# Supplementary material for: Cys–Lys stapling for unprotected peptides via tunable linkers
Source: Natl Sci Rev. 2025 Sep 22;12(11):nwaf406. doi: 10.1093/nsr/nwaf406 (PMC12596731; doi:10.1093/nsr/nwaf406)
Supplement: nwaf406_Supplemental_Files [file nwaf406_supplemental_files.zip]

Archive with 3 entries (3 files):
- Supporting_Information.pdf
- X-ray-3a-CCDC_2405078.cif
- X-ray-3n-CCDC_2405068.cif
