# Supplementary material for: Cys–Lys stapling for unprotected peptides via tunable linkers
Source: Natl Sci Rev. 2025 Sep 22;12(11):nwaf406. doi: 10.1093/nsr/nwaf406 (PMC12596731; doi:10.1093/nsr/nwaf406)
Supplement: nwaf406_Supplemental_Files [file nwaf406_supplemental_files.zip › X-ray-3a-CCDC_2405078.cif]

data_exp_3751_auto
_audit_creation_date               2023-11-23
_audit_creation_method
;
Olex2 1.5
(compiled 2023.08.24 svn.re1ec1418 for OlexSys, GUI svn.r6817)
;
_shelx_SHELXL_version_number       '2018/3'
_audit_contact_author_address      ?
_audit_contact_author_email        ?
_audit_contact_author_name         ''
_audit_contact_author_phone        ?
_publ_contact_author_id_orcid      ?
_publ_section_references
;
Dolomanov, O.V., Bourhis, L.J., Gildea, R.J, Howard, J.A.K. & Puschmann, H.
 (2009), J. Appl. Cryst. 42, 339-341.

Sheldrick, G.M. (2015). Acta Cryst. A71, 3-8.

Sheldrick, G.M. (2015). Acta Cryst. C71, 3-8.
;
_chemical_name_common              ?
_chemical_name_systematic          ?
_chemical_formula_moiety           'C19 H9 Cl F5 N O4 S'
_chemical_formula_sum              'C19 H9 Cl F5 N O4 S'
_chemical_formula_weight           477.78
_chemical_melting_point            ?
loop_
  _atom_type_symbol
  _atom_type_description
  _atom_type_scat_dispersion_real
  _atom_type_scat_dispersion_imag
  _atom_type_scat_source
 'C' 'C' 0.0181 0.0091 'International Tables Vol C Tables 4.2.6.8 and 6.1.1.4'
 'H' 'H' 0.0000 0.0000 'International Tables Vol C Tables 4.2.6.8 and 6.1.1.4'
 'Cl' 'Cl' 0.3639 0.7018 'International Tables Vol C Tables 4.2.6.8 and 6.1.1.4'
 'F' 'F' 0.0727 0.0534 'International Tables Vol C Tables 4.2.6.8 and 6.1.1.4'
 'N' 'N' 0.0311 0.0180 'International Tables Vol C Tables 4.2.6.8 and 6.1.1.4'
 'O' 'O' 0.0492 0.0322 'International Tables Vol C Tables 4.2.6.8 and 6.1.1.4'
 'S' 'S' 0.3331 0.5567 'International Tables Vol C Tables 4.2.6.8 and 6.1.1.4'

_shelx_space_group_comment
;
The symmetry employed for this shelxl refinement is uniquely defined
by the following loop, which should always be used as a source of
symmetry information in preference to the above space-group names.
They are only intended as comments.
;
_space_group_crystal_system        'triclinic'
_space_group_IT_number             2
_space_group_name_H-M_alt          'P -1'
_space_group_name_Hall             '-P 1'
loop_
  _space_group_symop_operation_xyz
 'x, y, z'
 '-x, -y, -z'

_cell_length_a                     9.9278(10)
_cell_length_b                     10.2997(10)
_cell_length_c                     11.4351(12)
_cell_angle_alpha                  67.234(9)
_cell_angle_beta                   70.293(9)
_cell_angle_gamma                  66.582(9)
_cell_volume                       965.8(2)
_cell_formula_units_Z              2
_cell_measurement_reflns_used      5303
_cell_measurement_temperature      173.0(2)
_cell_measurement_theta_max        73.3470
_cell_measurement_theta_min        4.2710
_shelx_estimated_absorpt_T_max     0.515
_shelx_estimated_absorpt_T_min     0.402
_exptl_absorpt_coefficient_mu      3.479
_exptl_absorpt_correction_T_max    1.00000
_exptl_absorpt_correction_T_min    0.46894
_exptl_absorpt_correction_type     multi-scan
_exptl_absorpt_process_details
;
CrysAlisPro 1.171.42.100a (Rigaku Oxford Diffraction, 2023)
Empirical absorption correction using spherical harmonics,
implemented in SCALE3 ABSPACK scaling algorithm.
;
_exptl_absorpt_special_details     ?
_exptl_crystal_colour              'clear light colourless'
_exptl_crystal_colour_lustre       clear
_exptl_crystal_colour_modifier     light
_exptl_crystal_colour_primary      colourless
_exptl_crystal_density_diffrn      1.643
_exptl_crystal_density_meas        ?
_exptl_crystal_density_method      ?
_exptl_crystal_description         block
_exptl_crystal_F_000               480
_exptl_crystal_size_max            0.32
_exptl_crystal_size_mid            0.28
_exptl_crystal_size_min            0.22
_exptl_transmission_factor_max     ?
_exptl_transmission_factor_min     ?
_diffrn_reflns_av_R_equivalents    0.0807
_diffrn_reflns_av_unetI/netI       0.0737
_diffrn_reflns_Laue_measured_fraction_full  0.991
_diffrn_reflns_Laue_measured_fraction_max  0.991
_diffrn_reflns_limit_h_max         10
_diffrn_reflns_limit_h_min         -11
_diffrn_reflns_limit_k_max         12
_diffrn_reflns_limit_k_min         -12
_diffrn_reflns_limit_l_max         13
_diffrn_reflns_limit_l_min         -12
_diffrn_reflns_number              9165
_diffrn_reflns_point_group_measured_fraction_full  0.991
_diffrn_reflns_point_group_measured_fraction_max  0.991
_diffrn_reflns_theta_full          67.028
_diffrn_reflns_theta_max           67.028
_diffrn_reflns_theta_min           4.295
_diffrn_ambient_environment        N~2~
_diffrn_ambient_temperature        173.0(2)
_diffrn_detector                   'Hybrid Pixel Array Detector'
_diffrn_detector_area_resol_mean   5.8140
_diffrn_measured_fraction_theta_full  0.991
_diffrn_measured_fraction_theta_max  0.991
_diffrn_measurement_details
;
List of Runs (angles in degrees, time in seconds):

  # Type    Start    End  Width  t~exp~   \w     \q     \k     \f   Frames
--------------------------------------------------------------------------
  1  \w    -23.00  10.00   1.00    1.00    --    0.00  37.00 -30.00   33
  2  \w    -31.00  33.00   1.00    1.00    --    0.00 -77.00 -90.00   64
  3  \w     25.00  89.00   1.00    1.00    --    0.00  37.00 -30.00   64
  4  \w    -25.00  27.00   1.00    1.00    --    0.00 -57.00   0.00   52
  5  \w    -88.00 -59.00   1.00    1.00    --    0.00 -57.00   0.00   29
  6  \w      5.00  49.00   1.00    1.00    --   92.10 -77.00-180.00   44
  7  \w     96.00 121.00   1.00    1.00    --   92.10 -77.00  30.00   25
  8  \w     85.00 181.00   1.00    1.00    --   92.10  61.00 -30.00   96
  9  \w     28.00 123.00   1.00    1.00    --   92.10 -82.00  60.00   95
 10  \w     61.00 110.00   1.00    1.00    --   92.10 -30.00-120.00   49
 11  \w     57.00  83.00   1.00    1.00    --   92.10 -77.00  30.00   26
 12  \w      4.00 128.00   1.00    1.00    --   92.10 -82.00-120.00  124
 13  \w      4.00  29.00   1.00    1.00    --   92.10 -30.00-120.00   25
 14  \w     35.00  61.00   1.00    1.00    --   92.10 -82.00 120.00   26
 15  \w    110.00 180.00   1.00    1.00    --   92.10  45.00  90.00   70
 16  \w     50.00  76.00   1.00    1.00    --   92.10 -77.00-180.00   26
 17  \w     91.00 116.00   1.00    1.00    --   92.10 -82.00 120.00   25
 18  \w     70.00 127.00   1.00    1.00    --   92.10 -82.00 -30.00   57
 19  \w      3.00  52.00   1.00    1.00    --   92.10 -77.00  30.00   49
 20  \w    123.00 148.00   1.00    1.00    --   92.10  61.00-180.00   25
 21  \w      7.00 118.00   1.00    1.00    --   92.10 -45.00  30.00  111
 22  \w      4.00  33.00   1.00    1.00    --   92.10 -45.00 -90.00   29
 23  \w      6.00 110.00   1.00    1.00    --   92.10 -61.00-120.00  104
;
_diffrn_measurement_device         'four-circle diffractometer'
_diffrn_measurement_device_type    'XtaLAB AFC12 (RINC): Kappa dual home/near'
_diffrn_measurement_method         '\w scans'
_diffrn_orient_matrix_type        
 'CrysAlisPro convention (1999,Acta A55,543-557)'
_diffrn_orient_matrix_UB_11        0.0949230000
_diffrn_orient_matrix_UB_12        0.1050555000
_diffrn_orient_matrix_UB_13        -0.0455759000
_diffrn_orient_matrix_UB_21        -0.0342484000
_diffrn_orient_matrix_UB_22        0.0574158000
_diffrn_orient_matrix_UB_23        -0.1361339000
_diffrn_orient_matrix_UB_31        -0.1407957000
_diffrn_orient_matrix_UB_32        0.1213552000
_diffrn_orient_matrix_UB_33        0.0423027000
_diffrn_radiation_monochromator    mirror
_diffrn_radiation_probe            x-ray
_diffrn_radiation_type             'Cu K\a'
_diffrn_radiation_wavelength       1.54184
_diffrn_source                     'micro-focus sealed X-ray tube'
_diffrn_source_type                'Rigaku (Cu) X-ray Source'
_reflns_Friedel_coverage           0.000
_reflns_Friedel_fraction_full      .
_reflns_Friedel_fraction_max       .
_reflns_number_gt                  2824
_reflns_number_total               3420
_reflns_special_details
;
 Reflections were merged by SHELXL according to the crystal
 class for the calculation of statistics and refinement.
 
 _reflns_Friedel_fraction is defined as the number of unique
 Friedel pairs measured divided by the number that would be
 possible theoretically, ignoring centric projections and
 systematic absences.
;
_reflns_threshold_expression       'I > 2\s(I)'
_computing_cell_refinement         'CrysAlisPro 1.171.42.100a (Rigaku OD, 2023)'
_computing_data_collection         'CrysAlisPro 1.171.42.100a (Rigaku OD, 2023)'
_computing_data_reduction          'CrysAlisPro 1.171.42.100a (Rigaku OD, 2023)'
_computing_molecular_graphics      'Olex2 1.5 (Dolomanov et al., 2009)'
_computing_publication_material    'Olex2 1.5 (Dolomanov et al., 2009)'
_computing_structure_refinement    'SHELXL 2018/3 (Sheldrick, 2015)'
_computing_structure_solution      'SHELXT 2018/2 (Sheldrick, 2018)'
_refine_diff_density_max           0.420
_refine_diff_density_min           -0.485
_refine_diff_density_rms           0.089
_refine_ls_extinction_coef         0.0055(11)
_refine_ls_extinction_expression  
 'Fc^*^=kFc[1+0.001xFc^2^\l^3^/sin(2\q)]^-1/4^'
_refine_ls_extinction_method       'SHELXL-2018/3 (Sheldrick 2018)'
_refine_ls_goodness_of_fit_ref     1.059
_refine_ls_hydrogen_treatment      constr
_refine_ls_matrix_type             full
_refine_ls_number_parameters       281
_refine_ls_number_reflns           3420
_refine_ls_number_restraints       0
_refine_ls_R_factor_all            0.0635
_refine_ls_R_factor_gt             0.0561
_refine_ls_restrained_S_all        1.059
_refine_ls_shift/su_max            0.000
_refine_ls_shift/su_mean           0.000
_refine_ls_structure_factor_coef   Fsqd
_refine_ls_weighting_details      
 'w=1/[\s^2^(Fo^2^)+(0.1010P)^2^] where P=(Fo^2^+2Fc^2^)/3'
_refine_ls_weighting_scheme        calc
_refine_ls_wR_factor_gt            0.1502
_refine_ls_wR_factor_ref           0.1633
_refine_special_details            ?
_olex2_refinement_description
;
1. Fixed Uiso
 At 1.2 times of:
  All C(H) groups, All C(H,H) groups
2.a Secondary CH2 refined with riding coordinates:
 C11(H11A,H11B), C12(H12A,H12B)
2.b Aromatic/amide H refined with riding coordinates:
 C2(H2), C3(H3), C4(H4), C5(H5), C9(H9)
;
_atom_sites_solution_hydrogens     geom
_atom_sites_solution_primary       dual
_atom_sites_solution_secondary     ?
loop_
  _atom_site_label
  _atom_site_type_symbol
  _atom_site_fract_x
  _atom_site_fract_y
  _atom_site_fract_z
  _atom_site_U_iso_or_equiv
  _atom_site_adp_type
  _atom_site_occupancy
  _atom_site_site_symmetry_order
  _atom_site_calc_flag
  _atom_site_refinement_flags_posn
  _atom_site_refinement_flags_adp
  _atom_site_refinement_flags_occupancy
  _atom_site_disorder_assembly
  _atom_site_disorder_group
 C1 C 0.6073(3) 0.8873(3) 0.1238(3) 0.0344(6) Uani 1 1 d . . . . .
 Cl1 Cl 0.97253(7) 0.16597(8) 0.36729(8) 0.0530(3) Uani 1 1 d . . . . .
 F1 F 0.08401(17) 0.52912(18) 0.57165(16) 0.0459(4) Uani 1 1 d . . . . .
 N1 N 0.6197(2) 0.6540(2) 0.1359(2) 0.0342(5) Uani 1 1 d . . . . .
 O1 O 0.38903(19) 0.3313(2) 0.59547(18) 0.0393(5) Uani 1 1 d . . . . .
 S1 S 0.68345(7) 0.48591(7) 0.11023(7) 0.0405(3) Uani 1 1 d . . . . .
 C2 C 0.6351(3) 1.0158(3) 0.1007(3) 0.0419(7) Uani 1 1 d . . . . .
 H2 H 0.731507 1.027492 0.056833 0.050 Uiso 1 1 calc R U . . .
 F2 F -0.13977(18) 0.51879(18) 0.78744(18) 0.0532(5) Uani 1 1 d . . . . .
 O2 O 0.26371(19) 0.2770(2) 0.4981(2) 0.0410(5) Uani 1 1 d . . . . .
 C3 C 0.5177(3) 1.1289(3) 0.1435(3) 0.0482(7) Uani 1 1 d . . . . .
 H3 H 0.533756 1.219472 0.128681 0.058 Uiso 1 1 calc R U . . .
 F3 F -0.18575(17) 0.2557(2) 0.93958(17) 0.0499(5) Uani 1 1 d . . . . .
 O3 O 0.84080(18) 0.7185(2) 0.03996(19) 0.0443(5) Uani 1 1 d . . . . .
 C4 C 0.3770(3) 1.1111(3) 0.2077(3) 0.0500(8) Uani 1 1 d . . . . .
 H4 H 0.298822 1.189430 0.237072 0.060 Uiso 1 1 calc R U . . .
 F4 F -0.01402(19) 0.00564(19) 0.87095(19) 0.0563(5) Uani 1 1 d . . . . .
 O4 O 0.37285(19) 0.6627(2) 0.2445(2) 0.0470(5) Uani 1 1 d . . . . .
 C5 C 0.3485(3) 0.9809(3) 0.2300(3) 0.0442(7) Uani 1 1 d . . . . .
 H5 H 0.252077 0.969015 0.273284 0.053 Uiso 1 1 calc R U . . .
 F5 F 0.21418(18) 0.01574(19) 0.6566(2) 0.0549(5) Uani 1 1 d . . . . .
 C6 C 0.4659(3) 0.8693(3) 0.1865(3) 0.0344(6) Uani 1 1 d . . . . .
 C7 C 0.4709(3) 0.7199(3) 0.1965(3) 0.0354(6) Uani 1 1 d . . . . .
 C8 C 0.7088(3) 0.7490(3) 0.0919(3) 0.0354(6) Uani 1 1 d . . . . .
 C9 C 0.8903(3) 0.2968(3) 0.2401(3) 0.0407(7) Uani 1 1 d . . . . .
 H9 H 0.952608 0.318528 0.155805 0.049 Uiso 1 1 calc R U . . .
 C10 C 0.7447(3) 0.3673(3) 0.2557(3) 0.0357(6) Uani 1 1 d . . . . .
 C11 C 0.6295(3) 0.3530(3) 0.3815(3) 0.0363(6) Uani 1 1 d . . . . .
 H11A H 0.585865 0.449248 0.400589 0.044 Uiso 1 1 calc R U . . .
 H11B H 0.679988 0.279334 0.452434 0.044 Uiso 1 1 calc R U . . .
 C12 C 0.5027(3) 0.3059(3) 0.3796(3) 0.0355(6) Uani 1 1 d . . . . .
 H12A H 0.456903 0.374362 0.304565 0.043 Uiso 1 1 calc R U . . .
 H12B H 0.543914 0.205151 0.369619 0.043 Uiso 1 1 calc R U . . .
 C13 C 0.3850(3) 0.3074(3) 0.5033(3) 0.0323(6) Uani 1 1 d . . . . .
 C14 C 0.1505(3) 0.2725(3) 0.6105(3) 0.0347(6) Uani 1 1 d . . . . .
 C15 C 0.0609(3) 0.4005(3) 0.6451(3) 0.0356(6) Uani 1 1 d . . . . .
 C16 C -0.0538(3) 0.3946(3) 0.7550(3) 0.0376(6) Uani 1 1 d . . . . .
 C17 C -0.0773(3) 0.2627(3) 0.8301(3) 0.0383(6) Uani 1 1 d . . . . .
 C18 C 0.0098(3) 0.1343(3) 0.7968(3) 0.0407(7) Uani 1 1 d . . . . .
 C19 C 0.1247(3) 0.1414(3) 0.6868(3) 0.0388(6) Uani 1 1 d . . . . .

loop_
  _atom_site_aniso_label
  _atom_site_aniso_U_11
  _atom_site_aniso_U_22
  _atom_site_aniso_U_33
  _atom_site_aniso_U_23
  _atom_site_aniso_U_13
  _atom_site_aniso_U_12
 C1 0.0361(12) 0.0344(13) 0.0277(14) -0.0082(11) -0.0098(10) -0.0043(10)
 Cl1 0.0366(4) 0.0401(4) 0.0692(6) -0.0159(4) -0.0116(3) 0.0012(3)
 F1 0.0523(9) 0.0366(8) 0.0401(10) -0.0059(7) -0.0084(7) -0.0114(7)
 N1 0.0307(10) 0.0313(10) 0.0338(12) -0.0117(9) -0.0032(8) -0.0037(8)
 O1 0.0396(9) 0.0520(11) 0.0276(10) -0.0119(9) -0.0057(7) -0.0164(8)
 S1 0.0468(4) 0.0377(4) 0.0330(4) -0.0163(3) -0.0023(3) -0.0086(3)
 C2 0.0449(14) 0.0405(14) 0.0392(16) -0.0111(12) -0.0113(12) -0.0109(12)
 F2 0.0527(9) 0.0389(9) 0.0509(11) -0.0191(8) 0.0018(8) -0.0021(7)
 O2 0.0352(9) 0.0553(12) 0.0392(11) -0.0243(9) 0.0010(8) -0.0180(8)
 C3 0.0625(17) 0.0373(15) 0.0435(18) -0.0123(13) -0.0180(14) -0.0084(13)
 F3 0.0465(9) 0.0552(11) 0.0423(10) -0.0221(8) 0.0088(7) -0.0177(8)
 O3 0.0314(9) 0.0468(11) 0.0409(12) -0.0117(9) 0.0024(8) -0.0077(8)
 C4 0.0523(16) 0.0418(16) 0.0487(19) -0.0207(14) -0.0139(13) 0.0021(13)
 F4 0.0645(11) 0.0408(9) 0.0564(12) -0.0131(9) 0.0055(9) -0.0256(8)
 O4 0.0309(9) 0.0454(11) 0.0615(14) -0.0164(10) -0.0058(8) -0.0116(8)
 C5 0.0359(13) 0.0426(15) 0.0454(18) -0.0167(13) -0.0076(12) -0.0008(11)
 F5 0.0512(9) 0.0411(9) 0.0698(13) -0.0312(9) 0.0055(8) -0.0124(7)
 C6 0.0331(11) 0.0341(13) 0.0296(14) -0.0089(11) -0.0076(10) -0.0037(10)
 C7 0.0289(11) 0.0396(14) 0.0337(15) -0.0109(12) -0.0081(10) -0.0054(10)
 C8 0.0337(12) 0.0368(13) 0.0290(14) -0.0076(11) -0.0066(10) -0.0065(10)
 C9 0.0349(13) 0.0330(13) 0.0475(17) -0.0158(12) 0.0009(11) -0.0081(10)
 C10 0.0350(12) 0.0281(12) 0.0404(16) -0.0150(11) -0.0004(11) -0.0076(10)
 C11 0.0300(11) 0.0375(13) 0.0364(15) -0.0134(11) -0.0025(10) -0.0068(10)
 C12 0.0361(12) 0.0358(13) 0.0324(15) -0.0141(11) -0.0002(10) -0.0108(10)
 C13 0.0318(11) 0.0284(12) 0.0323(15) -0.0079(11) -0.0044(10) -0.0082(9)
 C14 0.0301(11) 0.0428(14) 0.0329(15) -0.0145(12) -0.0031(10) -0.0128(10)
 C15 0.0353(12) 0.0349(13) 0.0351(15) -0.0105(12) -0.0078(10) -0.0089(10)
 C16 0.0350(12) 0.0372(14) 0.0389(16) -0.0148(12) -0.0059(11) -0.0077(10)
 C17 0.0309(12) 0.0476(15) 0.0349(15) -0.0165(12) 0.0016(10) -0.0135(11)
 C18 0.0392(13) 0.0377(14) 0.0481(18) -0.0142(13) -0.0069(11) -0.0154(11)
 C19 0.0338(12) 0.0389(14) 0.0452(17) -0.0206(13) -0.0039(11) -0.0086(10)

_geom_special_details
;
 All esds (except the esd in the dihedral angle between two l.s. planes)
 are estimated using the full covariance matrix.  The cell esds are taken
 into account individually in the estimation of esds in distances, angles
 and torsion angles; correlations between esds in cell parameters are only
 used when they are defined by crystal symmetry.  An approximate (isotropic)
 treatment of cell esds is used for estimating esds involving l.s. planes.
;
loop_
  _geom_bond_atom_site_label_1
  _geom_bond_atom_site_label_2
  _geom_bond_distance
  _geom_bond_site_symmetry_2
  _geom_bond_publ_flag
 C1 C2 1.367(4) . ?
 C1 C6 1.394(3) . ?
 C1 C8 1.480(4) . ?
 Cl1 C9 1.734(3) . ?
 F1 C15 1.328(3) . ?
 N1 S1 1.697(2) . ?
 N1 C7 1.414(3) . ?
 N1 C8 1.415(3) . ?
 O1 C13 1.188(3) . ?
 S1 C10 1.774(3) . ?
 C2 H2 0.9500 . ?
 C2 C3 1.390(4) . ?
 F2 C16 1.337(3) . ?
 O2 C13 1.383(3) . ?
 O2 C14 1.392(3) . ?
 C3 H3 0.9500 . ?
 C3 C4 1.389(4) . ?
 F3 C17 1.347(3) . ?
 O3 C8 1.209(3) . ?
 C4 H4 0.9500 . ?
 C4 C5 1.390(4) . ?
 F4 C18 1.332(3) . ?
 O4 C7 1.200(3) . ?
 C5 H5 0.9500 . ?
 C5 C6 1.383(4) . ?
 F5 C19 1.345(3) . ?
 C6 C7 1.481(4) . ?
 C9 H9 0.9500 . ?
 C9 C10 1.320(4) . ?
 C10 C11 1.503(3) . ?
 C11 H11A 0.9900 . ?
 C11 H11B 0.9900 . ?
 C11 C12 1.527(4) . ?
 C12 H12A 0.9900 . ?
 C12 H12B 0.9900 . ?
 C12 C13 1.502(3) . ?
 C14 C15 1.386(4) . ?
 C14 C19 1.365(4) . ?
 C15 C16 1.382(4) . ?
 C16 C17 1.361(4) . ?
 C17 C18 1.379(4) . ?
 C18 C19 1.385(4) . ?

loop_
  _geom_angle_atom_site_label_1
  _geom_angle_atom_site_label_2
  _geom_angle_atom_site_label_3
  _geom_angle
  _geom_angle_site_symmetry_1
  _geom_angle_site_symmetry_3
  _geom_angle_publ_flag
 C2 C1 C6 121.7(2) . . ?
 C2 C1 C8 130.1(2) . . ?
 C6 C1 C8 108.2(2) . . ?
 C7 N1 S1 124.94(18) . . ?
 C7 N1 C8 111.7(2) . . ?
 C8 N1 S1 123.28(16) . . ?
 N1 S1 C10 101.58(12) . . ?
 C1 C2 H2 121.1 . . ?
 C1 C2 C3 117.8(3) . . ?
 C3 C2 H2 121.1 . . ?
 C13 O2 C14 114.5(2) . . ?
 C2 C3 H3 119.6 . . ?
 C4 C3 C2 120.8(3) . . ?
 C4 C3 H3 119.6 . . ?
 C3 C4 H4 119.3 . . ?
 C3 C4 C5 121.3(3) . . ?
 C5 C4 H4 119.3 . . ?
 C4 C5 H5 121.3 . . ?
 C6 C5 C4 117.4(3) . . ?
 C6 C5 H5 121.3 . . ?
 C1 C6 C7 109.1(2) . . ?
 C5 C6 C1 120.9(3) . . ?
 C5 C6 C7 130.0(2) . . ?
 N1 C7 C6 105.2(2) . . ?
 O4 C7 N1 125.5(3) . . ?
 O4 C7 C6 129.2(2) . . ?
 N1 C8 C1 105.8(2) . . ?
 O3 C8 C1 129.0(3) . . ?
 O3 C8 N1 125.3(3) . . ?
 Cl1 C9 H9 118.7 . . ?
 C10 C9 Cl1 122.6(2) . . ?
 C10 C9 H9 118.7 . . ?
 C9 C10 S1 114.8(2) . . ?
 C9 C10 C11 126.5(3) . . ?
 C11 C10 S1 118.60(17) . . ?
 C10 C11 H11A 109.0 . . ?
 C10 C11 H11B 109.0 . . ?
 C10 C11 C12 113.1(2) . . ?
 H11A C11 H11B 107.8 . . ?
 C12 C11 H11A 109.0 . . ?
 C12 C11 H11B 109.0 . . ?
 C11 C12 H12A 109.6 . . ?
 C11 C12 H12B 109.6 . . ?
 H12A C12 H12B 108.1 . . ?
 C13 C12 C11 110.2(2) . . ?
 C13 C12 H12A 109.6 . . ?
 C13 C12 H12B 109.6 . . ?
 O1 C13 O2 122.1(2) . . ?
 O1 C13 C12 127.2(2) . . ?
 O2 C13 C12 110.7(2) . . ?
 C15 C14 O2 120.8(2) . . ?
 C19 C14 O2 120.0(2) . . ?
 C19 C14 C15 119.1(2) . . ?
 F1 C15 C14 120.0(2) . . ?
 F1 C15 C16 120.0(2) . . ?
 C16 C15 C14 120.0(3) . . ?
 F2 C16 C15 119.6(2) . . ?
 F2 C16 C17 120.5(2) . . ?
 C17 C16 C15 119.9(2) . . ?
 F3 C17 C16 120.2(2) . . ?
 F3 C17 C18 118.9(3) . . ?
 C16 C17 C18 121.0(2) . . ?
 F4 C18 C17 120.6(3) . . ?
 F4 C18 C19 120.8(2) . . ?
 C17 C18 C19 118.6(3) . . ?
 F5 C19 C14 119.7(2) . . ?
 F5 C19 C18 119.0(3) . . ?
 C14 C19 C18 121.3(2) . . ?

loop_
  _geom_torsion_atom_site_label_1
  _geom_torsion_atom_site_label_2
  _geom_torsion_atom_site_label_3
  _geom_torsion_atom_site_label_4
  _geom_torsion
  _geom_torsion_site_symmetry_1
  _geom_torsion_site_symmetry_2
  _geom_torsion_site_symmetry_3
  _geom_torsion_site_symmetry_4
  _geom_torsion_publ_flag
 C1 C2 C3 C4 0.1(4) . . . . ?
 C1 C6 C7 N1 -0.6(3) . . . . ?
 C1 C6 C7 O4 179.5(3) . . . . ?
 Cl1 C9 C10 S1 -175.49(15) . . . . ?
 Cl1 C9 C10 C11 2.8(5) . . . . ?
 F1 C15 C16 F2 -0.8(4) . . . . ?
 F1 C15 C16 C17 -180.0(3) . . . . ?
 N1 S1 C10 C9 -116.2(2) . . . . ?
 N1 S1 C10 C11 65.4(2) . . . . ?
 S1 N1 C7 O4 4.7(4) . . . . ?
 S1 N1 C7 C6 -175.19(18) . . . . ?
 S1 N1 C8 C1 175.00(18) . . . . ?
 S1 N1 C8 O3 -5.3(4) . . . . ?
 S1 C10 C11 C12 55.6(3) . . . . ?
 C2 C1 C6 C5 -1.1(4) . . . . ?
 C2 C1 C6 C7 179.7(2) . . . . ?
 C2 C1 C8 N1 -178.8(3) . . . . ?
 C2 C1 C8 O3 1.5(5) . . . . ?
 C2 C3 C4 C5 -0.8(5) . . . . ?
 F2 C16 C17 F3 -1.3(4) . . . . ?
 F2 C16 C17 C18 179.4(3) . . . . ?
 O2 C14 C15 F1 -1.0(4) . . . . ?
 O2 C14 C15 C16 178.2(2) . . . . ?
 O2 C14 C19 F5 3.5(4) . . . . ?
 O2 C14 C19 C18 -177.9(2) . . . . ?
 C3 C4 C5 C6 0.5(5) . . . . ?
 F3 C17 C18 F4 0.7(4) . . . . ?
 F3 C17 C18 C19 -177.6(3) . . . . ?
 C4 C5 C6 C1 0.4(4) . . . . ?
 C4 C5 C6 C7 179.4(3) . . . . ?
 F4 C18 C19 F5 -1.1(4) . . . . ?
 F4 C18 C19 C14 -179.7(3) . . . . ?
 C5 C6 C7 N1 -179.7(3) . . . . ?
 C5 C6 C7 O4 0.3(5) . . . . ?
 C6 C1 C2 C3 0.8(4) . . . . ?
 C6 C1 C8 N1 1.3(3) . . . . ?
 C6 C1 C8 O3 -178.4(3) . . . . ?
 C7 N1 S1 C10 -89.5(2) . . . . ?
 C7 N1 C8 C1 -1.7(3) . . . . ?
 C7 N1 C8 O3 177.9(3) . . . . ?
 C8 C1 C2 C3 -179.0(3) . . . . ?
 C8 C1 C6 C5 178.8(3) . . . . ?
 C8 C1 C6 C7 -0.4(3) . . . . ?
 C8 N1 S1 C10 94.2(2) . . . . ?
 C8 N1 C7 O4 -178.6(3) . . . . ?
 C8 N1 C7 C6 1.5(3) . . . . ?
 C9 C10 C11 C12 -122.6(3) . . . . ?
 C10 C11 C12 C13 -174.8(2) . . . . ?
 C11 C12 C13 O1 -4.7(4) . . . . ?
 C11 C12 C13 O2 175.0(2) . . . . ?
 C13 O2 C14 C15 69.9(3) . . . . ?
 C13 O2 C14 C19 -111.3(3) . . . . ?
 C14 O2 C13 O1 -1.8(3) . . . . ?
 C14 O2 C13 C12 178.5(2) . . . . ?
 C14 C15 C16 F2 -179.9(2) . . . . ?
 C14 C15 C16 C17 0.9(4) . . . . ?
 C15 C14 C19 F5 -177.8(2) . . . . ?
 C15 C14 C19 C18 0.9(4) . . . . ?
 C15 C16 C17 F3 177.9(3) . . . . ?
 C15 C16 C17 C18 -1.4(4) . . . . ?
 C16 C17 C18 F4 180.0(3) . . . . ?
 C16 C17 C18 C19 1.7(4) . . . . ?
 C17 C18 C19 F5 177.2(3) . . . . ?
 C17 C18 C19 C14 -1.4(4) . . . . ?
 C19 C14 C15 F1 -179.8(2) . . . . ?
 C19 C14 C15 C16 -0.6(4) . . . . ?

_shelx_res_file
;
TITL exp_3751_auto_a.res in P-1
    exp_3751_auto.res
    created by SHELXL-2018/3 at 10:45:06 on 23-Nov-2023
REM Old TITL exp_3751_auto in P-1
REM SHELXT solution in P-1: R1 0.238, Rweak 0.017, Alpha 0.037
REM <I/s> 0.000 for 0 systematic absences, Orientation as input
REM Formula found by SHELXT: C19 N O4 F5 Cl2
CELL 1.54184 9.9278 10.2997 11.4351 67.234 70.293 66.582
ZERR 2 0.001 0.001 0.0012 0.009 0.009 0.009
LATT 1
SFAC C H Cl F N O S
UNIT 38 18 2 10 2 8 2

L.S. 32
PLAN  6
SIZE 0.32 0.28 0.22
TEMP -100
CONF
BOND
list 4
MORE -1
BOND $H
fmap 2 53
acta
SHEL 999 0.837
OMIT 0 1 2
OMIT 1 0 2
REM <olex2.extras>
REM <HklSrc "%.\\exp_3751_auto.hkl">
REM </olex2.extras>

WGHT    0.101000
EXTI    0.005508
FVAR       0.66872
C1    1    0.607291    0.887332    0.123752    11.00000    0.03609    0.03443 =
         0.02768   -0.00815   -0.00979   -0.00432
CL1   3    0.972534    0.165965    0.367287    11.00000    0.03655    0.04008 =
         0.06917   -0.01589   -0.01163    0.00121
F1    4    0.084009    0.529115    0.571645    11.00000    0.05231    0.03656 =
         0.04014   -0.00592   -0.00838   -0.01144
N1    5    0.619670    0.653958    0.135939    11.00000    0.03068    0.03126 =
         0.03377   -0.01174   -0.00323   -0.00369
O1    6    0.389032    0.331267    0.595467    11.00000    0.03959    0.05199 =
         0.02762   -0.01194   -0.00573   -0.01639
S1    7    0.683450    0.485914    0.110228    11.00000    0.04679    0.03769 =
         0.03303   -0.01626   -0.00233   -0.00863
C2    1    0.635126    1.015841    0.100675    11.00000    0.04489    0.04051 =
         0.03917   -0.01111   -0.01131   -0.01086
AFIX  43
H2    2    0.731507    1.027492    0.056833    11.00000   -1.20000
AFIX   0
F2    4   -0.139772    0.518792    0.787444    11.00000    0.05273    0.03888 =
         0.05091   -0.01906    0.00177   -0.00209
O2    6    0.263713    0.276990    0.498056    11.00000    0.03521    0.05534 =
         0.03918   -0.02433    0.00100   -0.01801
C3    1    0.517662    1.128888    0.143515    11.00000    0.06249    0.03735 =
         0.04347   -0.01231   -0.01796   -0.00837
AFIX  43
H3    2    0.533756    1.219472    0.128681    11.00000   -1.20000
AFIX   0
F3    4   -0.185753    0.255662    0.939584    11.00000    0.04652    0.05523 =
         0.04231   -0.02215    0.00884   -0.01765
O3    6    0.840800    0.718488    0.039961    11.00000    0.03137    0.04676 =
         0.04090   -0.01170    0.00237   -0.00769
C4    1    0.377043    1.111074    0.207744    11.00000    0.05229    0.04183 =
         0.04869   -0.02070   -0.01386    0.00212
AFIX  43
H4    2    0.298822    1.189430    0.237072    11.00000   -1.20000
AFIX   0
F4    4   -0.014016    0.005636    0.870948    11.00000    0.06446    0.04081 =
         0.05642   -0.01306    0.00552   -0.02562
O4    6    0.372854    0.662672    0.244549    11.00000    0.03094    0.04541 =
         0.06151   -0.01635   -0.00578   -0.01158
C5    1    0.348473    0.980874    0.229971    11.00000    0.03586    0.04262 =
         0.04538   -0.01670   -0.00758   -0.00081
AFIX  43
H5    2    0.252077    0.969015    0.273284    11.00000   -1.20000
AFIX   0
F5    4    0.214176    0.015743    0.656621    11.00000    0.05115    0.04105 =
         0.06978   -0.03121    0.00550   -0.01237
C6    1    0.465895    0.869340    0.186548    11.00000    0.03312    0.03408 =
         0.02964   -0.00892   -0.00761   -0.00370
C7    1    0.470882    0.719888    0.196540    11.00000    0.02893    0.03956 =
         0.03366   -0.01089   -0.00807   -0.00536
C8    1    0.708814    0.748982    0.091920    11.00000    0.03366    0.03677 =
         0.02905   -0.00756   -0.00657   -0.00650
C9    1    0.890313    0.296782    0.240083    11.00000    0.03490    0.03297 =
         0.04754   -0.01579    0.00093   -0.00809
AFIX  43
H9    2    0.952608    0.318528    0.155805    11.00000   -1.20000
AFIX   0
C10   1    0.744681    0.367336    0.255658    11.00000    0.03505    0.02811 =
         0.04040   -0.01501   -0.00044   -0.00764
C11   1    0.629528    0.353009    0.381509    11.00000    0.02996    0.03752 =
         0.03638   -0.01339   -0.00254   -0.00681
AFIX  23
H11A  2    0.585865    0.449248    0.400589    11.00000   -1.20000
H11B  2    0.679988    0.279334    0.452434    11.00000   -1.20000
AFIX   0
C12   1    0.502745    0.305919    0.379575    11.00000    0.03607    0.03583 =
         0.03243   -0.01410   -0.00023   -0.01075
AFIX  23
H12A  2    0.456903    0.374362    0.304565    11.00000   -1.20000
H12B  2    0.543914    0.205151    0.369619    11.00000   -1.20000
AFIX   0
C13   1    0.384995    0.307399    0.503267    11.00000    0.03184    0.02838 =
         0.03232   -0.00787   -0.00442   -0.00816
C14   1    0.150481    0.272491    0.610458    11.00000    0.03005    0.04281 =
         0.03290   -0.01449   -0.00307   -0.01278
C15   1    0.060860    0.400489    0.645069    11.00000    0.03527    0.03490 =
         0.03512   -0.01047   -0.00784   -0.00893
C16   1   -0.053821    0.394631    0.755004    11.00000    0.03499    0.03721 =
         0.03888   -0.01476   -0.00591   -0.00774
C17   1   -0.077303    0.262741    0.830121    11.00000    0.03091    0.04756 =
         0.03494   -0.01653    0.00159   -0.01353
C18   1    0.009753    0.134311    0.796839    11.00000    0.03922    0.03772 =
         0.04810   -0.01421   -0.00690   -0.01539
C19   1    0.124692    0.141422    0.686809    11.00000    0.03378    0.03890 =
         0.04524   -0.02058   -0.00393   -0.00863
HKLF 4


REM  exp_3751_auto_a.res in P-1
REM wR2 = 0.1633, GooF = S = 1.059, Restrained GooF = 1.059 for all data
REM R1 = 0.0561 for 2824 Fo > 4sig(Fo) and 0.0635 for all 3420 data
REM 281 parameters refined using 0 restraints

END

WGHT      0.1007      0.0000

REM Highest difference peak  0.420,  deepest hole -0.485,  1-sigma level  0.089
Q1    1   0.5613  0.5037  0.2469  11.00000  0.05    0.42
Q2    1   0.7752  0.5189  0.0577  11.00000  0.05    0.38
Q3    1   0.9634  0.0664  0.3840  11.00000  0.05    0.37
Q4    1   0.8959  0.0967  0.4313  11.00000  0.05    0.34
Q5    1   0.6028  0.4487  0.1492  11.00000  0.05    0.34
Q6    1   1.0477  0.2263  0.3267  11.00000  0.05    0.34
;
_shelx_res_checksum                92467
_shelx_hkl_file
;
   0   0   1   56.55    3.83
   0   0   2 1141.13   60.82
   0   0  -2  457.18   63.17
   0   0   3  800.79   45.91
   0   0  -3  427.31   50.69
   0   0  -4  937.24   99.50
   0   0   4 1590.54   92.00
   0   0   5   66.12    6.29
   0   0   5   99.37    7.62
   0   0   6  128.66    9.13
   0   0   6  144.41   11.38
   0   0   6  162.73   11.79
   0   0   6  126.32   10.37
   0   0   7  430.13   30.26
   0   0   8  444.58   31.88
   0   0   9   19.62    5.15
   0   0   9   14.71    3.43
   0   0  10   35.35    5.31
   0   0  10   32.62    6.35
   0   0  11   12.22    2.75
   0   0  11   16.76    4.25
   0   0  12    9.83    4.01
   0   0  12    4.94    2.10
   0  -1  12   -0.35    1.62
   0  -1  12    0.32    0.84
   0  -1  11    1.36    1.74
   0  -1  10   28.71    6.02
   0  -1  10   26.42    4.40
   0  -1   9   27.75    4.80
   0   1  -8   74.97    9.45
   0  -1   8   75.02    8.37
   0  -1   7  145.67   12.93
   0   1  -7  165.20   15.37
   0   1  -7  156.21   12.67
   0  -1   6  311.45   21.06
   0   1  -6  275.49   20.61
   0   1  -5  232.36   16.85
   0  -1   5  262.89   17.26
   0   1  -4  118.65   20.53
   0  -1   4  269.73   16.88
   0  -1   3    5.71    1.52
   0   1  -2 2236.20  144.17
   0  -1   2 2529.29  144.79
   0   1  -1   49.10    4.17
   0  -1   1   54.83    4.41
   0   1   0  176.38   11.07
   0   1   1 1342.18   80.59
   0  -1  -1 1268.59   81.44
   0   1   2  473.64   35.55
   0   1   3  253.68   16.45
   0   1   3  300.79   16.73
   0   1   4   74.89    4.32
   0   1   4   57.61    4.01
   0   1   5   62.25    4.73
   0   1   5   73.32    6.44
   0   1   5   55.26    5.23
   0   1   5   56.36    4.46
   0   1   6  744.87   44.12
   0   1   6  625.09   41.27
   0   1   6  681.28   42.61
   0   1   7   46.63    5.94
   0   1   8    0.36    1.56
   0   1   8    5.46    2.11
   0   1   9  113.04   11.34
   0   1   9  110.88   10.66
   0   1   9  118.21   13.69
   0   1  10    0.25    1.22
   0   1  10    1.58    2.25
   0   1  11   -1.03    1.97
   0   1  11   -0.40    1.13
   0   1  11    1.25    2.91
   0   1  12   10.10    4.16
   0   1  12   13.00    3.36
   0  -2  11    0.21    1.04
   0  -2  10    0.50    1.09
   0  -2  10    0.94    1.86
   0   2  -9  682.27   46.99
   0  -2   9  644.30   44.63
   0   2  -8   12.86    4.17
   0  -2   8    7.92    2.54
   0   2  -7   54.97    8.48
   0   2  -7   57.55    6.73
   0   2  -6   -0.18    0.93
   0   2  -5  267.37   18.50
   0   2  -5  182.63   26.70
   0  -2   4  213.44   14.70
   0   2  -4  168.44   12.70
   0   2  -3    1.47    0.86
   0  -2   3    0.32    0.92
   0   2  -3    0.51    2.52
   0   2  -2  591.08   40.27
   0  -2   2  687.43   41.31
   0  -2   1  564.64   36.67
   0   2   0  310.68   19.18
   0   2   0  292.96   20.03
   0   2   1   79.11    6.17
   0   2   1   84.19    6.32
   0  -2  -1   81.97    5.83
   0  -2  -2  208.27   16.42
   0   2   2  211.48   20.18
   0   2   2  254.40   15.43
   0   2   3  620.83   36.99
   0  -2  -3  486.85   39.85
   0   2   5   71.34    5.19
   0   2   5   69.87    6.31
   0   2   5   74.21    5.55
   0   2   5   74.53    7.21
   0   2   6  393.94   24.87
   0   2   6  372.87   24.49
   0   2   6  427.84   27.69
   0   2   6  390.72   26.15
   0   2   6  376.74   26.40
   0   2   7  425.35   29.34
   0   2   7  393.53   28.06
   0   2   8    0.98    1.34
   0   2   8    0.56    0.88
   0   2   9  414.60   33.42
   0   2   9  427.48   31.26
   0   2  10   17.54    3.89
   0   2  10   13.96    6.28
   0   2  10   17.65    5.10
   0   2  11   26.66    7.55
   0   2  11   29.11    5.98
   0   2  11   29.28    4.67
   0   2  12   -0.25    1.33
   0   2  12    1.31    2.39
   0   2  12    1.11    1.38
   0   2  12    0.56    0.83
   0   2  13    7.19    2.11
   0  -3  10    6.91    2.58
   0   3  -9  172.15   14.95
   0  -3   9  109.76   10.75
   0   3  -8  106.01   12.09
   0  -3   8   62.21    7.69
   0   3  -7    1.28    2.23
   0   3  -6    7.33    2.37
   0   3  -5   43.37    4.49
   0   3  -5   41.46    5.40
   0   3  -4  161.66   11.23
   0   3  -4  164.39   12.40
   0   3  -4  153.03   10.14
   0   3  -3  465.60   30.54
   0   3  -3  482.05   31.64
   0   3  -3  508.62   30.12
   0   3  -3  406.77   31.74
   0   3  -2  298.53   18.98
   0   3  -2  267.72   20.14
   0  -3   2  329.72   21.98
   0  -3   1    0.32    0.84
   0   3   0  383.16   24.17
   0   3   1  204.29   13.46
   0  -3  -1  183.79   13.04
   0   3   1  203.79   13.89
   0  -3  -2  290.66   20.12
   0   3   2  319.69   20.29
   0  -3  -3  290.65   23.76
   0   3   3  404.31   22.76
   0  -3  -3  349.28   22.03
   0   3   3  234.41   27.81
   0   3   4  208.48   14.74
   0   3   4  265.09   18.40
   0   3   4  253.20   15.14
   0   3   4  249.22   17.16
   0   3   4  228.59   16.22
   0  -3  -5  283.28   25.50
   0   3   5  314.40   20.80
   0   3   5  390.95   24.20
   0   3   5  364.52   25.31
   0   3   5  326.30   22.72
   0   3   5  387.53   28.23
   0   3   6  151.31   13.47
   0   3   6  128.57    9.01
   0   3   6  129.11   10.98
   0   3   6  149.94   15.98
   0   3   6  144.84   12.10
   0  -3  -6  115.88   13.79
   0   3   6  124.22   10.80
   0   3   7   14.08    2.94
   0   3   7   17.12    3.64
   0   3   7   15.17    1.90
   0   3   8   67.15    8.29
   0   3   8   75.06   12.33
   0   3   9   25.21    4.89
   0   3   9   28.83    7.80
   0   3  10   16.27    6.33
   0   3  10   16.50    3.90
   0   3  11   67.29   11.52
   0   3  11   81.12    8.65
   0   3  11   76.41    9.98
   0   3  12   37.15    4.63
   0   3  12   38.27    5.66
   0   3  12   36.41    6.09
   0   3  12   30.08    6.55
   0   3  13    9.87    2.53
   0  -4  10    0.15    0.71
   0   4  -9   16.88    4.21
   0  -4   8    7.25    2.47
   0   4  -8   23.35    5.60
   0   4  -7    0.46    1.86
   0   4  -6   92.59    7.95
   0   4  -6   80.60    9.46
   0   4  -5   96.22    8.34
   0   4  -5   92.39    9.73
   0   4  -4   -0.06    0.32
   0   4  -4    0.25    0.73
   0   4  -4   -0.19    1.05
   0   4  -3  551.28   36.95
   0   4  -3  716.79   36.71
   0   4  -2  548.14   43.34
   0   4  -2  695.81   43.87
   0   4  -2  575.56   42.19
   0   4  -2  646.70   42.23
   0   4  -2  644.81   43.12
   0   4  -1   15.47    4.61
   0   4  -1   10.67    2.19
   0   4  -1    8.60    1.41
   0   4  -1   10.02    1.93
   0   4  -1    7.73    3.78
   0   4   0  533.94   34.82
   0   4   0  515.07   34.45
   0   4   0  542.61   35.33
   0   4   0  515.53   36.34
   0   4   0  580.18   36.07
   0   4   1 1959.48  107.64
   0   4   1 1777.82  107.73
   0   4   2  820.92   47.13
   0   4   2  762.14   46.61
   0  -4  -3   46.00    5.47
   0   4   3   72.76    5.98
   0   4   3   32.14    7.90
   0   4   3   82.72    7.07
   0   4   3   84.73    8.10
   0   4   3   60.00    7.04
   0  -4  -4  156.33    9.83
   0   4   4  132.20   11.57
   0   4   4  130.91   12.32
   0   4   4  185.99   13.91
   0  -4  -4  106.74   11.16
   0   4   4  147.14   10.18
   0   4   5  500.30   32.52
   0   4   5  341.90   29.22
   0   4   5  406.45   33.26
   0   4   5  416.02   29.58
   0  -4  -5  447.60   28.95
   0   4   5  465.48   27.03
   0   4   5  420.69   31.33
   0  -4  -5  322.87   29.89
   0   4   5  474.91   30.71
   0   4   6   19.41    4.53
   0  -4  -6   13.19    3.65
   0   4   6   18.82    1.95
   0   4   6   14.60    3.11
   0   4   6    3.89    4.36
   0   4   6   19.75    5.31
   0   4   6   19.67    4.42
   0   4   6   17.49    3.65
   0   4   7  157.62   18.13
   0   4   7  168.37   11.49
   0   4   7  170.39   16.56
   0   4   7  161.26   16.17
   0   4   7  168.55   14.93
   0   4   8    1.87    2.14
   0   4   8    3.98    2.71
   0   4   8    3.27    2.26
   0   4   8    4.01    3.54
   0   4   9   61.20    9.32
   0   4   9   72.81   12.19
   0   4   9   69.92   10.28
   0   4   9   67.07    8.60
   0   4  10  140.48   13.57
   0   4  10  144.87   15.13
   0   4  10  137.88   17.67
   0   4  11    0.97    1.60
   0   4  11   -0.50    2.73
   0   4  11    1.61    1.47
   0   4  12    5.15    1.73
   0   5  -9    8.13    1.36
   0   5  -9   14.75    3.40
   0   5  -8    0.73    1.91
   0   5  -7    2.24    2.46
   0   5  -6   74.52   11.43
   0   5  -6   72.45    6.94
   0   5  -5    2.01    1.31
   0   5  -5    2.86    1.92
   0   5  -4  172.34   13.77
   0   5  -4  179.48   12.33
   0   5  -3  164.21   13.17
   0   5  -3  153.54   14.11
   0   5  -3  188.09   12.53
   0   5  -2    0.34    0.75
   0   5  -2    0.74    0.79
   0   5  -2    1.23    1.11
   0   5  -1   57.06    6.00
   0   5  -1   63.09    6.74
   0   5  -1   44.90    9.85
   0   5   0  614.29   49.29
   0   5   0  544.52   40.52
   0   5   0  593.56   42.79
   0   5   0  653.63   41.29
   0   5   0  716.82   42.11
   0   5   0  781.97   43.38
   0   5   1   26.54    3.26
   0   5   1   21.47    2.81
   0   5   1   20.75    3.55
   0   5   1   29.29    4.03
   0   5   1   24.38    6.00
   0   5   2  380.81   23.23
   0   5   2  341.23   24.42
   0   5   2  239.48   26.36
   0  -5  -2  293.81   23.47
   0   5   2  394.83   25.10
   0   5   2  344.22   29.14
   0   5   3 1608.43   78.37
   0  -5  -3 1211.60   72.74
   0   5   3 1364.08   71.88
   0   5   3  989.17   74.09
   0   5   3 1184.40   72.87
   0   5   3 1486.39   74.94
   0  -5  -3  922.37   72.00
   0   5   3  576.31   74.96
   0  -5  -4   70.21    6.27
   0   5   4   50.59    6.81
   0   5   4   75.55    7.60
   0   5   4   85.38    9.50
   0  -5  -4   40.66    5.62
   0   5   4   63.84    5.86
   0  -5  -4   68.16    5.56
   0  -5  -5  110.06   11.17
   0   5   5  126.38   11.94
   0   5   5  134.41   13.28
   0   5   6  415.03   38.85
   0   5   6  626.67   43.19
   0   5   6  463.84   40.86
   0   5   6  574.90   40.61
   0   5   6  660.07   36.53
   0   5   7   15.84    4.47
   0   5   7   16.60    3.92
   0   5   7   20.22    5.17
   0   5   8    8.31    3.46
   0   5   8    9.32    3.87
   0   5   8   11.54    3.48
   0   5   9  100.57   12.65
   0   5   9   90.00   11.46
   0   5   9   94.92   10.76
   0   5  10  606.00   48.26
   0   5  10  725.78   47.79
   0   5  10  729.83   50.81
   0   5  11    4.09    2.74
   0   5  11    1.58    1.49
   0   5  11    0.85    1.41
   0   5  12    3.11    2.10
   0   5  12    5.05    1.71
   0   6  -8   70.54    6.34
   0   6  -8  109.06   10.45
   0   6  -7   36.20    6.81
   0   6  -6    0.91    2.37
   0   6  -6    0.25    0.78
   0   6  -5    1.59    1.26
   0   6  -4   97.69    8.94
   0   6  -4   91.42    7.30
   0   6  -3    4.78    1.74
   0   6  -3    4.73    1.31
   0   6  -3    3.36    1.99
   0   6  -2   38.61    4.67
   0   6  -2   28.31    4.07
   0   6  -2   24.93    4.41
   0   6  -1  156.52   13.33
   0   6  -1  186.30   14.99
   0   6   0  949.21   65.20
   0   6   0 1013.85   66.07
   0   6   1   -0.59    2.57
   0   6   1    2.62    1.58
   0   6   1    2.25    1.06
   0   6   1    1.83    1.10
   0   6   1    4.41    3.64
   0   6   2  170.43   15.83
   0   6   2  188.07   21.04
   0   6   2  231.02   17.30
   0   6   2  211.22   14.94
   0   6   3    3.58    2.80
   0   6   3    1.32    0.99
   0   6   3    3.83    2.72
   0   6   3    2.25    1.58
   0   6   3    2.12    0.94
   0   6   4  791.88   53.47
   0   6   4  676.11   57.85
   0   6   5    0.55    1.37
   0   6   5    2.43    2.00
   0   6   5    1.05    1.68
   0   6   6   86.26   11.04
   0   6   6   62.71    8.21
   0   6   7   80.30   10.92
   0   6   7   74.03    8.96
   0   6   7   53.42    8.68
   0   6   8   72.67   10.54
   0   6   8   52.22    8.44
   0   6   8   65.07    8.49
   0   6   9  263.08   23.27
   0   6   9  274.01   21.02
   0   6  10  115.57   11.75
   0   6  10  119.79   13.90
   0   6  11   17.39    3.57
   0   6  11   13.46    4.32
   0   6  12   14.92    2.69
   0   6  12   15.37    3.74
   0   6  13   10.12    2.41
   0   7  -7   67.37    8.02
   0   7  -7   45.37    4.62
   0   7  -6   82.42    6.85
   0   7  -5    0.70    0.95
   0   7  -5    1.28    2.54
   0   7  -4    3.29    0.98
   0   7  -4    1.79    2.67
   0   7  -3  175.69   18.74
   0   7  -3  172.49   14.14
   0   7  -3  174.03   12.63
   0   7  -2    0.68    0.87
   0   7  -2    0.17    1.08
   0   7  -1   72.82    8.14
   0   7  -1   84.89   10.21
   0   7   0  156.13   23.05
   0   7   0  209.52   16.40
   0   7   1  314.99   25.13
   0   7   1  256.85   30.51
   0   7   1  307.37   22.91
   0   7   2    3.04    1.27
   0   7   2    6.08    4.32
   0   7   2    3.91    3.40
   0   7   2    2.73    1.87
   0   7   2    3.21    1.03
   0   7   3  193.20   14.91
   0   7   3  164.85   21.00
   0   7   4    7.31    2.72
   0   7   4    9.03    1.80
   0   7   4   13.64    5.42
   0   7   5   34.79    5.92
   0   7   5   38.16    8.14
   0   7   6  101.43   13.69
   0   7   7   24.84    6.72
   0   7   8    5.20    2.70
   0   7   8   10.69    4.48
   0   7   9   40.13    7.85
   0   7   9   31.54    5.60
   0   7  10    2.82    2.50
   0   7  10    4.15    2.02
   0   7  11   20.81    3.67
   0   7  11   21.47    4.88
   0   7  12   10.78    2.12
   0   7  12   15.38    3.45
   0   8  -6   14.23    3.49
   0   8  -6    8.62    1.62
   0   8  -5   54.52    5.23
   0   8  -5   65.88    8.63
   0   8  -4   12.49    2.44
   0   8  -4   13.65    4.28
   0   8  -3   46.99    4.42
   0   8  -3   48.52    5.52
   0   8  -3   44.53    7.91
   0   8  -2   83.76    7.06
   0   8  -2   66.14    9.95
   0   8  -1   44.36    7.64
   0   8  -1   61.67    6.52
   0   8  -1   46.97    5.94
   0   8   0  372.52   30.58
   0   8   0  361.61   30.39
   0   8   0  357.86   27.78
   0   8   1  571.95   38.93
   0   8   1  560.55   37.84
   0   8   2    9.21    5.86
   0   8   2    7.00    3.07
   0   8   2    2.84    1.04
   0   8   2    4.48    1.54
   0   8   3  109.55   12.17
   0   8   3  105.73    9.20
   0   8   4   80.43    7.22
   0   8   4   91.62   10.58
   0   8   5   14.41    3.95
   0   8   5   16.95    6.33
   0   8   6    0.96    2.19
   0   8   6    1.83    3.02
   0   8   7   24.55    6.92
   0   8   8   41.57    8.41
   0   8   9    8.16    2.78
   0   8   9   11.55    4.34
   0   8  10   33.56    5.07
   0   8  10   47.70    7.78
   0   8  11    5.18    1.75
   0   8  11    5.52    2.60
   0   9  -5    0.12    0.44
   0   9  -5   -0.18    1.00
   0   9  -4   -0.17    0.63
   0   9  -4    0.25    1.34
   0   9  -3    1.54    0.88
   0   9  -3    0.28    1.49
   0   9  -3    0.94    0.89
   0   9  -2    2.01    1.03
   0   9  -2    2.50    0.89
   0   9  -2    2.38    2.03
   0   9  -1    2.23    1.28
   0   9  -1    1.46    1.87
   0   9  -1    2.41    1.04
   0   9  -1    2.16    1.11
   0   9   0   32.20    3.85
   0   9   0   32.03    4.37
   0   9   1   14.45    2.28
   0   9   1   14.31    2.82
   0   9   1   19.20    4.67
   0   9   2    7.55    3.23
   0   9   2    7.39    1.92
   0   9   3   81.91    7.56
   0   9   3  101.54   11.42
   0   9   4    5.56    1.41
   0   9   4    5.50    5.03
   0   9   4    4.86    2.64
   0   9   5    8.95    3.15
   0   9   5    5.20    4.44
   0   9   6   44.90    9.97
   0   9   6   32.32    5.83
   0   9   7  231.38   21.02
   0   9   7  372.83   29.80
   0   9   8   13.17    5.13
   0   9   9    1.71    2.54
   0   9  10   15.64    4.33
   0   9  10   10.73    2.51
   0   9  11   31.45    4.87
   0   9  11   13.91    2.34
   0  10  -3    8.64    1.25
   0  10  -2    3.79    0.96
   0  10  -1   40.96    3.66
   0  10  -1   36.33    3.63
   0  10  -1   44.77    4.41
   0  10   0    4.25    1.35
   0  10   0    4.48    1.10
   0  10   0    5.28    1.31
   0  10   1  158.57   11.50
   0  10   1  134.20   10.97
   0  10   2   17.21    2.58
   0  10   2   22.32    3.75
   0  10   2   14.86    3.83
   0  10   3    6.41    2.75
   0  10   4   -0.55    1.44
   0  10   5   41.56    6.46
   0  10   5   56.36   10.99
   0  10   6    1.01    1.61
   0  10   6    4.63    3.70
   0  10   7   74.02    8.92
   0  10   7  139.61   15.30
   0  10   8    0.78    1.11
   0  10   8    1.26    2.30
   0  10   9   84.22   10.20
   0  11   0    1.67    0.61
   0  11   1   14.00    1.71
   0  11   1   11.85    1.60
   0  11   2   34.85    3.29
   0  11   2   46.95    3.93
   0  11   3   -0.09    0.59
   0  11   4    0.36    0.90
   0  11   5    4.81    1.85
   0  11   5   12.12    2.22
   0  11   6   31.15    3.30
   0  11   6   10.86    2.64
   0  11   7    8.78    2.09
   0  11   7   13.79    1.97
   0  11   8    0.11    0.68
  -1  11   5    2.84    0.73
  -1  11   4    2.49    0.74
  -1  11   2    6.05    1.03
  -1  11   1    0.43    0.30
  -1  10   8    2.12    1.12
  -1  10   7   40.97    3.97
  -1  10   7   36.30    4.76
  -1  10   6   12.24    2.43
  -1  10   6    4.69    1.99
  -1  10   5   36.15    5.50
  -1  10   5   60.29    6.11
  -1  10   4   93.23    7.74
  -1  10   4   53.82    7.26
  -1  10   3    2.08    1.57
  -1  10   3    1.03    0.57
  -1  10   3    3.39    1.36
  -1  10   2   76.04    6.08
  -1  10   1   27.84    3.25
  -1  10   0    5.52    1.21
  -1  10  -1    0.46    0.43
  -1  10  -1    1.07    0.55
  -1  10  -2    6.38    1.03
  -1   9  10    9.19    1.90
  -1   9   9   17.00    3.09
  -1   9   9   24.60    4.82
  -1   9   8   87.49    7.60
  -1   9   8   82.88    8.85
  -1   9   7    0.47    2.33
  -1   9   7   -0.23    1.28
  -1   9   6    5.32    3.42
  -1   9   6    5.65    2.53
  -1   9   5   24.74    7.34
  -1   9   5   14.42    3.73
  -1   9   4   84.13    9.87
  -1   9   4   98.36   14.89
  -1   9   3   -0.28    1.22
  -1   9   2   33.53    4.09
  -1   9   2   38.51    6.31
  -1   9   1   20.57    2.69
  -1   9   1   33.89    4.39
  -1   9   1   25.49    4.77
  -1   9   1   23.76    3.37
  -1   9   0  238.49   17.07
  -1   9   0  210.26   16.09
  -1   9  -1    0.13    0.82
  -1   9  -1    0.10    0.62
  -1   9  -1   -0.10    0.56
  -1   9  -2   13.36    3.39
  -1   9  -2   18.57    2.29
  -1   9  -2   14.25    2.28
  -1   9  -3    3.22    1.03
  -1   9  -3    3.21    1.83
  -1   9  -3    3.26    0.80
  -1   9  -4    1.14    1.17
  -1   9  -4    0.06    0.43
  -1   9  -4    0.41    0.54
  -1   8  11   26.48    3.37
  -1   8  10   11.95    3.52
  -1   8   9   25.29    5.48
  -1   8   9   19.26    3.76
  -1   8   8   78.52    9.12
  -1   8   8  101.22   12.46
  -1   8   7   51.75    7.29
  -1   8   7   65.96   10.43
  -1   8   6   70.32   11.13
  -1   8   6   41.90    6.75
  -1   8   5   19.83    6.36
  -1   8   5   16.54    4.17
  -1   8   4   44.37    6.95
  -1   8   4   62.83   11.70
  -1   8   3    0.30    1.31
  -1   8   3    0.96    0.84
  -1   8   3    3.48    4.14
  -1   8   2   54.09    5.55
  -1   8   2   67.47    8.21
  -1   8   2   45.70    4.65
  -1   8   2   59.97   12.26
  -1   8   1   58.69    6.22
  -1   8   1   52.55    5.41
  -1   8   1   63.86    8.27
  -1   8   0   29.38    4.65
  -1   8   0   20.37    3.43
  -1   8   0   18.77    2.91
  -1   8   0   18.63    4.43
  -1   8   0   19.14    4.37
  -1   8  -1   20.52    3.06
  -1   8  -1   19.04    3.21
  -1   8  -1   20.01    3.48
  -1   8  -1   18.19    4.61
  -1   8  -2   31.13    3.58
  -1   8  -2   23.64    3.53
  -1   8  -2   27.17    5.75
  -1   8  -3   39.88    6.86
  -1   8  -3   43.04    4.90
  -1   8  -3   38.09    3.94
  -1   8  -3   39.33    4.59
  -1   8  -4   55.34    7.91
  -1   8  -4   41.18    3.93
  -1   8  -4   53.13    5.17
  -1   8  -4   50.63    5.00
  -1   8  -5   38.10    6.27
  -1   8  -6    1.73    1.43
  -1   8  -6    0.66    0.54
  -1   7  11    8.60    2.84
  -1   7  11    9.72    2.20
  -1   7  10   52.40    7.52
  -1   7  10   42.34    5.81
  -1   7   9   58.58    9.03
  -1   7   8    1.31    2.27
  -1   7   8    0.56    1.92
  -1   7   7   62.51    9.63
  -1   7   7   44.62    7.03
  -1   7   6  184.64   16.73
  -1   7   6  188.97   19.51
  -1   7   5    9.82    4.46
  -1   7   5    7.85    2.88
  -1   7   4    2.64    2.61
  -1   7   4    2.24    1.85
  -1   7   3  304.62   23.25
  -1   7   3  270.24   19.96
  -1   7   2  222.90   16.19
  -1   7   2  198.66   15.21
  -1   7   1  201.05   15.60
  -1   7   1  192.94   14.81
  -1   7   0   23.39    4.80
  -1   7   0   23.27    3.70
  -1   7   0   25.12    3.33
  -1   7   0   23.33    4.80
  -1   7  -1   91.71    8.94
  -1   7  -1   81.64    9.97
  -1   7  -1   87.75   11.09
  -1   7  -2  272.06   18.96
  -1   7  -2  238.05   22.78
  -1   7  -3   14.77    2.37
  -1   7  -3    9.51    4.07
  -1   7  -3   15.52    3.13
  -1   7  -4   11.51    2.54
  -1   7  -4   13.02    4.55
  -1   7  -4   12.63    1.96
  -1   7  -5   15.02    2.64
  -1   7  -5   11.53    4.08
  -1   7  -6  106.06    9.03
  -1   7  -6  141.52   13.61
  -1   7  -7   10.15    1.71
  -1   6  12    5.93    1.98
  -1   6  12    2.51    1.08
  -1   6  11    1.68    1.73
  -1   6  11    1.42    1.28
  -1   6  10   11.74    3.26
  -1   6  10   14.31    4.22
  -1   6   9   56.94    9.00
  -1   6   8   55.27    8.97
  -1   6   7   10.45    4.03
  -1   6   7   14.78    3.91
  -1   6   6  143.89   13.58
  -1   6   6  127.25   15.00
  -1   6   5  158.98   14.94
  -1   6   5  174.17   17.20
  -1   6   4  848.25   58.50
  -1   6   4  927.83   62.36
  -1   6   3  171.64   12.98
  -1   6   3  172.66   15.15
  -1   6   2   40.57    5.72
  -1   6   2   42.11    4.63
  -1   6   2   43.22    4.19
  -1   6   1   56.68    5.29
  -1   6   1   61.69    7.12
  -1   6   1   50.80    5.58
  -1   6   0   45.25    5.30
  -1   6   0   49.24    7.13
  -1   6   0   55.11    6.91
  -1   6  -1    6.01    2.17
  -1   6  -1    1.29    1.86
  -1   6  -1    4.19    2.11
  -1   6  -1    4.09    1.58
  -1   6  -2    5.18    3.01
  -1   6  -2    4.84    1.87
  -1   6  -2    6.82    2.05
  -1   6  -3  230.72   15.85
  -1   6  -3  217.68   21.27
  -1   6  -3  207.86   16.72
  -1   6  -4   10.87    2.59
  -1   6  -4   10.81    4.52
  -1   6  -4   14.88    2.20
  -1   6  -5   16.24    2.20
  -1   6  -5   13.73    2.80
  -1   6  -5   13.82    5.45
  -1   6  -6    0.49    0.76
  -1   6  -7    0.38    1.75
  -1   6  -7    1.62    1.07
  -1   6  -8    1.81    0.84
  -1   6  -8    2.78    1.89
  -1   5  12    0.78    0.91
  -1   5  12    0.66    1.26
  -1   5  11   76.95    7.99
  -1   5  11   69.01    9.02
  -1   5  10    4.02    2.12
  -1   5  10    0.75    1.85
  -1   5   9   21.14    5.46
  -1   5   9   24.86    4.87
  -1   5   8  589.63   39.63
  -1   5   8  432.46   35.30
  -1   5   7  715.32   41.18
  -1   5   7  676.14   47.96
  -1   5   6    3.59    2.38
  -1   5   6    2.02    1.80
  -1   5   6    4.28    0.95
  -1   5   6    5.24    2.17
  -1   5   5   23.95    4.50
  -1   5   5   22.67    2.31
  -1   5   5   26.25    5.24
  -1   5   4    4.27    2.37
  -1   5   4    3.51    1.82
  -1   5   3  880.84   57.34
   1  -5  -3  723.82   53.06
  -1   5   3  899.88   52.57
  -1   5   3  840.76   54.81
   1  -5  -2    2.93    1.22
  -1   5   2    1.53    0.90
  -1   5   2    1.78    1.18
  -1   5   2    2.21    0.80
  -1   5   2    2.88    1.98
  -1   5   1   15.41    2.45
  -1   5   1   21.34    3.40
   1  -5  -1   13.83    2.66
  -1   5   0  378.81   26.36
  -1   5   0  372.58   24.96
  -1   5   0  351.42   23.57
  -1   5  -1  326.60   20.29
  -1   5  -1  224.82   18.14
  -1   5  -2  176.19   14.52
  -1   5  -2  181.23   15.62
  -1   5  -3  341.80   21.72
  -1   5  -3  286.91   22.14
  -1   5  -4  136.83    9.87
  -1   5  -4  137.97   15.42
  -1   5  -4  119.82   10.82
  -1   5  -5   20.88    2.57
  -1   5  -5   22.01    3.46
  -1   5  -6   71.13    6.79
  -1   5  -6   63.84   10.50
  -1   5  -7    1.34    2.33
  -1   5  -8   62.37    9.08
  -1   5  -9   20.93    2.49
  -1   5  -9   45.85    5.96
  -1   4  12   44.16    5.92
  -1   4  12   32.11    4.24
  -1   4  11  122.48   13.15
  -1   4  11  129.81   11.66
  -1   4  10   76.71   10.40
  -1   4  10   90.81    9.51
  -1   4  10   58.78    9.78
  -1   4   9   15.82    4.71
  -1   4   9   16.09    5.16
  -1   4   9   14.12    3.77
  -1   4   9   12.23    3.70
  -1   4   8   90.43    9.77
  -1   4   8   68.58    9.24
  -1   4   8   79.65   10.63
  -1   4   8   67.32   10.76
  -1   4   7  475.24   35.43
  -1   4   7  381.20   35.15
  -1   4   7  486.05   29.39
  -1   4   7  401.75   33.22
  -1   4   6  640.61   37.87
  -1   4   6  489.57   40.48
  -1   4   6  597.46   36.96
  -1   4   6  617.86   42.73
  -1   4   6  486.49   42.25
  -1   4   5    0.24    1.11
  -1   4   5    0.83    0.65
  -1   4   5   -0.21    1.05
  -1   4   5    0.25    0.35
   1  -4  -5    0.15    0.65
   1  -4  -5    0.25    0.71
  -1   4   5    0.85    1.32
  -1   4   4  498.17   28.78
  -1   4   4  323.02   27.47
   1  -4  -4  363.89   24.73
  -1   4   4  441.97   29.40
  -1   4   4  528.27   25.89
   1  -4  -4  410.81   26.51
   1  -4  -4  258.23   26.28
  -1   4   3  373.66   18.65
   1  -4  -3  266.55   19.11
  -1   4   3  301.48   21.63
  -1   4   3  331.52   20.86
  -1   4   2    8.91    2.51
   1  -4  -2   10.05    1.91
  -1   4   2    8.90    1.63
  -1   4   2    8.34    1.91
   1  -4  -2    7.36    1.31
   1  -4  -1    2.46    1.05
  -1   4   1    2.43    1.71
  -1   4   1    2.20    1.18
  -1   4   1    2.38    0.98
  -1   4   1    2.86    1.24
  -1   4   0  710.89   45.04
  -1   4   0  701.35   45.62
  -1   4   0  617.89   45.85
   1  -4   0  640.92   47.21
  -1   4  -1   11.39    2.28
  -1   4  -1   14.29    2.49
  -1   4  -1    5.15    3.16
   1  -4   1    7.23    2.64
  -1   4  -2 1244.17   84.47
  -1   4  -2 1202.29   83.49
  -1   4  -2 1350.04   84.65
   1  -4   2 1065.14   86.69
  -1   4  -3  291.59   18.12
  -1   4  -3  230.54   18.29
  -1   4  -4   46.48    5.10
  -1   4  -4   45.90    4.18
  -1   4  -4   45.99    6.09
  -1   4  -5   31.70    7.28
  -1   4  -5   35.86    3.51
  -1   4  -5   40.04    4.60
  -1   4  -6   71.39   10.57
  -1   4  -6   64.51    6.02
  -1   4  -6   51.72    4.76
  -1   4  -7   14.09    5.03
  -1   4  -8   29.26    6.67
  -1   4  -9   59.09    7.56
  -1   4  -9   40.31    3.42
  -1   3  12    8.49    2.76
  -1   3  12    8.12    2.02
  -1   3  11    7.21    2.39
  -1   3  11    7.33    3.39
  -1   3  11    7.97    3.18
  -1   3  10    8.20    3.19
  -1   3  10   10.42    4.59
  -1   3  10   11.49    4.05
  -1   3  10   12.85    3.41
  -1   3   9   29.38    5.48
  -1   3   9   35.78    8.04
  -1   3   9   34.14    6.80
  -1   3   9   26.57    5.59
  -1   3   8  494.16   35.47
  -1   3   8  495.00   37.16
  -1   3   8  464.63   39.79
  -1   3   7    0.25    1.35
  -1   3   7    0.85    0.73
  -1   3   7    0.48    2.08
  -1   3   7    0.33    1.80
  -1   3   7    1.71    0.73
  -1   3   6   54.09    4.35
  -1   3   6   54.55    8.70
   1  -3  -6   35.46    7.22
  -1   3   6   61.72    7.73
  -1   3   5  208.72   13.19
  -1   3   5  219.49   16.79
  -1   3   5  196.76   15.83
  -1   3   5  187.88   14.32
  -1   3   5  199.13   17.90
  -1   3   5  185.37   12.44
   1  -3  -5  182.40   14.01
  -1   3   4    0.83    0.99
   1  -3  -4    0.52    1.30
  -1   3   4    1.04    1.42
  -1   3   4    1.25    0.99
  -1   3   4    0.74    0.51
   1  -3  -4    0.88    0.63
  -1   3   3  611.06   32.34
  -1   3   3  561.23   34.30
   1  -3  -2    0.40    0.54
   1  -3  -2    0.08    0.45
  -1   3   2    0.34    0.67
   1  -3  -1 1862.18  112.28
  -1   3   1 1906.56  111.69
   1  -3  -1 1689.23  111.16
   1  -3   0 1214.06   77.03
  -1   3   0 1209.07   75.93
  -1   3  -1 1435.97   90.67
  -1   3  -1 1449.02   88.05
  -1   3  -2  393.46   28.59
  -1   3  -2  404.84   29.34
   1  -3   2  397.63   31.29
  -1   3  -3    1.09    0.77
  -1   3  -3    1.67    0.70
   1  -3   4   42.54    6.80
  -1   3  -4   43.63    5.45
  -1   3  -4   46.21    3.90
  -1   3  -4   44.21    4.61
  -1   3  -5   71.30    5.54
  -1   3  -5   70.31    6.48
  -1   3  -5   72.41    7.86
  -1   3  -6  343.60   26.86
  -1   3  -6  325.53   20.35
  -1   3  -6  267.86   18.95
  -1   3  -7  192.18   19.91
  -1   3  -8    5.68    3.16
  -1   3  -9   26.03    5.67
   1  -3  10   14.34    3.46
  -1   3 -10   58.39    6.61
  -1   2  12   79.81    6.93
  -1   2  12   56.87    8.11
  -1   2  11    0.47    2.18
  -1   2  11    1.25    1.29
  -1   2  11    2.87    1.83
  -1   2  10   28.08    6.11
  -1   2  10   42.65    9.15
  -1   2  10   41.29    6.07
  -1   2   9   -0.27    1.43
  -1   2   9   -0.39    2.03
  -1   2   8   86.73   10.81
  -1   2   8   86.25    9.59
  -1   2   7  122.27    9.20
  -1   2   7  120.41    8.80
  -1   2   7  131.61   13.12
  -1   2   7  116.78   11.51
  -1   2   6   30.86    3.20
  -1   2   6   33.07    4.83
  -1   2   6   30.45    2.90
  -1   2   6   31.55    5.44
  -1   2   6   26.03    3.68
  -1   2   5  684.81   40.91
  -1   2   5  700.57   44.43
  -1   2   5  613.97   40.23
  -1   2   5  651.88   41.76
   1  -2  -4  373.65   27.20
  -1   2   4  398.71   27.33
  -1   2   4  452.76   29.45
   1  -2  -3 2124.01  110.79
  -1   2   3 2049.04  110.79
   1  -2  -2  121.38    8.08
  -1   2   2  121.73    8.30
   1  -2  -1  212.30   14.76
   1  -2  -1  197.54   14.01
   1  -2  -1  211.59   14.39
   1  -2   0  328.98   22.73
  -1   2   0  347.12   22.42
   1  -2   2 1240.65   68.34
  -1   2  -2  845.93   68.97
   1  -2   3  390.88   27.85
  -1   2  -3  386.80   26.09
  -1   2  -4  920.71   56.91
  -1   2  -4  873.98   55.97
  -1   2  -4  939.82   58.15
   1  -2   4 1004.01   60.88
   1  -2   5  191.56   15.67
  -1   2  -5  170.60   13.36
  -1   2  -5  150.26   10.94
  -1   2  -5  181.05   12.07
  -1   2  -6   62.57    6.55
  -1   2  -6   41.88    3.83
  -1   2  -6   61.66    8.50
  -1   2  -7    2.81    2.73
   1  -2   8   54.13    6.66
  -1   2  -8   71.53    9.98
  -1   2  -9   87.49   11.04
   1  -2  10    7.53    2.98
   1  -2  11   -0.19    0.98
   1  -2  11    0.15    0.83
   1  -2  12   53.21    7.26
  -1   1  12    2.81    1.12
  -1   1  12    0.92    1.60
  -1   1  12    2.43    1.68
  -1   1  11    1.38    1.30
  -1   1  11    2.00    2.86
  -1   1  10  156.57   14.26
  -1   1   9   11.84    3.28
  -1   1   8  378.74   28.21
  -1   1   7   21.16    2.54
  -1   1   7   19.82    3.90
  -1   1   6  123.59    9.07
  -1   1   6  132.10   11.20
  -1   1   6  128.68   11.50
  -1   1   6  119.06    9.92
  -1   1   5  138.72   11.20
  -1   1   5  164.00   11.80
  -1   1   5  130.40    9.50
  -1   1   5  128.58    9.09
  -1   1   5  136.57   10.17
  -1   1   4  517.23   32.51
  -1   1   4  565.38   33.13
  -1   1   4  504.58   33.87
  -1   1   4  512.42   32.09
   1  -1  -3  288.31   39.44
  -1   1   3  606.15   34.71
  -1   1   2 2169.59  124.61
   1  -1  -2 2201.99  124.62
  -1   1   1  273.61   15.55
   1  -1  -1  256.02   15.42
   1  -1  -1  234.46   15.42
   1  -1   0  218.72   14.55
   1  -1   2  290.09   20.07
   1  -1   3  165.65   12.84
   1  -1   4  688.05   45.49
   1  -1   5  681.29   34.88
  -1   1  -5  570.18   32.42
  -1   1  -6  456.79   33.42
   1  -1   6  547.06   35.25
  -1   1  -6  514.93   36.76
  -1   1  -7   16.49    4.36
   1  -1   7   12.64    2.72
  -1   1  -8   32.36    6.26
   1  -1   8   31.24    4.72
   1  -1   9    9.62    2.73
  -1   1  -9    8.08    3.19
   1  -1  10   47.14    7.72
   1  -1  11   24.83    5.09
   1  -1  11   40.77    5.07
   1  -1  12    3.32    1.44
  -1   0  12   12.66    3.61
  -1   0  12    7.44    2.31
  -1   0  11   15.47    4.06
  -1   0  11   30.44    7.17
  -1   0  11   23.82    3.76
  -1   0  10  203.45   17.48
  -1   0  10  225.72   20.24
  -1   0   9   11.35    3.30
  -1   0   8   23.92    4.49
  -1   0   7  106.40   10.06
  -1   0   7   95.61    7.36
  -1   0   6  317.47   20.67
  -1   0   6  317.16   20.87
  -1   0   6  343.32   23.49
  -1   0   5  756.56   48.26
  -1   0   5  806.28   49.18
  -1   0   5  923.91   51.18
  -1   0   5  742.88   47.96
  -1   0   4  268.72   15.70
  -1   0   4  221.20   16.10
  -1   0   4  270.16   18.25
  -1   0   4  243.77   16.95
  -1   0   3  602.15   36.50
  -1   0   3  580.15   37.37
   1   0  -2   96.54    7.10
  -1   0   2  122.30    7.01
  -1   0   2  107.70    7.47
   1   0  -1 2055.82  125.63
  -1   0   1 2090.20  125.80
  -1   0   0    0.02    0.06
   1   0   0   70.14    1.33
   1   0   1  229.58   17.09
  -1   0  -1  289.94   16.80
   1   0   2  317.87   25.60
   1   0   3 6234.87  379.82
   1   0   4  548.11   35.81
   1   0   5   78.82    7.05
   1   0   5   67.91    6.00
  -1   0  -6  179.32   15.31
   1   0   6  169.91   13.17
   1   0   6  182.15   13.69
   1   0   6  158.61   12.61
  -1   0  -7  509.93   36.98
   1   0   7  515.94   34.96
   1   0   8   37.51    5.31
  -1   0  -8   39.88    6.31
   1   0   9    8.40    3.60
   1   0   9    9.15    2.61
   1   0  10   28.53    4.57
   1   0  10   29.15    6.11
   1   0  10   36.80    5.80
   1   0  11   57.10    8.29
   1   0  11   56.94    6.71
   1   0  12   21.68    4.02
   1   0  12   33.51    7.38
  -1  -1  12    2.48    1.78
  -1  -1  12    0.43    0.89
  -1  -1  11   36.84    4.47
  -1  -1  11   34.45    5.74
  -1  -1  10    1.09    1.39
  -1  -1  10    0.34    1.71
  -1  -1   9    1.28    1.69
  -1  -1   8   10.21    3.00
  -1  -1   7  223.02   17.94
  -1  -1   7  222.25   17.81
   1   1  -6  165.61   12.75
  -1  -1   6  159.46   11.16
  -1  -1   6  185.69   14.00
  -1  -1   5    0.20    0.48
  -1  -1   5    0.94    0.44
   1   1  -5    0.97    3.90
  -1  -1   5    0.72    0.45
  -1  -1   5    0.61    0.84
  -1  -1   4  904.64   53.26
  -1  -1   4  808.95   50.90
   1   1  -3  631.89   39.77
   1   1  -2  122.74    8.72
   1   1  -1  307.30   19.66
  -1  -1   0   93.09    6.19
  -1  -1  -1   18.91    1.52
   1   1   1   18.27    1.58
   1   1   2  733.97   43.94
  -1  -1  -2  696.10   43.85
   1   1   3   89.03    6.22
  -1  -1  -3   75.41    8.14
   1   1   4    6.74    4.81
   1   1   4   17.32    2.04
   1   1   5   48.11    4.56
   1   1   5   51.61    4.81
   1   1   6   14.11    2.24
   1   1   6   11.74    2.02
   1   1   6   12.98    2.56
   1   1   6   11.09    1.51
   1   1   7  493.16   33.90
   1   1   8   47.86    6.09
   1   1   8   43.68    7.23
   1   1   9    6.16    3.25
   1   1   9    4.43    2.06
   1   1  10   76.83    8.50
   1   1  10   82.04   11.00
   1   1  10   81.73    9.04
   1   1  11   -0.70    2.09
   1   1  11    0.21    1.10
   1   1  11    0.88    1.12
   1   1  12   66.65   11.07
   1   1  12   56.79    7.69
   1   1  13    2.48    2.04
   1   1  13    0.29    0.85
   1   1  13    0.53    0.97
  -1  -2  11    1.04    1.49
  -1  -2  10   15.49    3.12
  -1  -2  10    4.64    3.33
  -1  -2   9   14.13    3.50
  -1  -2   8    0.74    1.36
   1   2  -8    0.34    1.48
   1   2  -7    1.33    1.37
   1   2  -6  737.62   49.86
  -1  -2   6  789.79   50.20
   1   2  -5   10.27    6.35
  -1  -2   5    6.63    1.85
  -1  -2   4   28.26    3.51
   1   2  -4    7.88    5.21
   1   2  -3  380.27   25.40
   1   2  -2  134.26   10.22
   1   2  -1  601.47   38.39
  -1  -2  -1  535.28   32.25
   1   2   1  566.80   32.06
  -1  -2  -2 3443.54  222.56
   1   2   2 3810.59  222.96
   1   2   2 3676.99  224.16
  -1  -2  -2 3694.16  223.60
  -1  -2  -2 3760.52  222.65
  -1  -2  -3  211.61   12.96
  -1  -2  -3  173.82   14.57
   1   2   3  183.95   13.04
   1   2   4   72.56    5.51
   1   2   4   61.79    4.57
   1   2   5  371.86   18.88
   1   2   5  159.86   13.63
   1   2   6  322.84   21.37
   1   2   6  309.19   22.55
   1   2   6  360.93   23.98
   1   2   7   93.54    8.89
   1   2   7   76.93    9.66
   1   2   8   26.55    4.47
   1   2   8   26.02    4.55
   1   2   8   25.98    5.60
   1   2   9  226.04   20.71
   1   2   9  221.11   18.01
   1   2   9  206.40   17.67
   1   2  10  206.00   17.05
   1   2  10  186.76   16.53
   1   2  10  214.04   19.97
   1   2  11   40.06    5.49
   1   2  11   40.20   10.00
   1   2  11   49.49    7.86
   1   2  12    6.03    3.96
   1   2  12    7.52    2.97
   1   2  13    0.56    1.02
   1   2  13    0.34    1.67
   1   2  13   -0.20    1.03
  -1  -3  10    0.76    1.57
  -1  -3  10    3.61    1.43
   1   3  -9    0.84    1.54
  -1  -3   9    0.63    1.25
   1   3  -8   49.43    7.97
  -1  -3   8   40.07    5.97
   1   3  -7   36.32    5.36
  -1  -3   6   97.23    9.10
   1   3  -6  109.90   10.14
   1   3  -5  254.11   18.89
   1   3  -5  245.42   17.33
  -1  -3   5  260.95   18.52
   1   3  -4   14.91    2.84
  -1  -3   4   17.78    2.77
   1   3  -3    4.25    1.47
   1   3  -2  628.69   39.90
   1   3  -2  535.81   45.87
   1   3  -1  184.69   13.76
   1   3   0  365.52   23.75
   1   3   1 1933.91  126.24
   1   3   1 2139.31  125.76
  -1  -3  -2   13.64    1.87
  -1  -3  -2   14.61    2.16
   1   3   2   14.40    2.33
  -1  -3  -3 1610.41   98.76
   1   3   3 1741.65   99.47
  -1  -3  -3 1605.77   98.41
  -1  -3  -3 1431.57   99.87
   1   3   4   25.62    3.06
  -1  -3  -4   21.27    3.70
  -1  -3  -4   19.73    2.47
   1   3   5 1313.19   80.72
   1   3   5 1511.90   87.71
   1   3   5 1341.75   80.20
  -1  -3  -5 1303.03   79.58
   1   3   5 1375.27   82.93
   1   3   5 1268.81   80.95
  -1  -3  -5 1148.42   82.56
   1   3   6  332.47   21.40
   1   3   6  362.77   23.96
   1   3   6  423.16   27.42
   1   3   6  402.79   25.21
  -1  -3  -6  340.74   27.35
   1   3   6  405.43   24.84
   1   3   6  319.84   21.33
   1   3   7  346.22   25.88
   1   3   7  307.20   23.05
   1   3   7  302.38   23.39
   1   3   8   25.14    4.39
   1   3   8   32.63    6.27
   1   3   8   26.76    4.74
   1   3   9   23.41    4.41
   1   3   9   21.94    5.49
   1   3   9   35.55    9.21
   1   3   9   19.80    4.16
   1   3  10    0.43    2.22
   1   3  10    3.04    1.92
   1   3  10    1.77    1.39
   1   3  10    0.74    3.24
   1   3  11    2.05    3.75
   1   3  11    4.38    3.10
   1   3  11    6.34    2.21
   1   3  12   -1.07    3.06
   1   3  12   -0.34    1.47
   1   3  12    1.62    1.85
   1   3  12    0.60    0.86
   1   3  13   17.33    3.58
   1   3  13   14.84    3.25
  -1  -4  10    0.35    0.90
   1   4  -9   -0.26    1.14
  -1  -4   9    0.32    0.75
   1   4  -8   -0.77    1.90
  -1  -4   8    0.22    1.08
   1   4  -7  124.68   12.12
   1   4  -7  125.45   15.11
   1   4  -6    8.93    2.74
   1   4  -6    7.91    1.87
   1   4  -5  169.19   14.50
   1   4  -5  170.02   12.92
   1   4  -4    5.98    2.10
   1   4  -4   12.19    2.10
   1   4  -3 1016.54   65.71
   1   4  -2   15.13    6.05
   1   4  -2   16.78    3.18
   1   4  -1  303.73   27.98
   1   4  -1  329.13   31.21
   1   4  -1  304.13   22.17
   1   4  -1  318.07   21.35
   1   4  -1  303.08   22.34
   1   4   0   35.29    4.07
   1   4   0   30.42    3.37
   1   4   1  356.31   22.94
   1   4   1  334.71   23.86
  -1  -4  -2 1168.48   78.03
  -1  -4  -2 1302.15   77.68
   1   4   2 1312.24   78.49
   1   4   2 1204.20   78.27
  -1  -4  -3  345.81   22.43
   1   4   3  334.32   23.32
   1   4   3  335.45   22.82
  -1  -4  -3  348.86   22.13
  -1  -4  -3  293.16   22.87
   1   4   3  381.64   25.43
   1   4   4  251.31   18.94
  -1  -4  -4  285.69   17.54
   1   4   4  242.66   21.56
  -1  -4  -4  197.67   18.22
   1   4   4  247.39   18.54
   1   4   4  215.17   25.35
   1   4   4  256.48   17.47
   1   4   4  271.23   20.38
  -1  -4  -4  257.91   16.85
   1   4   5   14.13    3.01
   1   4   5    4.12    4.17
   1   4   5   18.96    5.34
   1   4   5   16.96    2.98
  -1  -4  -5   11.51    3.05
   1   4   5   15.08    2.15
   1   4   5   19.23    4.14
   1   4   5   14.04    2.96
  -1  -4  -5   15.00    2.41
   1   4   6    5.28    1.99
   1   4   6   11.94    2.76
  -1  -4  -6    5.02    2.26
   1   4   6    7.81    3.79
  -1  -4  -6    3.95    1.45
   1   4   6    7.26    2.07
   1   4   7   66.18    7.72
   1   4   7   64.58   11.11
   1   4   7   59.06    7.33
   1   4   8  265.01   21.98
   1   4   8  292.65   25.05
   1   4   8  302.01   22.88
   1   4   8  293.04   28.84
   1   4   9   19.87    5.51
   1   4   9   23.63    7.52
   1   4   9   16.27    3.87
   1   4   9   23.42    4.60
   1   4  10  103.31   13.68
   1   4  10  126.61   14.38
   1   4  10  102.58   16.30
   1   4  10  120.06   11.78
   1   4  11   14.68    5.89
   1   4  11    9.14    2.74
   1   4  11   11.52    4.18
   1   4  11   11.94    4.29
   1   4  12   94.23   10.60
   1   4  12   80.37    7.91
   1   4  12   65.99   10.92
   1   4  12   79.58    9.79
   1   4  13   43.60    5.79
   1   4  13   29.61    4.61
  -1  -5   9   -0.39    1.21
   1   5  -9    0.20    0.94
   1   5  -8   19.37    4.63
  -1  -5   8    7.06    2.25
   1   5  -7   -0.44    1.78
   1   5  -6   22.50    3.32
   1   5  -6   22.37    4.60
   1   5  -5    3.62    1.51
   1   5  -5    3.52    2.21
   1   5  -4  529.65   35.06
   1   5  -4  473.89   32.92
   1   5  -3   57.85    4.74
   1   5  -3   50.25    5.42
   1   5  -2   83.33    8.25
   1   5  -2   79.80    7.44
   1   5  -1    0.45    0.49
   1   5  -1    1.20    0.93
   1   5  -1    0.43    0.71
   1   5  -1   -0.19    0.88
   1   5  -1   -0.66    2.68
   1   5   0  582.92   35.79
   1   5   0  470.20   41.67
   1   5   0  495.04   33.46
   1   5   0  459.43   35.14
   1   5   1  250.97   17.17
   1   5   1  283.86   18.89
   1   5   1  243.32   18.66
   1   5   1  244.93   23.97
   1   5   1  233.28   17.24
  -1  -5  -1  219.69   17.66
   1   5   2   25.94    4.82
   1   5   2   35.76    4.56
  -1  -5  -2   38.45    4.18
   1   5   2   29.49    6.82
   1   5   2   28.43    4.08
   1   5   3   79.85    9.32
  -1  -5  -3   94.98    7.89
   1   5   3  102.50    8.85
   1   5   3  113.25   11.45
  -1  -5  -3   78.57    8.32
   1   5   3  103.21    7.30
  -1  -5  -3  104.49    8.31
  -1  -5  -4  384.99   34.80
  -1  -5  -4  612.95   34.49
  -1  -5  -4  561.65   34.82
   1   5   4  458.97   36.42
   1   5   4  557.92   36.28
   1   5   4  550.71   35.07
   1   5   4  664.19   39.84
   1   5   4  521.24   37.94
   1   5   4  420.40   42.73
   1   5   5  688.89   42.14
  -1  -5  -5  494.90   40.92
   1   5   5  731.26   45.05
   1   5   5  628.99   39.65
   1   5   5  622.51   43.76
   1   5   5  568.52   41.88
  -1  -5  -5  709.81   40.29
   1   5   6  321.15   26.19
   1   5   6  294.44   23.89
  -1  -5  -6  282.57   24.00
   1   5   6  364.11   24.43
   1   5   6  305.49   25.74
   1   5   7  171.97   14.74
   1   5   7  148.38   15.93
   1   5   7  150.31   14.27
   1   5   7  146.11   17.90
   1   5   8   18.98    5.15
   1   5   8   18.30    4.24
   1   5   8   26.75    7.45
   1   5   8   29.94    5.21
   1   5   9   94.12   12.34
   1   5   9  112.66   11.20
   1   5   9   77.62    9.67
   1   5   9   82.26   13.92
   1   5  10   76.81    9.11
   1   5  10   67.66   12.38
   1   5  10   68.26   10.39
   1   5  11   50.88    6.60
   1   5  11   53.43    8.72
   1   5  11   46.98    7.96
   1   5  12   11.40    2.55
   1   5  12   10.66    3.59
   1   5  12   16.55    3.96
   1   5  13   21.57    4.07
   1   6  -8    3.50    2.10
   1   6  -7    2.31    2.47
   1   6  -6   46.49    8.43
   1   6  -6   41.12    4.62
   1   6  -5   25.56    3.84
   1   6  -5   28.44    5.17
   1   6  -4   30.44    4.31
   1   6  -3   86.53    8.19
   1   6  -3   83.95    9.17
   1   6  -3   86.10    6.84
   1   6  -2    3.16    1.32
   1   6  -2    1.40    1.28
   1   6  -2    1.42    1.13
   1   6  -1  335.75   24.53
   1   6  -1  301.86   22.43
   1   6  -1  283.33   32.21
   1   6   0   28.44    8.60
   1   6   0   47.39    5.24
   1   6   0   48.97    6.40
   1   6   0   42.51    4.65
   1   6   1   33.19    5.17
   1   6   1   30.88    3.78
   1   6   1   40.05    4.41
   1   6   1   42.17    5.75
   1   6   1   38.56    8.95
   1   6   2   49.55    4.82
   1   6   2   48.93    4.63
   1   6   2   35.49    8.43
  -1  -6  -2   42.47    5.19
   1   6   2   52.96    6.38
   1   6   2   43.07    5.85
  -1  -6  -3  234.35   17.00
  -1  -6  -3  229.07   16.97
   1   6   3  175.43   18.66
   1   6   3  212.42   17.50
   1   6   3  237.63   15.95
   1   6   3  242.76   24.41
   1   6   4  126.35   10.85
   1   6   4  107.09   12.21
  -1  -6  -4   90.60   10.39
  -1  -6  -4  149.33   10.52
   1   6   5    0.25    1.15
   1   6   5    1.23    2.03
   1   6   5   -0.29    1.08
   1   6   6    6.64    3.20
   1   6   6    9.97    3.09
   1   6   6    6.87    2.79
   1   6   6   12.29    4.45
   1   6   7  176.83   18.36
   1   6   7  145.17   16.32
   1   6   7  188.93   15.82
   1   6   7  140.24   14.71
   1   6   8   11.05    3.41
   1   6   8   11.40    4.41
   1   6   8   15.88    3.94
   1   6   8   15.83    5.42
   1   6   9   14.01    3.81
   1   6   9   14.17    4.67
   1   6   9    9.86    3.15
   1   6  10   16.64    4.88
   1   6  10   19.94    4.38
   1   6  11    8.00    3.46
   1   6  11   13.96    3.27
   1   6  12    5.10    1.77
   1   6  13    4.21    1.88
   1   7  -7    8.96    3.21
   1   7  -6   11.58    1.98
   1   7  -6   11.97    4.19
   1   7  -5   19.20    3.20
   1   7  -4  269.06   19.92
   1   7  -3   28.28    5.35
   1   7  -3   37.10    4.93
   1   7  -3   37.38    3.69
   1   7  -2    9.87    2.07
   1   7  -2    7.40    2.28
   1   7  -2    7.56    2.48
   1   7  -1  226.92   20.57
   1   7  -1  359.86   22.26
   1   7   0  337.83   25.43
   1   7   0  301.88   21.62
   1   7   0  309.23   22.43
   1   7   1   97.45    8.85
   1   7   1   82.66   15.35
   1   7   1  123.65   11.89
   1   7   1  102.05    9.36
   1   7   2    0.71    3.08
   1   7   2    1.36    0.98
   1   7   2    1.96    1.05
   1   7   2    2.17    1.85
   1   7   2    0.74    2.99
   1   7   3    0.55    1.29
   1   7   3    0.61    2.47
   1   7   3    0.70    2.58
   1   7   3    1.14    0.80
   1   7   4   23.58    7.17
   1   7   4   27.99    3.35
   1   7   4   39.13    8.54
   1   7   5  143.88   15.93
   1   7   5   79.55   10.74
   1   7   6  137.49   15.56
   1   7   6  114.26   11.95
   1   7   7  154.67   14.47
   1   7   7  115.47   13.54
   1   7   7  173.04   18.07
   1   7   8  166.56   15.10
   1   7   8  121.04   13.68
   1   7   8  172.17   18.21
   1   7   9   24.22    4.95
   1   7   9   23.51    6.47
   1   7  10    8.40    4.23
   1   7  10    5.86    2.52
   1   7  11    9.94    4.03
   1   7  11   10.14    2.72
   1   7  12    8.56    2.04
   1   8  -5   16.46    4.56
   1   8  -5   13.87    2.33
   1   8  -4    1.91    1.29
   1   8  -4    1.22    2.41
   1   8  -3   60.75    6.72
   1   8  -3   62.42    9.65
   1   8  -2   62.51    5.74
   1   8  -2   63.07    6.94
   1   8  -1   61.35    7.05
   1   8   0   16.66    4.73
   1   8   0   21.11    3.65
   1   8   1   46.75   12.19
   1   8   1   88.34   10.47
   1   8   1   74.63   17.35
   1   8   1   68.81    7.06
   1   8   2    4.32    2.69
   1   8   2    5.49    5.85
   1   8   2    0.86    3.18
   1   8   2    3.68    1.57
   1   8   3    8.93    3.37
   1   8   3   14.95    7.27
   1   8   3    9.88    2.10
   1   8   3    6.41    4.61
   1   8   4   96.40   16.61
   1   8   4  137.72   13.74
   1   8   4  121.57   10.02
   1   8   5   44.57   10.75
   1   8   5  107.21   15.35
   1   8   6  242.44   28.80
   1   8   6  369.18   31.54
   1   8   7   45.62    9.54
   1   8   7   27.85    8.26
   1   8   7   34.11    6.26
   1   8   8   27.70    7.42
   1   8   8   34.94    5.95
   1   8   8   16.19    6.30
   1   8   9    3.98    2.27
   1   8   9    7.79    4.03
   1   8  10   21.02    4.18
   1   8  10   27.54    6.42
   1   8  11   11.32    2.68
   1   8  11   17.36    4.74
   1   8  12    4.18    1.38
   1   8  12    5.72    2.43
   1   9  -5    4.19    1.07
   1   9  -5    6.01    2.26
   1   9  -4    3.97    2.39
   1   9  -4    1.26    0.84
   1   9  -4    1.48    0.90
   1   9  -3   24.95    3.50
   1   9  -3   22.57    5.16
   1   9  -2    6.79    1.36
   1   9  -2    9.07    2.28
   1   9  -2   11.45    3.78
   1   9  -1   47.61    4.69
   1   9  -1   29.54    4.61
   1   9  -1   47.78    7.32
   1   9   0   40.30    7.00
   1   9   0   38.55    5.29
   1   9   1   31.65    4.42
   1   9   1   32.88    3.75
   1   9   1   35.40    6.56
   1   9   2   90.66   16.73
   1   9   2  113.44   10.01
   1   9   2  123.60   22.92
   1   9   2  148.29   14.32
   1   9   3   50.88   11.98
   1   9   3   62.54    6.36
   1   9   3   76.03    9.78
   1   9   4   18.15    2.74
   1   9   4   21.08    5.07
   1   9   4   14.28    6.06
   1   9   5  294.69   26.43
   1   9   5  497.72   39.66
   1   9   6  112.97   17.24
   1   9   7  177.98   21.66
   1   9   8    0.61    2.86
   1   9   8    0.30    1.61
   1   9   9    0.52    2.71
   1   9   9    0.26    1.27
   1   9  10   14.08    4.59
   1   9  10   14.27    3.15
   1   9  11   -0.44    0.90
   1   9  11    0.98    1.79
   1  10  -3    5.49    1.24
   1  10  -3    3.42    0.92
   1  10  -3    3.05    1.56
   1  10  -2    0.16    0.59
   1  10  -2   -0.21    1.12
   1  10  -2    0.21    0.73
   1  10  -1    1.48    0.66
   1  10  -1    2.09    1.17
   1  10  -1    2.00    0.89
   1  10  -1    2.69    1.78
   1  10   0   24.72    3.01
   1  10   0   28.54    3.83
   1  10   0   31.64    3.45
   1  10   1   32.86    4.29
   1  10   1   47.24    5.25
   1  10   2   16.74    4.42
   1  10   2   13.06    2.45
   1  10   2   18.18    3.74
   1  10   3    2.16    1.00
   1  10   3    2.67    2.28
   1  10   4  113.71    9.09
   1  10   4  148.84   21.23
   1  10   4  134.17   13.41
   1  10   5   -0.83    4.95
   1  10   5    0.32    1.77
   1  10   6    2.23    4.43
   1  10   6    1.83    2.25
   1  10   7    2.02    3.15
   1  10   8   37.83    8.49
   1  10   9    0.60    1.24
   1  10   9    3.30    3.01
   1  10  10    9.59    3.64
   1  10  10    6.98    2.03
   1  11   0   22.29    2.63
   1  11   1   49.84    4.53
   1  11   1   47.05    4.21
   1  11   2    1.15    0.71
   1  11   2    1.88    0.94
   1  11   3    1.66    1.25
   1  11   4   52.26    5.88
   1  11   4   34.57    5.78
   1  11   5   56.50    7.26
   1  11   6    1.13    1.40
   1  11   6    2.25    3.34
   1  11   7    7.43    4.09
   1  11   7    1.61    1.52
   1  11   8   72.14   10.24
   1  11   9   17.79    2.78
   1  12   4    2.70    0.75
   1  12   5    3.15    0.84
   1  12   6   19.87    2.18
  -2  10   6    1.01    0.41
  -2  10   6    0.85    0.77
  -2  10   5    1.19    0.58
  -2  10   5    0.24    0.71
  -2  10   4   20.21    2.26
  -2  10   4   12.65    2.44
  -2  10   3   29.71    3.09
  -2  10   2   30.68    2.99
  -2  10   2   24.48    2.45
  -2  10   1    4.24    1.03
  -2  10   1    5.44    1.02
  -2  10   0    1.35    0.58
  -2  10   0    1.21    0.56
  -2  10  -1    1.24    0.48
  -2  10  -1    0.95    0.49
  -2   9   9   18.65    2.54
  -2   9   8   71.01    6.77
  -2   9   7    4.65    1.75
  -2   9   6    7.02    2.16
  -2   9   6    9.15    1.91
  -2   9   5  187.46   13.42
  -2   9   5  147.14   13.84
  -2   9   4    9.56    2.34
  -2   9   4    4.69    1.97
  -2   9   3   28.06    3.73
  -2   9   3   23.34    4.10
  -2   9   3   17.24    2.27
  -2   9   2    5.53    1.66
  -2   9   2    3.15    1.02
  -2   9   2    3.03    1.68
  -2   9   1   50.83    4.40
  -2   9   1   50.62    4.80
  -2   9   0   26.56    2.98
  -2   9   0   33.30    3.58
  -2   9  -1    9.60    1.59
  -2   9  -1    9.68    1.72
  -2   9  -2    0.17    0.63
  -2   9  -2    0.07    0.45
  -2   9  -2    0.66    0.56
  -2   9  -3   81.02    6.13
  -2   9  -3   81.77    6.03
  -2   9  -3   72.27    5.63
  -2   9  -4    7.67    1.12
  -2   9  -4    5.77    1.02
  -2   8  10    0.54    0.69
  -2   8   9    4.33    1.57
  -2   8   8   91.49    9.43
  -2   8   8  129.85   12.61
  -2   8   7  103.43    8.96
  -2   8   7  113.87   12.85
  -2   8   6    2.43    1.71
  -2   8   6    2.28    2.38
  -2   8   5  145.33   16.01
  -2   8   5   99.75   10.97
  -2   8   4    8.88    2.87
  -2   8   3   40.25    4.42
  -2   8   3   52.49    6.95
  -2   8   2  200.90   16.16
  -2   8   2  148.75   12.07
  -2   8   1    4.43    2.17
  -2   8   1    4.69    1.28
  -2   8   0   20.96    3.39
  -2   8   0   16.97    3.02
  -2   8   0   16.45    2.60
  -2   8  -1    0.28    1.31
  -2   8  -1    1.00    1.15
  -2   8  -1    1.69    0.96
  -2   8  -1    1.26    0.94
  -2   8  -2   92.35    7.34
  -2   8  -2   78.82    9.73
  -2   8  -2   80.37    7.29
  -2   8  -3   11.93    3.57
  -2   8  -3   13.14    2.00
  -2   8  -3   13.99    2.29
  -2   8  -4    3.46    0.91
  -2   8  -4    1.81    1.00
  -2   8  -4    2.48    2.04
  -2   8  -5    0.69    1.38
  -2   8  -5    0.88    0.57
  -2   8  -6   28.01    2.59
  -2   7  10    5.74    2.19
  -2   7  10    4.25    1.57
  -2   7   9    4.47    2.43
  -2   7   9    6.75    2.22
  -2   7   8   71.13    9.48
  -2   7   8   62.44    7.68
  -2   7   7    1.23    2.03
  -2   7   7    2.08    1.92
  -2   7   6  445.17   33.33
  -2   7   6  365.26   29.14
  -2   7   5   68.95   10.43
  -2   7   5   55.52    7.58
  -2   7   4   13.25    4.79
  -2   7   4    7.76    2.67
  -2   7   3  125.43   12.78
  -2   7   3  177.86   18.84
  -2   7   2    1.27    1.39
  -2   7   2    0.76    0.63
  -2   7   2    1.18    2.58
  -2   7   2    1.05    0.97
  -2   7   1    2.77    1.86
  -2   7   1    2.75    1.15
  -2   7   1    3.87    2.11
  -2   7   1    1.60    1.11
  -2   7   0  240.35   18.21
  -2   7   0  264.10   19.05
  -2   7   0  306.26   21.69
  -2   7   0  249.86   21.32
  -2   7  -1 1034.35   70.80
  -2   7  -1 1281.61   71.90
  -2   7  -1 1034.89   74.76
  -2   7  -1 1135.59   71.67
  -2   7  -2  593.47   36.08
  -2   7  -2  508.01   40.32
  -2   7  -2  510.15   35.74
  -2   7  -3   68.66    6.29
  -2   7  -3   74.74    7.06
  -2   7  -3   74.97   10.18
  -2   7  -3   67.98    7.00
  -2   7  -4   47.44    4.55
  -2   7  -4   44.10    5.16
  -2   7  -4   53.08    5.49
  -2   7  -4   42.61    7.64
  -2   7  -5   29.51    3.07
  -2   7  -5   40.15    6.79
  -2   7  -6   20.11    2.48
  -2   7  -6   26.77    3.09
  -2   7  -6   29.47    5.41
  -2   7  -7    9.11    2.78
  -2   7  -7    7.76    1.31
  -2   6  11   10.96    2.71
  -2   6  10    1.36    1.55
  -2   6   9   18.71    3.90
  -2   6   9   13.95    4.16
  -2   6   8   72.35    9.85
  -2   6   8   75.07    8.84
  -2   6   7  274.96   22.92
  -2   6   7  293.93   18.94
  -2   6   7  281.52   24.67
  -2   6   6   12.04    3.92
  -2   6   6   12.83    3.61
  -2   6   5   23.34    5.61
  -2   6   5   17.62    4.02
  -2   6   4   31.17    6.51
  -2   6   4   32.07    5.26
  -2   6   3  152.86   11.33
  -2   6   3  164.50   14.22
  -2   6   2   99.79    9.83
  -2   6   2   89.42    7.58
  -2   6   2   95.48    8.29
  -2   6   1  167.74   13.08
  -2   6   1  155.57   12.45
  -2   6   1  184.70   14.87
  -2   6   0  101.24    9.71
  -2   6   0   93.96    8.36
  -2   6   0   86.02    7.68
  -2   6   0   82.73    9.96
  -2   6  -1  147.18   12.42
  -2   6  -1  151.40   15.27
  -2   6  -1  149.04   13.59
  -2   6  -1  138.79   11.81
  -2   6  -2   42.49    7.77
  -2   6  -2   60.90    6.05
  -2   6  -2   51.80    5.58
  -2   6  -3   57.93    6.58
  -2   6  -3   70.19    6.35
  -2   6  -3   72.40   10.41
  -2   6  -4   16.53    3.03
  -2   6  -4   14.55    4.91
  -2   6  -4   14.30    2.31
  -2   6  -5   18.50    3.13
  -2   6  -5   19.94    3.37
  -2   6  -5   21.24    2.67
  -2   6  -5   22.17    5.93
  -2   6  -6    1.19    0.72
  -2   6  -6    2.34    1.31
  -2   6  -6    1.66    2.82
  -2   6  -7    4.78    1.37
  -2   6  -8   -0.26    1.33
  -2   6  -8   -0.06    0.45
  -2   5  12   21.63    2.73
  -2   5  11   10.16    2.85
  -2   5  11    9.28    2.29
  -2   5  10    4.22    2.45
  -2   5   9   76.85   10.06
  -2   5   8  410.67   33.88
  -2   5   8  456.56   28.55
  -2   5   8  421.17   32.64
  -2   5   7    0.36    0.52
  -2   5   7    0.55    1.52
  -2   5   7    0.37    1.72
  -2   5   6    0.70    1.63
  -2   5   6    1.60    1.82
  -2   5   6    1.23    0.65
  -2   5   5  101.86   11.57
  -2   5   5  101.26    7.54
  -2   5   5  111.28   10.96
  -2   5   4  296.35   24.08
  -2   5   4  298.85   22.67
  -2   5   3   58.08    7.78
  -2   5   3   46.51    6.04
  -2   5   3   47.21    4.26
  -2   5   2    4.83    1.18
  -2   5   2    7.65    1.70
  -2   5   2    5.07    1.84
  -2   5   2    6.73    2.90
  -2   5   1   14.08    4.26
  -2   5   1    7.13    1.76
  -2   5   1    8.66    2.23
  -2   5   1    7.62    1.57
  -2   5   0  124.39   10.45
  -2   5   0  138.36   12.88
  -2   5   0  140.67   11.46
  -2   5   0  125.54    9.96
  -2   5  -1  109.35    9.71
  -2   5  -1   95.35    9.04
  -2   5  -1   90.34    8.31
  -2   5  -1   83.76   10.48
  -2   5  -2  191.42   13.71
  -2   5  -2  167.72   14.49
  -2   5  -2  157.28   16.39
  -2   5  -3    1.71    1.31
  -2   5  -3    0.66    0.85
  -2   5  -3    0.39    1.95
  -2   5  -4   73.72    7.30
  -2   5  -4   74.13   10.63
  -2   5  -4   71.53    6.36
  -2   5  -5   15.87    5.61
  -2   5  -5   24.96    2.97
  -2   5  -5   21.63    3.49
  -2   5  -6   21.69    3.16
  -2   5  -6   15.58    2.28
  -2   5  -7    9.30    1.69
  -2   5  -7   11.36    2.26
  -2   5  -7    7.49    3.75
  -2   5  -8   51.13    5.04
  -2   5  -8   65.33    9.01
  -2   5  -9    1.06    0.54
  -2   5  -9    3.51    2.11
  -2   4  12   18.93    2.73
  -2   4  12   24.66    3.62
  -2   4  11   20.26    3.53
  -2   4  11   24.79    4.57
  -2   4  10  113.24   10.97
  -2   4  10  108.86   12.14
  -2   4   9   97.78   11.85
  -2   4   8  242.05   16.02
  -2   4   8  203.19   20.43
  -2   4   7  262.75   17.31
  -2   4   7  265.28   21.16
  -2   4   7  228.91   21.72
  -2   4   6   44.28    6.42
  -2   4   6   45.33    7.12
  -2   4   6   46.87    4.66
  -2   4   6   45.99    4.13
  -2   4   5   59.00    7.32
  -2   4   5   57.13    7.69
  -2   4   5   63.71    5.54
  -2   4   4  185.29   12.18
  -2   4   4  172.65   14.25
   2  -4  -4  149.31   12.79
  -2   4   4  158.12   14.66
  -2   4   3   73.13    5.83
  -2   4   3   84.60    8.01
  -2   4   3   79.76    8.50
  -2   4   3   93.30    6.39
  -2   4   2  103.67    7.77
  -2   4   2  122.97    7.80
  -2   4   2  106.98    9.35
  -2   4   2  103.98   10.12
  -2   4   2  111.60    8.32
  -2   4   1   30.32    4.81
  -2   4   1   17.41    2.00
  -2   4   1   23.10    2.86
  -2   4   1   22.96    2.59
   2  -4  -1   16.57    3.37
  -2   4   1   21.61    3.18
   2  -4  -1   12.90    2.42
  -2   4   0 1229.21   66.29
  -2   4   0 1124.97   65.56
  -2   4   0 1195.88   69.20
  -2   4   0 1150.61   66.61
  -2   4  -1  243.67   19.60
  -2   4  -1  234.43   16.89
  -2   4  -1  245.26   16.73
   2  -4   1  192.56   18.86
  -2   4  -2  120.84   10.54
  -2   4  -2  131.59   13.59
  -2   4  -2  139.17   11.06
  -2   4  -2  151.96   11.05
  -2   4  -3   36.72    6.90
  -2   4  -3   42.88    4.48
  -2   4  -4   37.56    4.66
  -2   4  -4   39.06    7.59
  -2   4  -4   41.25    4.04
  -2   4  -5  196.21   13.71
  -2   4  -5  192.46   14.79
  -2   4  -6   28.00    3.75
  -2   4  -6   38.39    7.69
  -2   4  -6   27.56    3.18
  -2   4  -7   50.01    8.84
  -2   4  -7   31.49    3.36
  -2   4  -8    6.06    3.43
  -2   4  -8    3.83    1.38
  -2   4  -9    5.79    2.76
  -2   4  -9    2.80    1.03
  -2   4 -10    1.58    1.23
  -2   3  12    0.77    0.79
  -2   3  12    0.70    1.04
  -2   3  11    1.10    1.24
  -2   3  11   -0.53    1.53
  -2   3  10    0.33    1.74
  -2   3  10    0.24    1.31
  -2   3   9    1.83    2.41
  -2   3   9    1.63    1.62
  -2   3   8   87.60    7.00
  -2   3   8   87.15   10.85
  -2   3   7    1.32    0.74
  -2   3   7    1.32    1.73
  -2   3   7    2.10    0.97
  -2   3   6    9.90    1.55
  -2   3   6    9.94    3.19
  -2   3   6   12.88    3.18
  -2   3   5  399.01   23.36
  -2   3   5  323.79   24.37
  -2   3   5  372.87   26.65
  -2   3   5  410.84   26.03
  -2   3   4    1.47    0.73
   2  -3  -4    0.55    1.02
  -2   3   4    1.63    1.30
  -2   3   4    1.31    1.53
   2  -3  -4    1.40    0.84
  -2   3   3  110.24    7.20
   2  -3  -3   83.28    7.36
  -2   3   3   94.48    8.93
  -2   3   3  106.97    8.83
  -2   3   3   99.55    6.67
   2  -3  -2  157.29   11.83
   2  -3  -2  106.33   10.99
  -2   3   2  171.77   11.07
   2  -3  -2  141.58   12.11
  -2   3   2  209.83   11.56
  -2   3   2  191.60   11.40
  -2   3   2  203.51   13.28
  -2   3   1  805.06   46.03
  -2   3   1  895.01   46.68
   2  -3  -1  576.51   46.05
   2  -3  -1  653.53   47.39
   2  -3   0   53.50    6.33
  -2   3   0   63.57    4.99
  -2   3   0   67.11    5.37
  -2   3  -1  233.42   16.19
   2  -3   1  207.73   18.01
  -2   3  -1  259.03   19.08
  -2   3  -2  142.34   11.91
  -2   3  -2  147.27   14.39
  -2   3  -3 1314.06   78.14
   2  -3   3 1092.79   82.42
  -2   3  -3 1224.49   78.85
  -2   3  -3 1343.98   83.54
  -2   3  -4   34.10    4.11
  -2   3  -4   37.49    3.57
  -2   3  -5  183.40   12.61
  -2   3  -5  180.21   18.39
  -2   3  -5  178.34   13.55
  -2   3  -6   35.50    4.05
  -2   3  -6   30.69    3.30
  -2   3  -6   35.93    7.44
  -2   3  -7    1.80    0.80
  -2   3  -7    1.88    2.57
  -2   3  -8    6.46    3.59
  -2   3  -9   23.86    3.14
  -2   3  -9   34.29    6.55
  -2   3 -10   57.23    7.70
   2  -3  11    1.43    1.08
   2  -3  11    2.69    1.97
  -2   2  12  100.86    7.86
  -2   2  12   82.46    8.55
  -2   2  11    4.95    1.86
  -2   2  11    5.71    2.48
  -2   2  10   14.11    3.36
  -2   2  10    8.91    3.90
  -2   2  10   12.24    3.99
  -2   2   9  172.19   15.86
  -2   2   9  159.03   18.61
  -2   2   9  197.90   17.97
  -2   2   8  139.65   11.15
  -2   2   8  144.83   13.96
  -2   2   8  146.65   15.18
  -2   2   8  160.41   11.02
  -2   2   7  103.34    8.03
  -2   2   7   96.11   11.11
  -2   2   7   93.89    7.48
  -2   2   6   15.85    3.86
  -2   2   6   11.35    1.72
  -2   2   6   15.21    2.20
  -2   2   5   73.73    7.46
  -2   2   5   91.03    8.76
  -2   2   5  103.79    9.38
  -2   2   5   94.00    9.47
  -2   2   4  335.71   20.33
  -2   2   4  244.15   17.61
  -2   2   4  284.80   19.64
  -2   2   4  238.83   18.25
  -2   2   4  295.14   20.52
   2  -2  -3  451.72   32.77
  -2   2   3  630.50   34.92
  -2   2   3  668.25   36.16
  -2   2   3  787.41   34.93
   2  -2  -3  502.11   34.36
  -2   2   3  824.77   36.89
   2  -2  -2 2885.86  176.04
   2  -2  -2 2870.29  176.08
   2  -2  -1   10.69    1.64
   2  -2  -1   10.26    1.91
   2  -2   0   81.36    7.12
   2  -2   0   71.69    5.95
   2  -2   1    6.30    2.02
  -2   2  -2   21.53    2.41
  -2   2  -2   19.24    2.42
  -2   2  -2   18.36    3.92
  -2   2  -2   15.40    1.27
  -2   2  -3   44.54    6.18
  -2   2  -3   39.23    3.89
  -2   2  -3   36.33    3.32
   2  -2   3   29.43    5.02
  -2   2  -3   32.89    3.44
  -2   2  -4  296.67   19.20
  -2   2  -4  316.30   20.18
   2  -2   4  293.57   23.59
  -2   2  -4  315.63   24.36
  -2   2  -4  260.14   20.67
  -2   2  -5  429.96   26.85
  -2   2  -5  387.03   25.78
   2  -2   5  396.45   31.03
  -2   2  -5  428.70   32.03
  -2   2  -6    5.11    1.34
  -2   2  -6    2.76    2.53
  -2   2  -6    2.56    0.80
  -2   2  -7  167.99   17.68
  -2   2  -8   12.04    4.47
  -2   2  -9    1.65    2.15
   2  -2   9    1.21    1.41
   2  -2  10   11.31    3.20
  -2   2 -10   18.97    4.46
   2  -2  11  209.66   16.61
  -2   1  12   11.72    1.94
  -2   1  12    9.01    2.34
  -2   1  11    4.83    2.40
  -2   1  11    4.31    2.58
  -2   1  11    5.65    1.93
  -2   1  10   23.46    6.08
  -2   1  10   22.93    5.06
  -2   1   9    2.59    2.59
  -2   1   9    0.27    1.41
  -2   1   8  147.65   13.28
  -2   1   8  128.73   13.95
  -2   1   8  128.46    9.97
  -2   1   7  123.08    9.32
  -2   1   7  113.51   11.57
  -2   1   7  127.79   13.14
  -2   1   6  146.83   10.92
  -2   1   6  159.52   13.47
  -2   1   5   73.04    5.46
  -2   1   5   66.62    5.43
  -2   1   5   75.54    5.94
  -2   1   5   69.37    7.31
  -2   1   5   80.95    6.63
  -2   1   4  477.56   33.10
  -2   1   4  544.86   34.57
  -2   1   4  577.50   33.40
  -2   1   4  595.66   35.07
  -2   1   3  584.14   33.54
  -2   1   3  526.37   31.96
  -2   1   2    3.06    0.82
   2  -1  -2    2.20    0.61
   2  -1  -2    2.48    3.34
   2  -1  -2    3.54    0.86
   2  -1  -1   27.20    2.72
   2  -1  -1   28.60    2.58
   2  -1   0   20.87    2.11
   2  -1   0   21.57    1.87
   2  -1   0   22.67    2.67
   2  -1   1 1103.07   86.52
   2  -1   1 1943.84   87.98
  -2   1  -2  429.67   26.94
  -2   1  -3  418.83   26.43
   2  -1   3  362.84   27.19
  -2   1  -4   61.95    4.78
   2  -1   4   63.23    7.26
  -2   1  -4   61.46    6.71
  -2   1  -4   74.53    8.52
  -2   1  -5  131.00    9.90
   2  -1   5  157.08   13.87
  -2   1  -5  167.34   10.71
  -2   1  -5  174.67   15.14
  -2   1  -5  134.88   12.89
  -2   1  -6  187.07   13.74
   2  -1   6  270.48   19.44
  -2   1  -6  284.92   20.87
  -2   1  -6  211.62   18.22
  -2   1  -7   59.51    8.96
  -2   1  -8    6.51    3.10
  -2   1  -9   42.05    7.22
   2  -1   9   22.42    5.19
   2  -1  10    3.65    2.26
   2  -1  11   94.50    8.38
   2  -1  11   32.54    5.58
   2  -1  12   97.14   12.16
  -2   0  11   43.84    6.59
  -2   0  11   57.08    8.28
  -2   0  11   54.96    5.94
  -2   0  10    8.62    3.60
  -2   0  10    4.36    2.03
  -2   0   9   30.97    6.15
  -2   0   9   23.99    4.76
  -2   0   8    0.80    1.58
  -2   0   8   -0.08    0.52
  -2   0   8   -0.74    2.02
  -2   0   7   63.13    5.53
  -2   0   7   66.37    5.44
  -2   0   7   60.30    7.81
  -2   0   7   61.83    7.61
  -2   0   6   34.57    3.65
  -2   0   6   37.87    3.51
  -2   0   6   45.67    5.80
  -2   0   6   36.49    5.16
  -2   0   5  274.24   18.48
  -2   0   5  273.55   17.51
  -2   0   5  310.34   20.49
  -2   0   4  470.20   29.06
  -2   0   4  404.29   28.37
  -2   0   4  492.82   29.22
  -2   0   4  493.04   30.86
   2   0  -3  416.17   26.68
  -2   0   3  557.57   28.01
  -2   0   2  411.75   23.14
   2   0  -2  164.76   26.23
   2   0  -1  266.84   17.92
  -2   0   1  295.35   17.77
   2   0   0  429.04   26.36
   2   0   1  168.46   11.13
  -2   0  -2 6279.56  381.59
   2   0   3 1174.28  125.67
  -2   0  -3 2321.38  122.13
   2   0   4  787.97   51.60
  -2   0  -4  816.15   52.56
   2   0   5 2072.21  120.93
   2   0   5 2188.58  123.59
  -2   0  -5 2125.92  124.82
  -2   0  -5 1765.35  119.75
   2   0   6  919.43   60.73
   2   0   6 1048.98   63.50
  -2   0  -6  873.19   64.54
  -2   0  -6 1060.10   65.28
  -2   0  -7  442.69   33.65
  -2   0  -8    1.06    1.64
   2   0   9    3.22    2.44
  -2   0  -9    1.71    1.70
   2   0  10   23.63    5.13
   2   0  11    9.50    3.29
   2   0  11   13.11    3.32
   2   0  12   12.14    4.81
   2   0  12   10.03    2.38
   2   0  12    5.55    2.03
   2   0  13    0.36    0.89
   2   0  13    2.20    1.98
  -2  -1  11   30.98    4.06
  -2  -1  11   41.23    6.84
  -2  -1  10    0.42    1.10
  -2  -1   9   22.54    4.40
  -2  -1   8  231.55   19.38
  -2  -1   7    2.40    0.83
  -2  -1   7    3.96    1.89
  -2  -1   7    4.27    2.15
  -2  -1   6    4.68    1.01
  -2  -1   6    5.28    2.02
  -2  -1   6    3.53    0.98
  -2  -1   5  114.71    9.92
  -2  -1   5  106.29    7.32
  -2  -1   5   95.92    8.17
  -2  -1   4   24.62    2.84
  -2  -1   4   24.25    2.29
  -2  -1   4   29.41    3.85
  -2  -1   4   25.57    2.78
  -2  -1   4   24.52    2.20
  -2  -1   3    4.13    1.38
  -2  -1   3    5.11    0.83
  -2  -1   3    4.66    0.98
   2   1  -3    3.74    1.00
  -2  -1   2  181.86   11.23
   2   1  -2  154.14   11.62
  -2  -1   1    6.47    0.96
   2   1   0 1187.75   72.94
  -2  -1  -1 2815.24  182.60
   2   1   1 3155.22  182.49
   2   1   2  891.70   55.44
   2   1   2  909.50   56.99
  -2  -1  -2  946.32   56.50
  -2  -1  -3 9999.00  551.84
   2   1   3 8745.18  550.00
  -2  -1  -4 2418.79  144.88
   2   1   4 2414.31  142.08
   2   1   5  280.82   19.42
   2   1   5  290.59   18.31
  -2  -1  -5  279.76   21.41
  -2  -1  -6    5.55    2.27
  -2  -1  -6    5.38    2.47
   2   1   6    6.02    1.49
   2   1   6    3.69    1.47
   2   1   7   34.59    5.64
   2   1   7   26.21    3.92
  -2  -1  -7   32.34    5.36
   2   1   8    7.98    3.05
   2   1   8   10.17    2.50
   2   1   9   54.66    8.41
   2   1  10  115.27   12.03
   2   1  10  103.45   12.62
   2   1  11   24.00    5.16
   2   1  11   26.91    4.89
   2   1  12    0.19    1.08
   2   1  12    0.50    1.24
   2   1  13    0.23    1.15
  -2  -2  11   13.04    3.63
  -2  -2  11    1.25    1.22
  -2  -2  10    1.13    1.81
  -2  -2  10    0.73    1.00
  -2  -2   9   30.46    5.12
  -2  -2   8   29.57    5.20
  -2  -2   7  294.24   21.66
  -2  -2   7  262.88   21.71
   2   2  -7  270.44   20.43
  -2  -2   6   16.44    3.39
  -2  -2   5   86.12    8.54
  -2  -2   4  450.76   25.11
  -2  -2   4  368.40   24.17
  -2  -2   4  417.79   24.96
  -2  -2   4  400.23   26.91
  -2  -2   3   24.85    2.53
   2   2  -3   23.26    2.99
  -2  -2   3   20.14    1.87
  -2  -2   3   22.28    3.21
   2   2  -2  506.43   33.04
  -2  -2   1 1451.79   89.21
  -2  -2   0   48.32    3.97
  -2  -2  -1  418.22   26.04
  -2  -2  -2  366.38   22.45
   2   2   2  334.94   22.70
   2   2   2  378.23   23.00
   2   2   3   25.56    2.54
   2   2   3   22.91    2.47
  -2  -2  -3   23.38    2.20
   2   2   4    2.71    0.81
   2   2   4    2.84    0.92
   2   2   5   18.01    2.47
  -2  -2  -5   19.83    3.88
   2   2   5   19.20    2.22
  -2  -2  -6  116.37   11.86
   2   2   6   98.10    7.51
   2   2   6  100.61    8.82
   2   2   6  114.08   10.77
   2   2   6   94.62    8.19
   2   2   6   98.25    8.46
   2   2   7  243.44   18.55
   2   2   7  297.20   22.20
   2   2   7  261.92   19.34
   2   2   8  174.00   14.92
   2   2   8  206.96   18.05
   2   2   9  413.32   31.59
   2   2   9  399.46   29.70
   2   2   9  367.12   27.68
   2   2  10   41.57    5.60
   2   2  10   51.83    7.30
   2   2  10   47.58    8.12
   2   2  11   57.29    8.75
   2   2  11   64.50    7.98
   2   2  11   60.74   12.59
   2   2  12   38.35    9.01
   2   2  12   39.12    5.45
   2   2  12   36.49    6.14
   2   2  13    1.04    1.55
   2   2  13    0.72    1.03
   2   2  13   -0.82    2.33
  -2  -3  10   -0.23    1.28
  -2  -3  10   -0.14    0.68
  -2  -3   9    0.86    1.38
   2   3  -8  124.79   10.94
  -2  -3   8  113.20   11.91
   2   3  -8  119.54   12.90
   2   3  -7  349.13   25.90
  -2  -3   7  358.98   25.89
   2   3  -6  125.83   11.94
  -2  -3   6  147.14   12.39
  -2  -3   5  186.83   15.17
   2   3  -4  263.54   20.54
  -2  -3   4  336.38   21.80
  -2  -3   3    1.31    0.93
   2   3  -3   -0.77    3.10
   2   3  -3    0.61    0.91
   2   3  -2  314.34   21.68
  -2  -3   2  305.15   21.17
   2   3  -2  278.90   27.47
   2   3  -1    1.30    1.01
   2   3   0  861.96   54.58
   2   3   1 1688.31  104.13
   2   3   2 1777.92  113.42
  -2  -3  -2 1890.31  112.56
  -2  -3  -2 1830.26  112.83
  -2  -3  -2 1813.05  113.86
   2   3   3 1181.85   78.19
  -2  -3  -3 1206.12   76.23
  -2  -3  -3 1160.75   77.45
  -2  -3  -3 1322.73   76.09
   2   3   3 1222.71   76.70
  -2  -3  -4  302.43   19.42
   2   3   4  292.84   20.06
  -2  -3  -4  282.69   21.32
   2   3   5  393.64   27.56
   2   3   5  426.75   33.09
   2   3   5  406.55   26.49
   2   3   5  392.83   28.59
   2   3   6    4.08    1.37
   2   3   6    4.16    1.73
   2   3   6    3.85    1.52
   2   3   6    4.73    3.68
   2   3   6    5.87    2.50
   2   3   7   96.65    9.83
   2   3   7  105.42    9.52
   2   3   7  108.23   11.60
   2   3   7   88.15    8.66
   2   3   8  194.59   16.57
   2   3   8  218.87   24.15
   2   3   8  203.67   18.66
   2   3   8  183.82   15.72
   2   3   9  258.39   21.16
   2   3   9  297.63   30.93
   2   3   9  289.67   22.59
   2   3   9  281.52   24.48
   2   3  10  101.38   12.59
   2   3  10   90.96    9.64
   2   3  10  104.89   11.16
   2   3  10  104.48   17.25
   2   3  11    3.64    2.67
   2   3  11    3.38    2.08
   2   3  11    1.52    3.98
   2   3  11    1.31    1.16
   2   3  12    3.96    2.45
   2   3  12    4.39    3.88
   2   3  13   -0.22    1.03
   2   3  13    0.43    1.98
   2   3  13    0.27    1.27
  -2  -4  10    0.16    0.85
  -2  -4   9   11.69    2.68
   2   4  -8   77.71    9.45
  -2  -4   8   52.09    7.05
   2   4  -7   89.00    9.45
   2   4  -6    2.59    1.79
  -2  -4   6    2.58    1.50
   2   4  -5    0.21    1.05
   2   4  -5    0.36    0.68
  -2  -4   5    0.57    0.89
  -2  -4   4  226.04   17.35
  -2  -4   3  412.59   27.73
   2   4  -3  381.85   28.27
  -2  -4   2  360.49   24.94
   2   4  -2  362.14   25.86
  -2  -4   1   69.80    6.66
   2   4  -1   79.68    7.69
   2   4  -1   77.19    7.43
   2   4   0  961.32   70.91
   2   4   0 1011.07   65.49
   2   4   0 1051.71   64.79
   2   4   1   34.51    5.39
   2   4   1  166.33    7.92
   2   4   2 1334.49   81.60
  -2  -4  -2 1298.85   80.84
  -2  -4  -2 1286.20   80.94
  -2  -4  -3  127.47    9.36
   2   4   3  115.39   10.69
  -2  -4  -3  134.35    9.32
  -2  -4  -3  114.29   10.28
  -2  -4  -4   99.99    7.55
  -2  -4  -4   99.47    7.46
   2   4   4  106.54    9.44
  -2  -4  -4   93.02    8.88
   2   4   4   81.67    7.98
   2   4   4   86.87    9.69
   2   4   5   25.21    3.63
   2   4   5   20.59    3.35
   2   4   5   22.63    5.89
   2   4   5   24.55    4.06
  -2  -4  -5   22.80    2.90
   2   4   5   21.04    4.29
   2   4   5   21.47    4.55
  -2  -4  -5   18.93    3.82
   2   4   6   15.75    3.01
   2   4   6   34.84    5.75
   2   4   6   19.58    3.78
   2   4   6   19.75    6.01
   2   4   6   18.86    8.36
  -2  -4  -6   17.50    4.00
   2   4   6   17.63    3.36
   2   4   7  390.28   29.50
   2   4   7  431.02   36.78
   2   4   7  413.37   31.81
   2   4   7  397.65   28.75
   2   4   8  259.21   20.52
   2   4   8  244.98   19.60
   2   4   8  238.72   26.51
   2   4   8  249.57   22.64
   2   4   9   46.56    6.38
   2   4   9   54.39    8.80
   2   4   9   45.14    6.83
   2   4   9   49.04   11.25
   2   4  10    8.91    3.07
   2   4  10    8.12    4.03
   2   4  10    7.11    4.89
   2   4  10    5.29    2.14
   2   4  11   97.03   10.53
   2   4  11   92.96   15.42
   2   4  11  107.49   12.63
   2   4  11  108.81   13.58
   2   4  11   76.75    8.76
   2   4  12   10.29    3.83
   2   4  12    6.64    4.36
   2   4  12    5.25    2.86
   2   4  13    3.71    1.96
   2   4  13    2.43    1.95
  -2  -5   9   -0.20    1.03
  -2  -5   9    1.75    0.88
  -2  -5   8    3.20    1.81
   2   5  -8    8.55    3.16
   2   5  -7   14.47    3.45
   2   5  -7   17.17    5.11
   2   5  -6    5.18    2.21
   2   5  -6    6.27    1.70
   2   5  -5   79.57    9.07
   2   5  -5   79.97    7.51
   2   5  -4    0.55    0.78
   2   5  -4    1.33    1.50
  -2  -5   3   40.72    5.12
   2   5  -2   46.56   11.97
   2   5  -2   53.92    6.46
  -2  -5   2   45.91    5.44
  -2  -5   1   -0.14    0.68
   2   5  -1    0.59    1.17
   2   5  -1    0.65    0.76
   2   5  -1   -0.22    0.89
   2   5  -1    2.12    3.49
   2   5   0    0.60    1.98
  -2  -5   0    2.15    1.05
   2   5   0    3.21    1.19
   2   5   0    2.23    1.34
   2   5   1   26.16    6.76
   2   5   1   20.02    2.93
   2   5   1   19.73    3.49
   2   5   2   90.29    8.02
  -2  -5  -2   92.01    7.63
   2   5   2   98.25   13.39
   2   5   2   97.27    8.77
   2   5   2   79.67    8.04
  -2  -5  -2   87.61    7.71
   2   5   3  212.00   15.22
   2   5   3  165.16   15.93
  -2  -5  -3  219.87   14.39
   2   5   3  154.98   14.31
   2   5   3  188.25   15.57
  -2  -5  -3  187.72   15.39
  -2  -5  -3  217.83   14.23
  -2  -5  -4   38.22    3.92
   2   5   4   28.60    4.97
   2   5   4   24.47    5.16
   2   5   4   27.03    3.96
   2   5   4   35.66    6.02
  -2  -5  -4   28.99    4.55
   2   5   4   27.87    4.16
  -2  -5  -4   40.67    4.01
   2   5   5 2583.01  156.17
   2   5   5 2585.87  155.94
   2   5   5 2492.85  154.05
   2   5   5 2419.24  151.38
  -2  -5  -5 2703.86  151.09
   2   5   5 2281.45  152.21
  -2  -5  -5 2081.24  152.64
   2   5   6   99.77   12.15
   2   5   6   91.82   10.34
  -2  -5  -6  111.83    8.86
   2   5   6   99.73    9.86
   2   5   6  114.07   12.39
  -2  -5  -6   96.81   10.59
   2   5   7   62.77    9.59
   2   5   7   63.91    8.17
   2   5   7   66.22   11.57
   2   5   7   57.13    7.34
   2   5   7   62.20    9.32
   2   5   8   38.28    7.56
   2   5   8   29.93    6.81
   2   5   8   34.35    5.98
   2   5   8   32.06    8.60
   2   5   8   31.49    5.23
   2   5   9   36.44    6.32
   2   5   9   42.16    7.89
   2   5   9   26.01    4.91
   2   5   9   32.59    7.32
   2   5   9   35.12    9.59
   2   5  10    4.11    2.04
   2   5  10    2.26    2.01
   2   5  10    3.76    3.93
   2   5  10    4.00    3.30
   2   5  10    3.30    3.31
   2   5  11   65.85    8.67
   2   5  11   82.95   11.65
   2   5  11   80.70    8.47
   2   5  11   80.94   11.10
   2   5  11   67.20   12.80
   2   5  12   27.15    3.90
   2   5  12   29.93    6.18
   2   5  12   35.16    6.43
   2   5  13    7.03    2.68
   2   5  13    5.13    2.31
   2   6  -8   13.36    3.19
  -2  -6   8    2.27    1.12
  -2  -6   7    0.96    1.27
   2   6  -7    1.85    2.20
   2   6  -6    1.29    1.59
   2   6  -6    0.12    0.63
   2   6  -5   29.94    4.11
   2   6  -5   25.93    4.98
   2   6  -4   88.39   10.02
   2   6  -4   95.74    8.78
   2   6  -3   64.12    6.58
   2   6  -2  247.52   19.09
   2   6  -2  243.70   17.77
   2   6  -1   36.26   10.32
  -2  -6   1   40.76    5.02
   2   6   0   33.10    9.59
   2   6   0   29.80    8.86
   2   6   0   39.89    5.63
  -2  -6   0   25.33    3.89
   2   6   1   18.83    3.07
  -2  -6  -1   17.67    3.11
   2   6   1   17.15    3.66
  -2  -6  -1   17.01    3.06
   2   6   1   22.38    7.29
   2   6   2   37.89    8.97
   2   6   2   29.63    4.34
  -2  -6  -2   31.28    4.13
   2   6   2   32.75    5.01
  -2  -6  -2   31.90    4.34
   2   6   3    5.26    2.55
   2   6   3   10.64    2.68
  -2  -6  -3   10.89    2.18
   2   6   3    9.18    4.49
  -2  -6  -3    8.88    2.06
   2   6   3    6.58    2.33
   2   6   3    7.81    2.36
   2   6   4   -0.31    1.52
  -2  -6  -4    1.70    1.26
  -2  -6  -4    0.27    0.59
   2   6   4   -0.19    0.83
  -2  -6  -4    1.11    0.86
   2   6   4    0.43    0.99
   2   6   5  288.03   24.90
   2   6   5  277.42   23.55
  -2  -6  -5  212.56   21.45
   2   6   5  274.05   31.47
   2   6   5  278.48   21.91
  -2  -6  -5  327.27   20.44
   2   6   5  311.94   21.28
   2   6   6   15.32    4.16
   2   6   6   13.50    4.63
   2   6   6   22.79    4.33
   2   6   7    1.01    1.84
   2   6   7    2.27    2.60
   2   6   7    2.14    1.71
   2   6   7    0.46    2.40
   2   6   8   47.53    7.60
   2   6   8   42.98    8.45
   2   6   8   53.67    9.43
   2   6   8   56.53    7.41
   2   6   9   -0.70    1.63
   2   6   9    1.72    1.64
   2   6   9   -0.50    2.85
   2   6   9    0.50    2.18
   2   6  10    4.89    2.60
   2   6  10    3.89    3.22
   2   6  10    5.36    2.44
   2   6  10    5.94    3.75
   2   6  11  346.74   27.51
   2   6  11  272.12   21.90
   2   6  11  284.06   25.72
   2   6  12  111.74   12.33
   2   6  12  102.22    9.35
   2   6  12  118.55   12.78
   2   6  13    3.85    2.13
   2   7  -7   14.79    3.73
  -2  -7   7    0.36    0.89
   2   7  -6   15.90    4.88
   2   7  -5   27.83    3.87
   2   7  -5   26.42    5.08
   2   7  -4  142.89   12.13
   2   7  -3   51.55    7.17
   2   7  -3   48.99    5.89
   2   7  -2  211.02   16.99
   2   7  -2  191.77   15.39
   2   7  -1  106.17   20.85
   2   7  -1  152.90   12.84
   2   7   0   75.87   15.41
   2   7   0   70.07    7.44
   2   7   0   73.88    9.35
   2   7   0   69.42    6.80
  -2  -7  -1    8.51    2.33
   2   7   1    9.94    3.23
   2   7   1   10.63    6.22
   2   7   1   17.63    7.98
   2   7   1   10.24    2.36
   2   7   1   10.23    2.12
  -2  -7  -2  211.96   19.28
   2   7   2  267.61   18.63
   2   7   2  266.21   29.39
   2   7   2  266.81   18.26
   2   7   3   35.31    9.56
   2   7   3   38.82    4.17
   2   7   4   78.60    6.67
   2   7   4   86.41    9.52
   2   7   4   63.73    9.79
   2   7   4   68.89   13.55
   2   7   5  127.58   14.48
   2   7   5  128.99   13.21
   2   7   6    4.90    2.20
   2   7   6    5.66    2.80
   2   7   7   12.90    4.10
   2   7   7   17.08    5.27
   2   7   7   26.52    5.01
   2   7   8   15.31    3.95
   2   7   8    9.54    4.42
   2   7   8    6.37    2.89
   2   7   9   72.09   11.09
   2   7   9   76.83    9.16
   2   7   9   62.95    9.10
   2   7  10   47.66    7.47
   2   7  10   52.93    9.70
   2   7  10   54.45    9.31
   2   7  10   69.34    8.15
   2   7  11  147.00   12.89
   2   7  11  120.86   14.54
   2   7  12   25.89    5.49
   2   7  12   20.21    3.27
   2   7  13    0.24    1.19
   2   8  -6    0.82    1.42
  -2  -8   6    0.11    0.56
   2   8  -5    2.68    1.13
   2   8  -4  131.60   10.64
   2   8  -4  103.41   14.27
   2   8  -3    0.71    1.21
   2   8  -3    0.26    1.54
   2   8  -2    0.37    1.29
   2   8  -2    1.51    1.61
   2   8  -1  193.37   18.34
   2   8  -1  280.93   18.50
   2   8   0   73.29    7.50
   2   8   0   62.91   15.63
   2   8   0   76.75    8.13
   2   8   1   19.89    3.51
   2   8   1   21.07    3.39
   2   8   1   25.09    9.82
   2   8   1   14.68    4.75
   2   8   1   12.66    7.26
   2   8   2  304.44   20.36
   2   8   2  267.45   32.33
   2   8   2  291.44   24.46
   2   8   2  307.77   20.74
  -2  -8  -2  213.02   20.56
   2   8   3  526.74   50.90
   2   8   3  619.80   37.37
   2   8   4    3.25    4.45
   2   8   4    2.67    4.41
   2   8   4    4.37    1.33
   2   8   5   34.53   10.12
   2   8   5   49.53   10.91
   2   8   5   30.08    5.86
   2   8   6   18.75    5.39
   2   8   6   26.88    9.00
   2   8   6   26.82    5.38
   2   8   7  271.75   26.09
   2   8   7  228.24   19.61
   2   8   8   52.23    7.40
   2   8   8   36.06    6.97
   2   8   9   73.82    8.88
   2   8   9   59.11    8.64
   2   8  10    3.08    1.90
   2   8  11    3.00    1.56
   2   8  12    3.09    1.29
   2   8  12    5.04    2.78
   2   8  13    1.99    1.64
   2   9  -5   11.82    1.83
   2   9  -5   11.37    3.00
   2   9  -4   -0.31    1.78
   2   9  -4    1.78    0.94
   2   9  -3    5.68    1.80
   2   9  -3    6.90    3.19
   2   9  -2    0.84    1.18
   2   9  -2    0.77    1.80
   2   9  -1   19.83    2.75
   2   9   0   31.55    4.89
   2   9   0   61.65    6.87
   2   9   1  109.89    9.82
   2   9   1  125.02   13.90
   2   9   2  462.15   32.41
   2   9   2  382.30   44.77
   2   9   2  643.73   59.30
   2   9   2  544.94   37.98
   2   9   3  345.44   39.45
   2   9   3  377.57   27.23
   2   9   3  418.83   32.23
   2   9   4   27.27    9.36
  -2  -9  -4   21.27    4.40
   2   9   4   37.03    4.12
   2   9   5    0.91    4.97
   2   9   5    4.49    4.19
   2   9   6   16.31    7.02
   2   9   6   27.21    9.05
   2   9   6   16.42    4.54
   2   9   7   83.47   15.00
   2   9   7   75.63   10.11
   2   9   8   92.81   15.86
   2   9   8  120.25   12.66
   2   9   9   56.13    7.53
   2   9   9   40.84    9.61
   2   9   9   65.72   11.66
   2   9  10    1.39    1.58
   2   9  10    0.50    3.00
   2   9  11    2.03    1.28
   2  10  -3   12.67    1.91
   2  10  -3    8.98    2.69
   2  10  -3    7.62    1.48
   2  10  -2   37.81    4.10
   2  10  -2   26.50    3.26
   2  10  -2   37.02    5.71
   2  10  -1   15.58    2.38
   2  10  -1   19.97    4.29
   2  10   0    1.62    1.61
   2  10   0    2.43    1.53
   2  10   0    3.02    1.12
   2  10   0    1.34    0.85
   2  10   1   25.44    4.29
   2  10   1   10.37    2.47
   2  10   2   14.41    4.37
   2  10   2   11.29    2.51
   2  10   3    1.78    3.88
   2  10   3   -1.12    2.31
   2  10   3   -0.13    0.77
   2  10   4    6.35    1.59
   2  10   4    1.68    3.41
   2  10   4   10.40    7.68
   2  10   4    6.64    3.40
   2  10   5   -0.96    4.76
   2  10   5    1.56    2.87
  -2 -10  -6   20.68    4.03
   2  10   6   39.54    9.30
   2  10   7   34.03    6.13
   2  10   7   45.61   11.10
   2  10   8   69.43    9.01
   2  10   8  124.52   16.48
   2  10   9    1.19    3.25
   2  10   9    3.30    1.91
   2  10  10    1.91    2.73
   2  10  10    0.72    1.12
   2  10  11   23.11    5.14
   2  10  11    8.16    1.85
   2  11  -1   47.23    4.38
   2  11   0   30.63    3.47
   2  11   1    1.25    0.96
   2  11   1    1.56    0.74
   2  11   2   13.81    2.49
   2  11   2   11.20    2.04
   2  11   3   22.43    2.91
   2  11   3   34.57    4.71
   2  11   4   10.20    3.65
   2  11   5    1.60    3.97
   2  11   5    2.05    1.87
   2  11   6    0.75    3.28
   2  11   7    4.94    2.37
   2  11   7   17.89    6.48
   2  11   8   28.22    7.20
   2  11   8   12.39    2.99
   2  11   9    2.32    1.43
   2  11   9    4.47    3.30
   2  11  10    0.33    1.62
   2  11  10    0.11    0.64
   2  12   3    2.92    0.77
   2  12   4   30.56    3.37
   2  12   5   25.34    3.48
   2  12   6   11.15    2.14
   2  12   6    7.80    2.22
   2  12   7    4.77    1.38
  -3  10   3    6.70    0.95
  -3  10   2    3.46    0.70
  -3  10   1   32.27    2.70
  -3   9   6    0.96    0.74
  -3   9   5    9.83    2.07
  -3   9   5   14.29    1.67
  -3   9   4   39.67    3.71
  -3   9   3   95.51    7.37
  -3   9   2   59.80    5.01
  -3   9   2   51.53    4.47
  -3   9   1   18.53    2.30
  -3   9   1   21.82    2.56
  -3   9   0    2.02    0.76
  -3   9   0    2.10    0.68
  -3   9  -1   42.02    3.92
  -3   9  -1   46.52    3.89
  -3   9  -1   42.92    3.67
  -3   9  -2    2.49    0.78
  -3   9  -2    1.27    0.53
  -3   9  -2    1.24    0.52
  -3   9  -3    3.47    0.77
  -3   9  -3    3.02    0.68
  -3   8   9   10.54    1.79
  -3   8   8    8.69    1.93
  -3   8   7    1.71    1.18
  -3   8   6  106.14    9.76
  -3   8   5    1.54    0.90
  -3   8   5    2.33    1.47
  -3   8   4   15.18    3.26
  -3   8   4   20.16    3.09
  -3   8   3   18.26    3.45
  -3   8   3   14.59    2.08
  -3   8   3   19.43    2.99
  -3   8   2   81.39    8.20
  -3   8   2   72.88    6.33
  -3   8   2   67.28    5.89
  -3   8   1   19.60    2.53
  -3   8   1   20.28    2.84
  -3   8   0   24.94    3.22
  -3   8   0   26.01    3.04
  -3   8   0   24.47    3.21
  -3   8  -1    0.64    0.66
  -3   8  -1    0.84    0.71
  -3   8  -2    2.10    1.05
  -3   8  -2    2.25    0.97
  -3   8  -2    2.57    1.04
  -3   8  -3   11.11    1.88
  -3   8  -3    7.95    2.63
  -3   8  -3   13.16    1.82
  -3   8  -3   10.62    1.79
  -3   8  -4   -0.07    0.46
  -3   8  -4    0.39    0.44
  -3   8  -4    0.36    0.55
  -3   8  -4   -1.02    1.22
  -3   8  -5   15.99    1.75
  -3   7  10    2.51    0.96
  -3   7   9   35.96    4.37
  -3   7   8   22.12    3.71
  -3   7   7   38.86    5.37
  -3   7   6   80.56    8.65
  -3   7   5   26.81    4.06
  -3   7   5   12.16    3.19
  -3   7   4    0.47    1.17
  -3   7   4    1.44    1.44
  -3   7   3  164.43   12.72
  -3   7   3  163.28   12.41
  -3   7   3  203.29   15.81
  -3   7   2    9.57    2.76
  -3   7   2   15.02    3.21
  -3   7   2    6.74    1.68
  -3   7   2   11.10    1.87
  -3   7   1   32.03    4.47
  -3   7   1   20.58    2.94
  -3   7   1   26.99    4.40
  -3   7   0  122.42    9.93
  -3   7   0  102.00    8.79
  -3   7  -1   11.72    3.49
  -3   7  -1   12.50    2.31
  -3   7  -2    0.12    0.88
  -3   7  -2    0.25    0.80
  -3   7  -2    2.38    2.24
  -3   7  -3    3.02    1.26
  -3   7  -3    0.35    1.84
  -3   7  -3    0.12    0.81
  -3   7  -4  145.53   14.97
  -3   7  -4  127.31   10.90
  -3   7  -4  157.05   10.81
  -3   7  -4  157.99   11.36
  -3   7  -5   18.67    2.52
  -3   7  -5   21.93    2.42
  -3   7  -5   18.73    4.41
  -3   7  -6    2.52    1.81
  -3   7  -6    1.27    0.54
  -3   7  -6    1.66    0.76
  -3   6  10    6.38    1.76
  -3   6   9    5.70    2.02
  -3   6   9    4.77    2.01
  -3   6   8   15.38    3.36
  -3   6   8   12.32    3.40
  -3   6   7   17.56    1.96
  -3   6   7   17.97    4.31
  -3   6   7    9.64    3.00
  -3   6   6   89.29   10.46
  -3   6   6   65.70    8.25
  -3   6   6   75.88    5.81
  -3   6   5   16.90    3.74
  -3   6   4    5.26    2.22
  -3   6   3   29.70    3.43
  -3   6   3   28.00    3.15
  -3   6   3   24.73    4.40
  -3   6   2  173.33   13.80
  -3   6   2  173.01   13.49
  -3   6   2  207.00   16.12
  -3   6   1    0.97    1.75
  -3   6   1    1.76    0.94
  -3   6   1    0.83    1.32
  -3   6   0  337.33   23.23
  -3   6   0  293.37   22.28
  -3   6   0  304.47   23.84
  -3   6  -1    0.47    1.04
  -3   6  -1    1.38    1.88
  -3   6  -1    0.40    1.02
  -3   6  -2    8.84    3.61
  -3   6  -2   14.05    2.54
  -3   6  -2   13.38    2.58
  -3   6  -3    3.69    2.45
  -3   6  -3    3.26    1.31
  -3   6  -3    4.98    1.83
  -3   6  -3    2.74    1.38
  -3   6  -4  167.81   12.32
  -3   6  -4  166.33   17.56
  -3   6  -5    3.30    2.72
  -3   6  -5    1.84    0.85
  -3   6  -5    1.19    1.03
  -3   6  -6    5.27    2.99
  -3   6  -6    3.71    1.13
  -3   6  -6    3.06    0.95
  -3   6  -6    4.97    1.46
  -3   6  -7    1.23    1.83
  -3   6  -7    1.43    0.82
  -3   6  -8   16.59    1.84
  -3   6  -8   24.32    4.11
  -3   5  11    2.39    1.08
  -3   5  10   37.24    4.83
  -3   5  10   38.08    5.24
  -3   5   9    6.37    2.56
  -3   5   9   10.60    2.73
  -3   5   8    3.41    0.96
  -3   5   8    2.20    1.72
  -3   5   8    1.52    1.60
  -3   5   7   80.00   10.55
  -3   5   7  108.39    7.71
  -3   5   7   95.23   10.59
  -3   5   6    2.28    0.83
  -3   5   6    1.30    1.61
  -3   5   6    3.21    2.12
  -3   5   5  244.90   20.18
  -3   5   5  254.94   21.25
  -3   5   4    0.23    1.22
  -3   5   4    1.22    1.82
  -3   5   3   36.16    5.07
  -3   5   3   35.24    3.73
  -3   5   3   32.36    3.50
  -3   5   2  600.16   40.44
  -3   5   2  597.17   38.33
  -3   5   1   13.12    2.74
  -3   5   1   13.84    2.24
  -3   5   1   11.62    1.75
  -3   5   0    5.84    2.60
  -3   5   0    9.32    2.11
  -3   5   0   14.10    3.25
  -3   5   0    8.12    1.83
  -3   5   0    8.91    2.27
  -3   5  -1    3.01    2.20
  -3   5  -1    1.05    1.16
  -3   5  -1    0.99    1.09
  -3   5  -1    1.89    1.08
  -3   5  -2   55.91    8.74
  -3   5  -2   58.72    5.96
  -3   5  -3  211.00   15.00
  -3   5  -3  202.69   15.74
  -3   5  -3  194.42   19.73
  -3   5  -4    1.28    1.21
  -3   5  -4   -0.45    2.10
  -3   5  -4    1.97    0.98
  -3   5  -5  125.38    9.84
  -3   5  -5  129.75   10.83
  -3   5  -5  127.23   15.44
  -3   5  -6    0.23    0.65
  -3   5  -6   -0.09    0.60
  -3   5  -6    0.28    0.84
  -3   5  -6    0.46    2.14
  -3   5  -7   29.25    3.65
  -3   5  -7   27.60    3.07
  -3   5  -8    1.01    2.36
  -3   5  -8    0.34    0.62
  -3   5  -9   21.66    4.08
  -3   4  11   16.01    2.93
  -3   4  10   37.35    5.61
  -3   4   9   94.79   10.89
  -3   4   9  105.92   10.32
  -3   4   8   -0.08    0.64
  -3   4   8    1.30    1.78
  -3   4   8    1.29    1.53
  -3   4   7   71.25    5.69
  -3   4   7   54.94    8.24
  -3   4   7   60.55    7.89
  -3   4   6   53.35    7.73
  -3   4   6   53.75    4.91
  -3   4   6   64.60    7.68
  -3   4   6   63.07    5.66
  -3   4   5 1660.90  118.32
  -3   4   5 1987.13  115.10
  -3   4   5 1773.53  117.69
  -3   4   4  104.32    8.02
  -3   4   4  119.41    8.63
  -3   4   4   92.65   10.41
  -3   4   4  111.66   10.58
  -3   4   3    2.28    0.90
  -3   4   3    2.73    0.94
  -3   4   3    1.75    0.78
  -3   4   3    2.09    1.37
  -3   4   2   97.38    6.57
  -3   4   2   84.59    6.58
  -3   4   2   79.50    6.69
  -3   4   2   82.88    7.91
   3  -4  -1  335.91   27.36
  -3   4   1  452.37   25.55
  -3   4   1  386.32   24.66
  -3   4   1  435.19   26.65
   3  -4  -1  300.79   25.28
  -3   4   0   44.75    4.89
  -3   4   0   51.25    5.04
  -3   4   0   48.72    6.77
   3  -4   0   37.15    6.02
  -3   4   0   48.09    4.55
  -3   4   0   37.34    3.74
   3  -4   0   28.91    4.21
  -3   4  -1  135.77   10.09
  -3   4  -1  128.27    9.50
  -3   4  -1  199.54   11.85
   3  -4   1   67.80    8.78
  -3   4  -1  142.23   13.24
  -3   4  -2  281.43   19.66
  -3   4  -2  281.70   23.80
  -3   4  -3  683.61   44.81
  -3   4  -3  685.79   43.90
  -3   4  -3  690.35   49.94
  -3   4  -4  245.39   17.36
  -3   4  -4  245.91   23.18
  -3   4  -4  256.39   18.37
  -3   4  -5   40.55    4.68
  -3   4  -5   31.38    3.66
  -3   4  -5   31.55    4.22
  -3   4  -5   35.26    7.59
  -3   4  -6    0.10    0.56
  -3   4  -6    0.59    0.95
  -3   4  -7  294.89   25.17
  -3   4  -7  253.62   17.22
  -3   4  -7  293.22   18.52
  -3   4  -8   20.65    5.76
  -3   4  -8   23.62    3.13
  -3   4  -9    0.35    0.50
  -3   4  -9    0.33    1.64
  -3   4 -10    8.88    2.56
  -3   3  11   97.40    9.65
  -3   3  11  115.10    9.37
  -3   3  10    1.32    1.74
  -3   3   9   17.54    4.36
  -3   3   8   13.91    2.10
  -3   3   8   12.03    3.83
  -3   3   8   15.41    3.79
  -3   3   7  129.68    9.67
  -3   3   7  129.15   13.51
  -3   3   7  135.26   12.88
  -3   3   6  140.11   13.35
  -3   3   6  141.68   10.47
  -3   3   6  150.90   11.13
  -3   3   6  147.99   14.16
  -3   3   5   12.16    2.04
  -3   3   5    7.28    2.62
  -3   3   5   12.39    3.04
  -3   3   4  399.04   26.26
  -3   3   4  420.92   26.92
  -3   3   4  389.15   29.37
  -3   3   4  432.85   29.14
  -3   3   3  885.69   53.94
  -3   3   3  887.75   53.66
  -3   3   3  830.47   56.04
  -3   3   3  947.90   53.76
  -3   3   3  922.63   56.02
  -3   3   2  613.02   29.50
  -3   3   2  571.70   31.08
   3  -3  -2  279.14   27.80
  -3   3   2  575.63   29.12
  -3   3   2  553.50   29.10
   3  -3  -2  424.94   29.93
  -3   3   2  507.67   28.78
   3  -3  -2  405.60   29.13
  -3   3   1  450.33   24.68
  -3   3   1  420.35   25.10
  -3   3   1  407.22   26.00
  -3   3   1  366.18   24.44
   3  -3  -1  297.47   24.80
   3  -3  -1  330.51   26.31
  -3   3   0  136.80    8.75
  -3   3   0  161.53    9.97
   3  -3   0   78.84    9.06
  -3   3   0  110.74    7.94
  -3   3   0   88.14    7.09
   3  -3   0   65.01    7.35
  -3   3   0  109.12   10.45
  -3   3  -1   32.48    3.76
   3  -3   1   14.68    2.60
  -3   3  -1   26.15    3.06
   3  -3   1   17.58    3.99
  -3   3  -1   25.20    3.21
  -3   3  -1   28.30    5.12
  -3   3  -2   42.87    6.65
   3  -3   2   27.78    5.30
  -3   3  -3  448.81   30.42
  -3   3  -3  451.55   29.54
  -3   3  -3  487.67   35.14
  -3   3  -4   99.80    8.37
  -3   3  -4   91.23    7.40
  -3   3  -4   90.43   11.96
  -3   3  -5  110.08    8.65
  -3   3  -5  119.50    9.72
  -3   3  -6   -0.48    2.37
  -3   3  -6    2.31    0.91
  -3   3  -7    5.97    3.85
  -3   3  -7    4.92    1.30
  -3   3  -7    3.37    1.11
  -3   3  -7    4.66    1.58
  -3   3  -8    8.09    3.98
  -3   3  -8   12.10    2.29
  -3   3  -9   21.77    2.80
  -3   3  -9   24.64    5.77
  -3   3 -10    4.23    2.39
   3  -3  11    1.36    1.03
  -3   2  11    1.19    1.27
  -3   2  11    1.58    1.09
  -3   2  10   43.33    5.91
  -3   2  10   47.58    6.83
  -3   2   9   68.37    9.07
  -3   2   8    0.27    1.71
  -3   2   8    0.36    0.76
  -3   2   8   -0.11    0.66
  -3   2   8   -0.34    1.66
  -3   2   7    8.69    1.66
  -3   2   7    9.87    3.36
  -3   2   7    8.60    1.83
  -3   2   7   10.38    3.04
  -3   2   6  217.14   14.87
  -3   2   6  246.82   19.18
  -3   2   6  198.45   15.24
  -3   2   6  234.10   18.14
  -3   2   5   93.21    7.29
  -3   2   5  102.14   10.31
  -3   2   5  110.62   10.33
  -3   2   5  100.57    9.80
  -3   2   4   73.29    5.81
  -3   2   4   84.53    7.89
  -3   2   4   66.76    6.75
  -3   2   4   80.98    7.97
  -3   2   4   76.59    8.02
   3  -2  -3   17.07    2.62
  -3   2   3   22.50    3.51
  -3   2   3   25.31    2.52
  -3   2   3   26.31    2.97
  -3   2   3   23.29    3.54
   3  -2  -3   19.84    1.83
  -3   2   3   22.83    3.58
  -3   2   2  356.74   20.19
  -3   2   2  378.07   21.79
  -3   2   2  288.48   19.82
  -3   2   2  325.53   20.03
  -3   2   2  363.15   20.61
   3  -2  -2  231.47   19.92
  -3   2   2  344.23   21.55
   3  -2  -2  232.89   20.15
  -3   2   1  874.75   44.55
  -3   2   1  853.05   44.41
   3  -2  -1  579.77   44.92
  -3   2   1  695.77   43.79
   3  -2  -1  548.94   43.85
   3  -2   0  199.82   18.58
   3  -2   0  201.85   17.35
  -3   2  -1 1950.13  110.90
  -3   2  -1 2155.46  110.96
  -3   2  -1 1719.95  110.37
  -3   2  -1 1877.79  114.24
  -3   2  -2  124.47    9.20
  -3   2  -2  120.62    8.61
  -3   2  -2  111.35    8.77
  -3   2  -2  131.16   12.46
  -3   2  -3  211.52   15.22
  -3   2  -3  221.32   18.99
  -3   2  -4   18.99    2.92
   3  -2   4    7.22    3.14
  -3   2  -5   78.68    6.68
  -3   2  -5   67.04    5.76
  -3   2  -5   78.31   10.43
  -3   2  -6  138.00   10.32
  -3   2  -6  171.29   17.06
  -3   2  -7   26.55    6.52
  -3   2  -7   27.79    3.18
  -3   2  -8   -0.48    2.53
  -3   2  -8    0.75    0.75
  -3   2  -9   21.45    5.51
  -3   2 -10    0.34    1.68
   3  -2  11   40.62    5.47
   3  -2  11   35.02    6.96
  -3   1  11   73.68    6.64
  -3   1  11   51.22    6.63
  -3   1  10    4.50    2.47
  -3   1  10    4.40    1.97
  -3   1   9    1.99    2.12
  -3   1   8    9.31    1.81
  -3   1   8   10.36    3.65
  -3   1   7    5.38    1.43
  -3   1   7    4.52    2.68
  -3   1   7    5.38    2.37
  -3   1   6  151.37   11.45
  -3   1   6  159.98   13.87
  -3   1   6  150.78   13.92
  -3   1   6  156.00   14.58
  -3   1   5   35.36    3.50
  -3   1   5   42.20    5.89
  -3   1   5   45.32    5.70
  -3   1   5   33.59    4.17
  -3   1   5   36.48    5.06
  -3   1   4  198.69   13.51
  -3   1   4  235.57   16.44
  -3   1   4  203.62   14.42
  -3   1   4  207.20   15.63
  -3   1   4  229.37   16.61
  -3   1   3    6.91    1.39
   3  -1  -3    3.33    3.32
  -3   1   3    6.75    1.17
  -3   1   3    6.63    1.40
  -3   1   3    6.22    1.82
  -3   1   3    5.90    1.73
  -3   1   3    5.76    1.71
   3  -1  -2   60.90    5.09
  -3   1   2   68.75    6.37
   3  -1  -2   54.72    5.13
  -3   1   2   70.59    5.57
  -3   1   2   69.17    5.26
  -3   1   2   78.84    5.79
  -3   1   2   71.85    5.30
   3  -1  -1    4.21    1.11
   3  -1  -1    5.90    1.05
   3  -1   0   51.96    5.15
   3  -1   0   58.90    4.32
   3  -1   0   52.26    4.27
   3  -1   1  112.39    9.01
   3  -1   1  101.69    7.53
   3  -1   2   45.58    5.58
   3  -1   2   25.86    5.19
  -3   1  -3   16.00    2.24
  -3   1  -3   15.26    2.10
   3  -1   3   11.37    2.75
  -3   1  -3   14.73    3.87
  -3   1  -3   13.01    1.66
  -3   1  -4  648.98   36.28
   3  -1   4  452.99   38.21
  -3   1  -4  549.36   35.15
  -3   1  -4  547.25   40.79
  -3   1  -4  550.42   35.81
  -3   1  -5  152.52   11.97
  -3   1  -5  152.99   10.68
   3  -1   5  138.58   14.23
  -3   1  -5  178.39   16.30
  -3   1  -6   43.55    4.31
  -3   1  -6   49.71    4.37
  -3   1  -7    0.44    2.38
  -3   1  -8   49.66    4.76
  -3   1  -8   57.09    9.08
  -3   1  -9    5.73    3.35
  -3   1 -10   13.98    4.31
   3  -1  11   -0.25    1.32
   3  -1  11    0.56    2.59
   3  -1  12    3.13    2.44
   3  -1  12    2.75    1.43
  -3   0  11   -0.19    0.99
  -3   0  11    1.29    0.96
  -3   0  10   12.48    3.68
  -3   0  10   16.45    3.33
  -3   0   9   65.93    7.85
  -3   0   9   47.02    7.75
  -3   0   8  149.35   11.21
  -3   0   8  169.27   16.11
  -3   0   7   23.67    3.10
  -3   0   7   26.35    3.04
  -3   0   7   28.61    5.14
  -3   0   6   47.14    4.38
  -3   0   6   49.33    4.75
  -3   0   6   48.33    6.52
  -3   0   6   49.06    6.53
  -3   0   5   86.40    7.76
  -3   0   5   91.49    7.06
  -3   0   5  104.52    8.04
  -3   0   5  101.43    9.26
  -3   0   4  345.12   23.96
  -3   0   4  384.65   26.53
  -3   0   4  401.49   24.89
  -3   0   4  405.41   26.04
  -3   0   4  364.71   24.48
  -3   0   3 2558.90  151.76
  -3   0   3 2641.22  153.08
  -3   0   3 2534.37  151.53
   3   0  -3 2268.94  150.80
  -3   0   3 2706.40  152.31
  -3   0   3 2798.67  153.93
  -3   0   2  485.47   27.65
  -3   0   2  486.99   29.32
  -3   0   1    0.27    0.35
   3   0  -1    0.43    0.46
   3   0   0  690.99   42.95
   3   0   0  676.12   41.63
   3   0   1   21.76    2.19
   3   0   1   16.85    1.51
   3   0   2 1045.24   69.08
  -3   0  -2 1130.25   68.06
  -3   0  -3  435.51   26.94
   3   0   3  321.94   32.75
   3   0   4  398.43   30.50
  -3   0  -4  430.37   28.02
  -3   0  -4  489.12   29.64
  -3   0  -4  532.40   33.92
   3   0   5  570.20   38.56
  -3   0  -5  591.54   38.04
  -3   0  -5  602.84   37.94
   3   0   5  563.68   41.11
  -3   0  -5  698.01   40.74
  -3   0  -6  170.94   13.64
  -3   0  -6  133.95   10.50
   3   0   6  170.22   14.73
   3   0   6  164.93   11.85
  -3   0  -6  189.21   16.67
  -3   0  -7   23.11    5.52
   3   0   7   14.67    3.57
  -3   0  -8 1041.88   65.10
   3   0   8  835.83   61.15
   3   0   9  127.95   13.92
  -3   0  -9  187.45   17.30
   3   0  10   30.41    5.70
  -3   0 -10   40.89    6.84
   3   0  11   20.99    4.51
   3   0  11   14.84    6.49
   3   0  12   11.20    2.94
   3   0  12   15.44    5.15
   3   0  13   41.89    6.16
  -3  -1  11    0.17    0.91
  -3  -1  11    2.35    1.01
  -3  -1  10   16.05    3.92
  -3  -1  10   20.52    3.61
  -3  -1   9   24.02    5.63
  -3  -1   9   28.78    4.97
  -3  -1   8    9.70    3.18
  -3  -1   8    7.72    1.48
  -3  -1   7    4.61    2.40
  -3  -1   7    3.59    1.12
  -3  -1   6  323.68   20.26
  -3  -1   6  362.00   24.39
  -3  -1   5  205.11   13.74
  -3  -1   5  174.53   12.70
  -3  -1   5  201.57   15.82
  -3  -1   4  244.96   17.70
  -3  -1   4  218.35   14.90
  -3  -1   4  224.84   15.56
  -3  -1   4  237.07   15.89
  -3  -1   3  193.84   12.94
   3   1  -3  173.74   13.06
  -3  -1   3  198.70   13.01
  -3  -1   3  200.11   13.55
  -3  -1   2 1399.33   88.31
  -3  -1   2 1460.83   88.28
  -3  -1   2 1466.20   88.95
  -3  -1   2 1444.31   90.07
  -3  -1   1    1.71    0.43
   3   1   0  198.76   13.59
  -3  -1   0  198.45   12.28
   3   1   1    4.48    1.13
   3   1   1    4.54    1.11
   3   1   2  241.94   15.55
  -3  -1  -2  270.91   17.17
   3   1   2  283.18   17.47
   3   1   3 2412.93  146.34
  -3  -1  -3 2633.02  147.79
   3   1   4  197.88   13.64
  -3  -1  -4  217.65   15.23
  -3  -1  -5  726.29   48.44
  -3  -1  -5  776.35   46.47
   3   1   5  722.18   44.07
  -3  -1  -6  571.94   41.38
   3   1   6  534.04   38.79
   3   1   6  637.98   41.48
  -3  -1  -6  557.29   42.69
  -3  -1  -7 1305.39   88.25
   3   1   7 1363.26   86.90
  -3  -1  -8   28.34    5.89
   3   1   8   25.22    5.05
   3   1   9    3.72    2.32
  -3  -1  -9    6.68    3.03
   3   1  10    7.08    2.97
   3   1  11   25.72    5.03
   3   1  11   28.53    8.69
   3   1  11   19.32    4.40
   3   1  12   -0.23    1.30
   3   1  12   -0.58    3.17
   3   1  13   44.64    7.58
  -3  -2  10    0.32    0.97
  -3  -2  10    0.24    1.35
  -3  -2   9   13.53    4.12
  -3  -2   9   27.25    4.49
  -3  -2   8   -0.26    1.45
   3   2  -7    7.75    2.15
  -3  -2   7    8.19    1.48
  -3  -2   7    9.84    3.00
  -3  -2   7   12.78    3.35
  -3  -2   6   24.87    4.34
  -3  -2   6   13.64    2.05
  -3  -2   5  148.78   10.97
  -3  -2   5  173.59   11.93
  -3  -2   5  178.76   14.28
  -3  -2   4  189.80   12.96
  -3  -2   4  194.17   15.73
  -3  -2   4  206.42   13.96
  -3  -2   4  198.66   14.00
  -3  -2   3    4.89    1.69
  -3  -2   3    4.61    1.15
  -3  -2   3    5.66    1.13
  -3  -2   3    5.03    0.87
   3   2  -3    5.24    1.43
  -3  -2   3    4.93    1.11
  -3  -2   2   46.50    3.88
  -3  -2   2   35.20    3.57
   3   2  -2   40.06    4.47
  -3  -2   2   45.27    4.07
  -3  -2   2   45.10    4.87
  -3  -2   1 3388.94  206.76
   3   2   1    0.87    0.58
  -3  -2  -1    1.93    0.35
   3   2   1    0.74    0.67
  -3  -2  -2 2158.22  130.53
  -3  -2  -2 2090.98  128.27
   3   2   2 2205.21  130.21
   3   2   3   87.36    8.32
  -3  -2  -3   97.76    7.86
   3   2   3   76.74    6.39
   3   2   4 1971.25  130.16
   3   2   4 2269.73  131.04
  -3  -2  -4 2281.55  132.23
  -3  -2  -5    2.50    1.54
   3   2   5    9.32    1.66
   3   2   5    1.75    4.57
   3   2   5    3.04    1.09
   3   2   6  788.11   45.97
   3   2   6  690.79   45.82
  -3  -2  -6  828.54   49.46
  -3  -2  -6  631.09   48.39
   3   2   6  768.23   48.63
   3   2   7  165.19   12.39
  -3  -2  -7  127.82   13.72
   3   2   7  166.80   14.74
   3   2   8  219.41   19.38
   3   2   9   86.13   10.67
   3   2   9   95.02   11.31
   3   2  10    4.49    2.71
   3   2  10    5.61    2.74
   3   2  10    4.27    5.46
   3   2  11   -0.80    4.35
   3   2  11    1.23    1.75
   3   2  11    1.37    1.95
   3   2  12    1.51    1.55
   3   2  12    2.11    1.63
   3   2  13   17.88    4.30
  -3  -3  10    5.68    1.60
  -3  -3   9    2.94    2.49
  -3  -3   9    7.36    2.28
  -3  -3   8   39.32    6.18
  -3  -3   7   43.88    6.06
   3   3  -7   41.19    5.56
  -3  -3   7   40.35    6.27
  -3  -3   6  124.61   11.92
  -3  -3   5    0.46    1.20
  -3  -3   4  153.62   10.76
  -3  -3   4  170.81   11.73
  -3  -3   4  165.85   13.84
  -3  -3   3  217.75   14.72
   3   3  -3  198.47   16.78
  -3  -3   3  233.05   15.78
  -3  -3   3  243.91   17.78
   3   3  -2  280.57   31.57
   3   3  -2  373.67   26.87
  -3  -3   2  376.85   25.27
  -3  -3   2  355.89   26.53
  -3  -3   1    0.26    0.45
   3   3  -1   -0.44    1.63
  -3  -3   1    0.13    0.69
   3   3  -1    0.14    0.75
  -3  -3   0  181.61   12.18
   3   3   0  153.45   12.91
  -3  -3  -1   10.47    1.67
   3   3   1    7.31    1.69
  -3  -3  -2  638.70   39.60
  -3  -3  -3   14.04    1.56
   3   3   3   15.25    2.11
   3   3   4  138.73   10.84
   3   3   4  134.28    9.22
   3   3   4  101.62    8.87
   3   3   4  110.23   13.15
  -3  -3  -4  131.00   10.58
  -3  -3  -4  116.99    8.40
   3   3   5  250.90   17.00
   3   3   5  256.41   23.66
   3   3   5  209.90   18.70
   3   3   5  246.62   17.35
  -3  -3  -5  282.89   19.66
   3   3   6    4.77    1.27
   3   3   6    4.41    1.42
  -3  -3  -6    6.09    2.31
   3   3   6    1.08    3.11
   3   3   6    5.05    2.22
   3   3   6    5.02    3.91
   3   3   6    3.62    2.19
   3   3   7  319.82   26.48
   3   3   7  377.76   26.43
   3   3   7  345.61   32.78
   3   3   7  332.37   23.96
   3   3   8    0.86    1.70
   3   3   8    0.35    1.63
   3   3   9   22.93    5.00
   3   3   9   26.87    5.86
   3   3  10   28.71    5.62
   3   3  10   27.52    5.99
   3   3  11   17.64    4.38
   3   3  11   17.57    4.75
   3   3  12    0.27    1.34
   3   3  12    0.62    1.45
   3   3  13   15.62    5.19
   3   3  13   11.81    2.87
   3   3  13   19.24    4.58
  -3  -4   9   19.09    3.24
  -3  -4   8    1.82    1.55
   3   4  -8    1.36    1.56
   3   4  -7  119.45   10.53
  -3  -4   7  111.70    9.96
   3   4  -6    9.78    2.84
  -3  -4   6   11.15    2.95
  -3  -4   5 1099.99   71.76
  -3  -4   4    0.44    0.96
   3   4  -3   86.41    9.71
  -3  -4   3  106.40   10.12
  -3  -4   2   31.28    4.45
   3   4  -2   31.46    4.73
  -3  -4   2   37.22    4.17
  -3  -4   2   30.69    3.35
   3   4  -2   27.69    8.09
  -3  -4   1  512.04   30.34
   3   4  -1  371.42   36.95
   3   4  -1  457.05   31.53
   3   4  -1  468.13   31.90
  -3  -4   1  400.99   30.23
  -3  -4   0  367.79   21.03
   3   4   0  271.24   26.50
   3   4   0  295.34   21.77
   3   4   0  254.04   20.65
   3   4   0  282.78   26.76
   3   4   0  335.11   22.02
  -3  -4   0  277.61   20.78
  -3  -4  -1  459.27   24.87
   3   4   1  382.94   29.32
   3   4   1  427.72   25.34
   3   4   1  357.10   30.60
   3   4   1  313.97   24.22
  -3  -4  -1  272.40   25.99
  -3  -4  -1  342.80   24.56
  -3  -4  -2  325.45   21.21
   3   4   2  322.23   22.43
  -3  -4  -3 1591.28   90.67
   3   4   3 1418.90   92.53
  -3  -4  -3 1433.81   91.26
   3   4   3 1445.30   93.46
   3   4   3 1292.97   93.83
  -3  -4  -3 1469.27   93.19
  -3  -4  -4   49.72    6.06
  -3  -4  -4   57.89    4.59
   3   4   4   44.49    6.27
   3   4   4   45.05    6.54
   3   4   4   53.29    7.20
   3   4   5  378.67   24.56
   3   4   5  243.78   21.26
   3   4   5  312.19   22.23
   3   4   5  270.45   23.67
  -3  -4  -5  341.95   24.00
   3   4   5  380.06   26.78
  -3  -4  -5  364.69   21.26
   3   4   6   27.73    4.61
   3   4   6   20.54    8.81
   3   4   6   22.27    3.53
   3   4   6   17.12    4.13
   3   4   6   15.68    2.88
   3   4   7   15.36    3.12
   3   4   7   17.96    3.97
   3   4   7   14.77    4.23
   3   4   7   15.88    3.00
   3   4   8   97.89   10.60
   3   4   8   98.02   11.71
   3   4   8   86.46   15.14
   3   4   8   77.78    8.33
   3   4   9  343.71   25.79
   3   4   9  267.98   22.28
   3   4   9  359.57   34.77
   3   4   9  344.39   27.52
   3   4  10   34.21    6.44
   3   4  10   35.74   10.21
   3   4  10   28.47    6.55
   3   4  11    0.67    1.56
   3   4  11    0.81    4.60
   3   4  11    2.47    2.35
   3   4  12   10.60    3.26
   3   4  12    9.45    5.27
   3   4  12   11.17    4.53
   3   4  12   13.89    4.03
   3   4  13   -0.32    1.59
   3   4  13   -0.24    1.23
   3   4  14    5.34    1.87
  -3  -5   9    0.17    1.03
  -3  -5   8    2.99    1.56
   3   5  -8    5.53    2.22
   3   5  -7    1.53    1.53
  -3  -5   7    1.43    1.58
   3   5  -6   35.89    5.61
   3   5  -5  218.13   17.83
   3   5  -5  200.90   15.42
  -3  -5   5  211.07   16.93
  -3  -5   4    0.45    1.05
  -3  -5   3   19.41    3.66
  -3  -5   2   19.29    3.51
   3   5  -2   15.31    7.36
  -3  -5   1   13.91    2.72
  -3  -5   1   15.84    3.04
   3   5  -1   13.12    3.12
   3   5  -1   12.67    3.19
  -3  -5   0  718.02   50.33
   3   5   0  803.87   52.17
   3   5   0  836.52   51.11
   3   5   0  675.72   50.84
   3   5   0  693.05   58.40
  -3  -5   0  887.40   50.80
  -3  -5  -1   94.35    8.10
   3   5   1   89.57    8.16
   3   5   1   69.60    9.09
   3   5   1   93.48    8.39
  -3  -5  -1   82.60    8.02
   3   5   2  255.68   20.59
  -3  -5  -2  230.24   14.91
   3   5   2  175.03   16.34
  -3  -5  -2  199.93   13.96
   3   5   2  147.51   14.19
   3   5   2  204.33   15.02
  -3  -5  -3  358.96   22.33
   3   5   3  331.32   23.36
   3   5   3  287.73   24.09
   3   5   3  369.46   26.69
  -3  -5  -3  372.24   21.67
  -3  -5  -4   37.50    4.21
  -3  -5  -4   39.31    3.86
   3   5   4   33.57    6.02
   3   5   4   31.85    5.47
   3   5   4   28.23    4.12
  -3  -5  -4   28.80    4.91
   3   5   4   47.39    6.77
  -3  -5  -5   15.69    3.66
   3   5   5   23.93    4.64
   3   5   5   16.46    3.09
  -3  -5  -5   25.13    2.93
   3   5   5   14.76    4.03
  -3  -5  -6  179.65   12.63
   3   5   6  180.17   16.06
   3   5   6  138.16   13.13
   3   5   6  159.62   16.08
  -3  -5  -6  175.49   15.60
   3   5   7   75.50    8.29
   3   5   7   90.56   10.38
   3   5   7   83.79   13.75
   3   5   7   78.95   10.58
   3   5   8  227.36   21.91
   3   5   8  229.33   19.49
   3   5   8  190.06   23.98
   3   5   8  177.05   16.22
   3   5   8  229.68   20.81
   3   5   9  110.05   12.21
   3   5   9  115.33   14.92
   3   5   9  101.21   13.05
   3   5   9   95.75   16.35
   3   5   9   89.06    9.73
   3   5  10  138.99   13.40
   3   5  10  181.61   16.80
   3   5  10  167.21   22.59
   3   5  10  174.46   18.04
   3   5  10  167.58   19.33
   3   5  11    0.34    1.39
   3   5  11    0.77    3.83
   3   5  11   -0.44    2.29
   3   5  11   -0.52    3.20
   3   5  12   71.99    8.93
   3   5  12   86.55   10.64
   3   5  12   84.11   11.53
   3   5  13    2.18    2.12
   3   5  13    2.09    1.72
  -3  -6   8    1.60    1.02
  -3  -6   7    1.57    1.42
   3   6  -7    4.97    2.73
   3   6  -6   19.73    4.12
   3   6  -5   30.47    5.32
   3   6  -5   28.09    3.92
   3   6  -4  118.84   11.88
   3   6  -4  114.17   10.04
  -3  -6   3   33.86    5.09
  -3  -6   2    6.79    2.24
   3   6  -1   36.91   11.10
  -3  -6   1   38.20    5.34
  -3  -6   0  448.91   32.74
   3   6   0  434.07   43.47
   3   6   0  419.24   33.60
   3   6   1  412.62   38.35
  -3  -6  -1  408.60   27.29
   3   6   1  379.44   28.22
   3   6   1  414.72   27.73
  -3  -6  -1  329.88   27.18
  -3  -6  -2   43.58    5.17
   3   6   2   40.98    9.76
   3   6   2   36.63    5.02
   3   6   2   25.72    5.60
   3   6   2   50.94    6.39
  -3  -6  -2   35.06    4.40
   3   6   2   33.36    4.96
  -3  -6  -3  232.96   16.03
   3   6   3  189.01   16.58
   3   6   3  241.51   25.36
   3   6   3  206.93   16.89
   3   6   3  152.43   15.46
   3   6   3  301.01   23.93
  -3  -6  -3  211.19   15.10
  -3  -6  -4  827.72   46.66
  -3  -6  -4  803.95   47.34
   3   6   4  590.09   49.10
   3   6   4  681.45   50.37
   3   6   4  731.98   48.33
   3   6   4  558.02   46.92
   3   6   4  897.41   54.70
  -3  -6  -5   34.16    3.87
   3   6   5   27.15    5.62
   3   6   5   27.24    4.42
   3   6   5   24.48    4.27
  -3  -6  -5   29.23    5.47
   3   6   5   32.47    6.82
   3   6   6  100.21   11.44
   3   6   6   83.85    9.01
   3   6   6   86.27   11.79
   3   6   6   84.51   11.86
   3   6   7   21.07    5.97
   3   6   7   22.98    5.31
   3   6   7   21.99    4.15
   3   6   7   18.74    5.43
   3   6   8  463.31   35.62
   3   6   8  429.97   32.58
   3   6   8  469.94   38.36
   3   6   8  479.66   37.62
   3   6   9    0.79    1.94
   3   6   9    1.03    2.54
   3   6   9    2.75    3.01
   3   6   9    0.76    1.32
   3   6  10   16.93    5.76
   3   6  10   18.07    4.87
   3   6  10   30.37    6.85
   3   6  10   21.36    4.13
   3   6  11   -0.20    0.97
   3   6  11   -0.68    1.48
   3   6  11    0.46    1.99
   3   6  11    0.50    2.18
   3   6  12   67.90   10.06
   3   6  12   60.51    7.89
   3   6  12   79.62   10.24
   3   6  13    4.02    2.14
   3   6  13    4.86    2.42
   3   7  -7    4.05    1.92
  -3  -7   7    0.13    0.83
   3   7  -6    5.92    3.30
   3   7  -5   31.85    5.41
   3   7  -5   36.00    4.40
   3   7  -4    2.72    1.49
   3   7  -3  159.68   13.13
   3   7  -2   22.79    4.39
   3   7  -2   19.65    3.42
   3   7  -1   64.14   16.57
  -3  -7   1   87.24    9.04
  -3  -7   0    6.48    2.22
   3   7   0   10.65    6.81
   3   7   1   46.27   11.69
   3   7   1   32.39    5.88
  -3  -7  -1   40.86    5.62
  -3  -7  -2    1.83    1.52
   3   7   2    3.80    2.20
   3   7   2    0.90    3.32
   3   7   3   66.97   14.02
   3   7   3   54.21    7.77
   3   7   4    0.63    2.73
   3   7   4    1.77    4.62
   3   7   4    0.40    2.10
   3   7   4    0.26    1.42
   3   7   5  580.37   44.42
   3   7   5  533.57   41.14
   3   7   6   61.18    9.44
   3   7   6   55.93    7.55
   3   7   6   70.76   11.56
   3   7   7   42.45    7.76
   3   7   7   37.71    6.06
   3   7   7   42.56    8.96
   3   7   7   41.09    8.70
   3   7   8    4.65    2.88
   3   7   8    2.82    1.92
   3   7   8    1.13    2.63
   3   7   8    2.77    3.30
   3   7   9   19.48    6.33
   3   7   9   18.34    5.98
   3   7   9   24.01    4.59
   3   7   9   14.90    4.78
   3   7  10   49.85    9.47
   3   7  10   49.05    8.03
   3   7  10   43.62    6.36
   3   7  10   59.41   10.21
   3   7  11    4.61    1.92
   3   7  11    4.14    2.37
   3   7  11    5.72    3.70
   3   7  11    3.73    2.89
   3   7  12   63.12    9.20
   3   7  12   64.01    9.50
   3   7  13    0.28    1.29
   3   8  -6    1.54    1.80
  -3  -8   6    0.25    0.73
   3   8  -5   16.88    4.93
   3   8  -5   14.92    2.38
   3   8  -4   48.22    5.45
   3   8  -3   71.96    7.57
   3   8  -3   75.38    8.91
   3   8  -2   67.78    8.39
   3   8  -2   69.37    7.27
   3   8  -1  420.42   30.71
   3   8   0  106.37   21.75
   3   8   0  143.46   12.01
  -3  -8   0  103.04   10.99
   3   8   0  132.15   10.95
   3   8   1    7.07    2.12
   3   8   1   12.77    8.35
   3   8   1    7.82    2.13
  -3  -8  -1    5.30    2.22
   3   8   2    1.75    1.15
   3   8   2    1.78    1.18
   3   8   2    5.41    6.18
  -3  -8  -2    2.80    1.88
   3   8   2    1.37    2.20
   3   8   3  171.25   25.55
   3   8   3  205.92   14.34
  -3  -8  -3  168.39   16.18
   3   8   3  186.44   17.65
   3   8   4   42.39    4.39
   3   8   4   49.28   12.63
   3   8   4   29.71    5.90
   3   8   5   45.64    4.49
   3   8   5   57.72   13.62
   3   8   5   36.54    7.92
   3   8   5   40.85    6.76
   3   8   6  235.38   23.50
   3   8   6  244.26   21.42
   3   8   7   20.88    7.29
   3   8   7    7.76    3.82
   3   8   7   11.92    3.67
   3   8   8  210.69   21.07
   3   8   8  260.47   26.41
   3   8   8  212.71   19.24
   3   8   9   52.82    8.89
   3   8   9   65.51    8.27
   3   8   9   75.72   12.59
   3   8  10  121.72   11.40
   3   8  10   93.44   11.82
   3   8  10  119.86   15.55
   3   8  11    3.95    1.71
   3   8  11    3.00    2.07
   3   8  11    7.82    3.79
   3   8  12    9.10    3.69
   3   8  13   19.98    4.10
   3   9  -4   27.96    5.55
   3   9  -4   29.81    3.49
   3   9  -3    0.15    0.95
   3   9  -2   16.54    3.16
   3   9  -2   22.58    4.30
   3   9  -1    1.88    1.56
   3   9   0   22.82    4.16
   3   9   0   16.66    3.38
   3   9   1    5.01    5.87
   3   9   1    8.85    2.40
   3   9   1   11.99    2.84
   3   9   2  194.74   28.50
   3   9   2  221.08   15.53
   3   9   2  223.30   15.81
   3   9   3  128.73    9.89
   3   9   3  120.16   21.04
   3   9   3   96.80   12.74
  -3  -9  -3   82.35   10.35
   3   9   4   90.66    7.61
   3   9   4   82.98   17.29
   3   9   4   72.98   10.33
  -3  -9  -4   59.84    8.60
   3   9   5  120.34   20.87
   3   9   5  125.79    9.75
   3   9   5  108.35   13.08
   3   9   6   30.92   10.17
   3   9   6   24.42    5.46
   3   9   7    2.41    2.20
   3   9   7    2.00    4.36
   3   9   8   -0.95    4.69
   3   9   8    0.43    1.89
   3   9   8    0.32    1.68
   3   9   9   30.24    6.16
   3   9   9   43.50    6.48
   3   9   9   42.28    9.62
   3   9  10   41.29    9.75
   3   9  10   42.21    6.03
   3   9  10   44.87    9.30
   3   9  11    9.76    4.52
   3   9  11   11.36    2.65
   3   9  11   14.75    5.07
   3   9  12    2.80    2.46
   3  10  -3   20.95    4.35
   3  10  -3   30.84    3.29
   3  10  -2    9.43    3.27
   3  10  -2   14.04    2.53
   3  10  -1   14.31    3.98
   3  10   0    3.89    1.75
   3  10   1  226.35   19.81
   3  10   1  385.35   22.64
   3  10   2    5.62    5.24
   3  10   2    3.16    1.60
   3  10   3    4.95    1.61
   3  10   3    1.09    4.03
   3  10   4   -1.04    3.44
  -3 -10  -4   -0.24    1.11
   3  10   4   -0.13    0.88
   3  10   4    1.15    5.35
   3  10   4    0.78    2.03
   3  10   5  123.75   20.05
   3  10   5  123.08   13.15
   3  10   6    8.35    5.52
  -3 -10  -6    5.07    2.30
   3  10   6    5.96    5.69
   3  10   6    4.32    2.98
   3  10   7   24.78    8.59
   3  10   7   25.56    5.39
   3  10   8    1.51    2.78
   3  10   8    0.89    1.55
   3  10   9  131.60   17.77
   3  10   9  154.75   13.80
   3  10  10    4.69    3.10
   3  10  10    3.13    1.63
   3  10  11    8.18    3.95
   3  10  11    0.52    0.77
   3  10  12   -0.28    1.30
   3  11   0    1.32    0.91
   3  11   1    9.95    2.09
   3  11   2   53.67    5.75
   3  11   2   75.64    6.78
   3  11   3    1.12    0.83
   3  11   4   12.07    2.01
   3  11   4    4.77    4.19
   3  11   5    1.49    3.02
   3  11   5    3.90    2.41
   3  11   6   61.97   12.40
   3  11   6   73.72    9.42
  -3 -11  -7    6.67    2.07
   3  11   7   15.08    5.53
   3  11   7   14.41    3.65
   3  11   8    0.24    1.24
  -3 -11  -8    0.50    0.88
   3  11   8   -0.68    3.74
  -3 -11  -9    1.91    1.04
   3  11   9    4.01    1.89
  -3 -11 -10   20.02    2.84
   3  11  10   16.63    2.89
   3  12   2    2.34    0.78
   3  12   3    1.11    0.55
   3  12   3    1.21    0.60
   3  12   4   42.30    4.50
   3  12   5   35.00    4.33
   3  12   7   24.80    4.10
   3  12   8   23.08    3.46
  -4   9   3   55.77    4.16
  -4   9   2    0.18    0.32
  -4   9   1   59.60    4.59
  -4   9   0   70.39    4.70
  -4   9   0   52.24    4.43
  -4   9  -1    0.04    0.29
  -4   8   4    0.23    0.40
  -4   8   3  257.33   17.18
  -4   8   2    6.18    1.24
  -4   8   2    7.36    1.41
  -4   8   1    1.42    0.72
  -4   8   1    2.69    0.91
  -4   8   1    1.22    0.62
  -4   8   0    0.08    0.56
  -4   8   0    0.08    0.51
  -4   8   0    0.14    0.44
  -4   8  -1   17.34    2.35
  -4   8  -1   18.62    2.33
  -4   8  -1   18.32    2.24
  -4   8  -2    0.31    0.49
  -4   8  -2    0.33    0.57
  -4   8  -2    0.07    0.43
  -4   8  -3    2.38    0.72
  -4   8  -3    2.60    0.78
  -4   8  -4   10.88    1.39
  -4   8  -4    8.83    1.21
  -4   8  -4   12.07    1.43
  -4   7   8    1.33    0.80
  -4   7   7    1.06    0.88
  -4   7   6   19.46    3.25
  -4   7   5   47.69    5.61
  -4   7   4    8.40    1.56
  -4   7   4    6.46    2.01
  -4   7   3    3.04    1.16
  -4   7   3    2.29    0.88
  -4   7   2   26.04    3.13
  -4   7   2   28.25    3.45
  -4   7   2   25.41    2.96
  -4   7   1    1.84    0.97
  -4   7   1    2.97    1.26
  -4   7   1    2.24    0.95
  -4   7   0   17.38    2.74
  -4   7   0   19.85    2.79
  -4   7   0   18.19    2.58
  -4   7  -1    0.23    0.78
  -4   7  -1    0.11    0.74
  -4   7  -1    0.10    0.66
  -4   7  -2  110.92    8.86
  -4   7  -2   93.46   10.75
  -4   7  -2  111.18    8.71
  -4   7  -3   54.31    4.73
  -4   7  -3   46.32    4.70
  -4   7  -3   41.66    6.74
  -4   7  -4    5.03    1.30
  -4   7  -4    7.70    1.44
  -4   7  -4    8.16    2.93
  -4   7  -4    6.56    1.44
  -4   7  -5    5.04    1.11
  -4   7  -5    4.73    0.99
  -4   7  -5    3.46    1.96
  -4   7  -6   45.07    6.95
  -4   7  -6  106.76    6.29
  -4   6   9    1.65    0.91
  -4   6   8   31.80    4.22
  -4   6   7   48.63    5.84
  -4   6   6    1.40    1.23
  -4   6   5    7.86    2.39
  -4   6   4    3.30    1.28
  -4   6   4    1.64    1.32
  -4   6   3  188.81   14.13
  -4   6   3  181.14   13.92
  -4   6   3  211.00   16.32
  -4   6   2    0.45    0.72
  -4   6   2    1.05    1.02
  -4   6   2    0.37    0.82
  -4   6   2    1.00    0.74
  -4   6   1   86.58    7.79
  -4   6   1   81.83    7.49
  -4   6   0    1.56    1.03
  -4   6   0    2.51    1.21
  -4   6   0    0.83    0.78
  -4   6  -1   42.51    7.45
  -4   6  -1   56.97    5.83
  -4   6  -1   57.03    5.68
  -4   6  -1   58.54    5.67
  -4   6  -2   70.35    6.95
  -4   6  -2   76.11    6.97
  -4   6  -2   74.68   10.04
  -4   6  -3    3.12    2.80
  -4   6  -3    1.96    1.39
  -4   6  -3    2.07    1.16
  -4   6  -3    0.91    1.07
  -4   6  -4  252.79   18.96
  -4   6  -4  294.27   18.86
  -4   6  -4  264.11   23.82
  -4   6  -5   10.71    1.98
  -4   6  -5   10.57    3.91
  -4   6  -5   12.81    1.99
  -4   6  -5   12.51    2.23
  -4   6  -6   11.63    3.73
  -4   6  -6    8.92    1.55
  -4   6  -6    7.04    1.33
  -4   6  -6    9.52    1.72
  -4   6  -7    2.11    0.76
  -4   6  -7    1.26    1.55
  -4   5  10    9.14    1.79
  -4   5   9   -0.15    0.85
  -4   5   8   10.27    2.64
  -4   5   7  214.62   14.21
  -4   5   7  199.39   16.86
  -4   5   6  149.07   10.45
  -4   5   6  139.99   13.02
  -4   5   5    0.37    0.50
  -4   5   5    0.23    1.13
  -4   5   4    2.13    1.15
  -4   5   4    2.44    0.89
  -4   5   4    1.30    1.30
  -4   5   3   76.82    8.46
  -4   5   3   78.01    7.02
  -4   5   3   87.74    7.28
  -4   5   2   16.08    2.56
  -4   5   2   22.88    3.75
  -4   5   2   16.23    2.50
  -4   5   2   14.76    3.01
  -4   5   1  285.90   20.82
  -4   5   1  273.12   20.51
  -4   5   0  174.94   14.13
  -4   5   0  186.32   14.08
  -4   5   0  180.84   13.28
  -4   5  -1  467.89   30.37
  -4   5  -1  440.19   34.68
  -4   5  -1  400.30   29.03
  -4   5  -2   37.48    7.01
  -4   5  -2   44.00    4.54
  -4   5  -2   39.98    4.62
  -4   5  -2   31.94    3.60
  -4   5  -3   19.40    5.31
  -4   5  -4    0.69    0.92
  -4   5  -4    1.67    1.05
  -4   5  -4    0.91    1.83
  -4   5  -5    3.22    2.84
  -4   5  -5    2.40    1.01
  -4   5  -5    2.27    1.22
  -4   5  -5    1.94    1.28
  -4   5  -6   22.73    2.98
  -4   5  -6   23.14    2.94
  -4   5  -6   19.55    5.49
  -4   5  -6   22.92    3.25
  -4   5  -7    8.69    1.51
  -4   5  -7    8.65    1.73
  -4   5  -7   10.46    3.84
  -4   5  -8   62.97    4.99
  -4   5  -8   52.16    7.83
  -4   4  10    5.36    1.65
  -4   4   9   30.10    4.42
  -4   4   8   10.16    1.58
  -4   4   8    4.89    2.11
  -4   4   8    6.46    2.38
  -4   4   7  135.34   13.98
  -4   4   7  168.36   14.26
  -4   4   7  165.02   11.39
  -4   4   6  185.66   12.75
  -4   4   6  186.44   13.32
  -4   4   6  153.19   15.22
  -4   4   6  179.46   15.68
  -4   4   5  670.00   40.88
  -4   4   5  566.02   42.88
  -4   4   4   37.77    4.02
  -4   4   4   35.98    3.76
  -4   4   4   39.49    5.39
  -4   4   3  123.45    9.40
  -4   4   3  119.05    9.39
  -4   4   3  114.87    9.32
  -4   4   3  102.29   10.57
  -4   4   2  281.00   19.26
  -4   4   2  273.71   18.67
  -4   4   2  262.06   19.04
  -4   4   2  240.44   20.06
  -4   4   1   49.35    4.99
  -4   4   1   42.15    4.59
  -4   4   1   42.00    4.31
  -4   4   0    1.57    1.55
  -4   4   0    0.74    0.92
  -4   4   0    1.92    1.18
  -4   4   0    1.48    0.73
  -4   4   0    0.69    0.74
  -4   4  -1    1.59    1.05
  -4   4  -1    2.46    2.17
  -4   4  -1    1.15    0.64
  -4   4  -1    0.75    0.85
  -4   4  -2  576.29   35.06
  -4   4  -2  489.79   35.08
  -4   4  -2  529.60   40.50
  -4   4  -3   52.82    8.83
  -4   4  -4   95.27    8.77
  -4   4  -4  102.29    8.22
  -4   4  -4   97.61   13.06
  -4   4  -5   25.74    6.76
  -4   4  -5   23.41    3.47
  -4   4  -5   26.02    3.74
  -4   4  -5   27.38    3.33
  -4   4  -6   89.70    7.97
  -4   4  -6   91.20    7.70
  -4   4  -6  103.00    8.62
  -4   4  -6   95.56   13.36
  -4   4  -7   32.77    3.61
  -4   4  -7   31.49    3.60
  -4   4  -7   36.45    4.19
  -4   4  -8    2.00    2.48
  -4   4  -8    4.14    1.20
  -4   4  -9   -0.90    1.40
  -4   3  11   38.17    3.80
  -4   3  10    0.16    0.74
  -4   3  10    0.15    0.87
  -4   3   9    0.23    1.01
  -4   3   9    2.96    1.63
  -4   3   8   94.57    7.16
  -4   3   8   91.99    9.59
  -4   3   8   75.19    9.46
  -4   3   7    4.44    1.24
  -4   3   7    3.52    1.44
  -4   3   7    2.85    2.01
  -4   3   7    2.96    1.83
  -4   3   6  361.12   24.94
  -4   3   6  419.14   25.83
  -4   3   6  386.12   28.32
  -4   3   6  361.60   28.59
  -4   3   5   22.11    2.66
  -4   3   5   23.09    3.10
  -4   3   5   17.77    3.86
  -4   3   5   24.95    4.34
  -4   3   4    0.63    0.84
  -4   3   4    0.52    0.62
  -4   3   4    0.41    1.12
  -4   3   3  280.62   18.71
  -4   3   3  271.46   18.77
  -4   3   3  275.73   20.47
  -4   3   2  109.09    8.58
  -4   3   2   95.27    8.10
  -4   3   2   93.12    9.17
  -4   3   2  106.96    8.42
  -4   3   1  465.77   27.85
  -4   3   1  402.75   26.77
  -4   3   1  436.35   27.47
  -4   3   1  372.13   26.84
  -4   3   0  380.67   23.74
  -4   3   0  473.05   24.45
   4  -3   0  243.77   24.70
  -4   3   0  369.51   27.45
  -4   3   0  376.90   23.54
  -4   3   0  294.84   22.66
  -4   3  -1  572.59   34.83
  -4   3  -1  499.42   34.77
  -4   3  -1  526.87   39.11
  -4   3  -2   15.16    4.47
  -4   3  -2   20.78    2.70
  -4   3  -3  235.37   17.00
  -4   3  -3  234.05   21.78
  -4   3  -4  103.00   12.85
  -4   3  -4   87.83    7.92
  -4   3  -4   83.52    7.16
  -4   3  -5    4.88    3.33
  -4   3  -5    5.04    1.32
  -4   3  -5    4.66    1.66
  -4   3  -6    1.33    0.96
  -4   3  -6    0.52    0.81
  -4   3  -6    0.29    0.84
  -4   3  -7   63.06    5.83
  -4   3  -7   59.93    5.83
  -4   3  -7   69.36    6.49
  -4   3  -7   72.99   11.28
  -4   3  -8   21.15    5.97
  -4   3  -8   17.10    2.66
  -4   3  -9    3.93    2.68
  -4   3  -9    3.33    1.00
  -4   3 -10    2.42    1.89
  -4   2  10   29.23    4.62
  -4   2  10   47.20    5.20
  -4   2   9   10.09    2.96
  -4   2   9   12.48    3.10
  -4   2   8    2.46    1.94
  -4   2   8    0.86    0.80
  -4   2   8    0.61    0.81
  -4   2   8    0.87    1.66
  -4   2   7  265.20   21.57
  -4   2   7  286.60   18.51
  -4   2   7  268.53   18.83
  -4   2   7  238.94   21.77
  -4   2   6   31.30    3.43
  -4   2   6   34.17    3.57
  -4   2   6   38.41    5.62
  -4   2   6   29.61    5.34
  -4   2   5   46.93    4.49
  -4   2   5   47.89    4.94
  -4   2   5   45.88    6.38
  -4   2   5   48.45    6.29
  -4   2   4   23.64    2.81
  -4   2   4   25.02    4.20
  -4   2   4   24.41    4.13
  -4   2   4   24.76    4.06
  -4   2   3  287.46   19.63
  -4   2   3  317.51   20.36
  -4   2   3  295.03   21.44
  -4   2   3  270.27   21.12
  -4   2   2    6.06    1.36
  -4   2   2    5.93    1.41
  -4   2   2    4.82    1.18
  -4   2   2    6.37    1.36
   4  -2  -2    3.08    1.06
  -4   2   2    5.83    1.69
  -4   2   1  190.38   11.73
   4  -2  -1   97.53   10.52
  -4   2   1  256.94   12.66
   4  -2  -1  119.09   11.80
  -4   2   1  180.20   11.52
  -4   2   1  148.83   10.98
  -4   2   1  187.29   11.58
  -4   2   0    1.95    1.95
  -4   2   0    0.88    0.67
  -4   2   0    2.68    0.88
   4  -2   0    0.24    0.35
   4  -2   0    0.75    0.92
  -4   2   0    1.36    0.62
  -4   2   0    0.56    0.53
  -4   2   0    1.07    0.59
  -4   2  -1   54.61    4.71
  -4   2  -1   62.30    4.62
   4  -2   1   30.08    5.06
  -4   2  -1   51.27    4.57
   4  -2   1   24.89    3.51
  -4   2  -1   62.49    8.14
  -4   2  -2   14.11    4.15
   4  -2   2    8.85    1.74
  -4   2  -2   15.37    2.03
   4  -2   2   10.90    3.08
  -4   2  -3  195.99   13.75
  -4   2  -3  200.67   14.43
  -4   2  -3  194.51   18.81
  -4   2  -4   77.67    7.02
  -4   2  -4   75.52   10.68
  -4   2  -5  109.65    9.42
  -4   2  -5  124.06   10.01
  -4   2  -5  125.57    9.17
  -4   2  -6  131.27   10.33
  -4   2  -6  125.01   10.00
  -4   2  -6  143.90   11.11
  -4   2  -7   58.39    5.47
  -4   2  -7   54.61    5.48
  -4   2  -7   70.65    6.45
  -4   2  -7   71.98   11.24
  -4   2  -8    1.02    2.80
  -4   2  -8    0.73    0.85
  -4   2  -9    6.32    3.74
  -4   2 -10    1.74    1.91
   4  -2  10    1.28    2.23
   4  -2  11    7.15    2.34
  -4   1  11    5.40    1.38
  -4   1  10   35.08    4.99
  -4   1   9   43.58    6.58
  -4   1   9   57.07    6.73
  -4   1   8  250.73   17.47
  -4   1   8  252.88   21.17
  -4   1   8  257.08   20.44
  -4   1   7   26.94    4.87
  -4   1   7   24.33    3.26
  -4   1   7   28.35    5.31
  -4   1   6   40.21    4.42
  -4   1   6   39.95    6.43
  -4   1   6   46.53    6.66
  -4   1   6   39.10    5.75
  -4   1   5    4.77    1.24
  -4   1   5    5.62    2.20
  -4   1   5    7.52    2.32
  -4   1   5    7.25    2.50
  -4   1   4  107.86   10.10
  -4   1   4  108.12    8.07
  -4   1   4  113.06   10.32
  -4   1   4  118.71   10.12
  -4   1   3  117.91    8.05
  -4   1   3  111.62    8.14
  -4   1   3  111.72    8.56
  -4   1   3  101.24    9.38
  -4   1   3  111.25    9.37
   4  -1  -2  295.29   22.82
   4  -1  -2  257.89   22.80
  -4   1   2  419.18   23.31
  -4   1   2  390.01   23.20
  -4   1   2  400.64   23.70
  -4   1   2  386.51   24.84
  -4   1   2  410.69   24.59
  -4   1   1   16.12    3.60
  -4   1   1   16.03    2.55
  -4   1   1   17.91    2.21
   4  -1  -1    9.39    1.96
  -4   1   1   15.34    2.01
   4  -1  -1   11.70    2.09
  -4   1   1   15.47    2.17
  -4   1   1   19.88    2.36
  -4   1   0  327.02   17.77
  -4   1   0  350.29   17.13
   4  -1   0  229.46   16.63
   4  -1   0  186.65   17.50
   4  -1   0  189.33   16.21
  -4   1   0  322.23   17.62
  -4   1   0  315.09   21.90
  -4   1   0  245.31   16.89
  -4   1   0  280.52   17.28
  -4   1  -1   37.49    3.40
   4  -1   1   19.42    3.31
  -4   1  -1   38.11    2.91
   4  -1   1   16.30    2.37
   4  -1   1   16.87    2.11
  -4   1  -1   39.61    6.07
  -4   1  -2  367.37   20.10
   4  -1   2  229.73   20.76
  -4   1  -2  401.53   19.48
   4  -1   2  183.05   18.55
  -4   1  -2  372.10   20.17
  -4   1  -2  396.07   25.99
  -4   1  -3   38.34    3.94
  -4   1  -3   35.11    6.41
  -4   1  -3   44.02    3.64
  -4   1  -3   37.31    3.98
  -4   1  -4    4.64    1.26
   4  -1   4    1.64    1.45
  -4   1  -4    6.65    1.53
  -4   1  -5   -0.42    1.84
  -4   1  -5    0.31    0.58
  -4   1  -5    0.68    0.64
  -4   1  -5    1.39    0.86
  -4   1  -6  125.22    9.58
  -4   1  -6  123.64    9.67
  -4   1  -6  134.59   10.35
  -4   1  -6  151.85   16.20
  -4   1  -7   24.59    6.48
  -4   1  -7   24.07    2.93
  -4   1  -7   24.24    3.06
  -4   1  -7   34.86    3.87
  -4   1  -8   77.76    6.95
  -4   1  -8   85.49   12.17
  -4   1  -9   82.32   11.80
  -4   1 -10   24.31    5.67
   4  -1  10   30.64    7.90
   4  -1  11    2.02    1.78
   4  -1  11    4.00    3.20
   4  -1  12   38.19    4.77
  -4   0  10    1.60    1.44
  -4   0   9    4.89    2.43
  -4   0   8  103.60   10.55
  -4   0   8   97.13    7.78
  -4   0   8   87.87   10.69
  -4   0   7    1.09    0.78
  -4   0   7    0.55    0.68
  -4   0   7    0.64    1.74
  -4   0   7    0.78    1.49
  -4   0   6  168.64   11.87
  -4   0   6  154.11   12.15
  -4   0   6  172.74   15.51
  -4   0   6  163.54   14.44
  -4   0   5   35.38    3.83
  -4   0   5   35.87    3.65
  -4   0   5   40.63    4.52
  -4   0   5   40.78    5.44
  -4   0   5   34.37    5.39
  -4   0   4  115.68    8.89
  -4   0   4  120.64    9.54
  -4   0   4  128.89   11.14
  -4   0   4  108.81   10.27
  -4   0   3  132.28    9.76
  -4   0   3  131.30    9.92
  -4   0   3  137.30    9.90
  -4   0   3  140.64   11.65
  -4   0   3  134.77   11.01
  -4   0   2   19.42    2.38
  -4   0   2   22.77    2.69
  -4   0   2   18.49    2.23
  -4   0   2   21.77    2.80
  -4   0   2   22.63    3.31
  -4   0   2   24.00    3.21
  -4   0   2   20.14    4.12
   4   0  -1  254.06   18.37
  -4   0   1  308.92   18.21
  -4   0   1  264.98   17.95
  -4   0   1  265.23   18.37
  -4   0   1  265.85   19.04
  -4   0   0  221.31   13.73
   4   0   0  184.02   13.97
  -4   0   0  187.65   13.57
  -4   0  -1   49.30    4.25
  -4   0  -1   45.89    4.15
  -4   0  -1   42.57    6.67
   4   0   1   42.62    4.17
  -4   0  -2   58.00    4.53
   4   0   2   45.66    4.89
  -4   0  -2   65.89    4.09
  -4   0  -2   56.90    4.51
  -4   0  -2   67.20    8.18
  -4   0  -3  634.27   41.72
  -4   0  -3  675.21   41.22
  -4   0  -3  662.42   41.84
  -4   0  -3  661.07   46.93
  -4   0  -4   39.02    3.67
   4   0   4   25.92    4.56
  -4   0  -4   33.57    3.23
  -4   0  -4   44.67    4.03
  -4   0  -4   36.01    3.87
  -4   0  -4   47.74    7.31
  -4   0  -5   32.91    6.60
  -4   0  -5   27.90    3.11
  -4   0  -5   29.29    3.03
  -4   0  -5   37.30    3.70
   4   0   5   21.07    4.25
  -4   0  -5   29.07    3.67
   4   0   5   30.79    3.36
  -4   0  -6  290.74   19.87
  -4   0  -6  276.02   19.83
  -4   0  -6  347.48   20.76
   4   0   6  287.31   20.67
  -4   0  -7  157.29   11.61
  -4   0  -7  148.88   16.99
  -4   0  -8  133.07   15.81
  -4   0  -9  118.93   14.40
  -4   0 -10   22.02    5.39
   4   0  10   29.63    8.38
   4   0  11  194.07   17.35
   4   0  11  178.43   20.95
   4   0  12   72.47    7.67
   4   0  12   53.04    9.05
  -4  -1  10    3.27    1.76
  -4  -1  10    7.27    1.98
  -4  -1   9   21.76    4.76
  -4  -1   8   55.65    4.95
  -4  -1   8   52.98    8.29
  -4  -1   7   30.94    3.37
  -4  -1   7   27.31    3.41
  -4  -1   7   31.52    5.57
  -4  -1   7   33.77    5.49
  -4  -1   6   45.33    4.10
  -4  -1   6   33.46    4.04
  -4  -1   6   42.63    6.33
  -4  -1   6   40.00    5.85
  -4  -1   5   23.67    2.76
  -4  -1   5   23.94    4.20
  -4  -1   5   26.38    3.49
  -4  -1   4   34.85    3.90
  -4  -1   4   38.96    4.29
  -4  -1   4   38.63    4.95
  -4  -1   3  674.83   42.73
  -4  -1   3  688.83   42.93
  -4  -1   3  661.61   43.47
  -4  -1   3  695.41   45.19
  -4  -1   2  135.73    9.54
  -4  -1   2  132.41    9.83
  -4  -1   2  132.92   10.11
  -4  -1   2  123.00   10.91
  -4  -1   2  114.85   12.47
  -4  -1   2  138.45    9.19
  -4  -1   1  260.34   17.10
  -4  -1   1  257.25   17.42
  -4  -1   1  259.39   17.02
  -4  -1   1  273.52   16.44
  -4  -1   1  239.33   18.19
  -4  -1   1  198.75   19.91
   4   1   0 1282.46   77.77
  -4  -1   0 1193.28   76.69
  -4  -1   0 1289.69   76.76
   4   1   0 1214.57   78.36
   4   1   1 2305.13  144.29
   4   1   1 2370.72  144.03
  -4  -1  -2    5.60    2.33
   4   1   2    4.77    1.35
   4   1   3  760.54   50.74
  -4  -1  -3  933.99   51.38
   4   1   3  760.58   53.95
  -4  -1  -3  850.86   52.84
  -4  -1  -3  871.83   51.70
  -4  -1  -3  836.54   56.85
   4   1   4  806.05   48.38
  -4  -1  -4  747.99   48.35
  -4  -1  -4  817.98   50.02
  -4  -1  -4  753.50   48.50
  -4  -1  -4  812.15   54.51
  -4  -1  -5 1022.81   69.20
  -4  -1  -5 1257.16   71.65
  -4  -1  -5 1156.79   69.59
   4   1   5 1202.66   69.83
  -4  -1  -5 1246.46   76.53
  -4  -1  -6  270.33   18.22
   4   1   6  198.82   18.08
   4   1   6  252.33   16.30
  -4  -1  -6  261.21   21.84
  -4  -1  -7  428.86   34.45
  -4  -1  -8   75.99   10.81
  -4  -1  -9  160.65   17.01
   4   1  10  179.77   21.93
  -4  -1 -10  108.32   13.11
   4   1  11   38.68    6.62
   4   1  11   45.72   10.21
   4   1  12    5.13    2.50
   4   1  12    5.32    4.13
   4   1  13   -0.45    0.93
   4   1  13   -0.94    1.80
   4   1  13    1.43    1.53
  -4  -2  10   32.38    3.63
  -4  -2  10   10.46    2.70
  -4  -2   9   -0.52    1.55
  -4  -2   9    0.20    1.14
  -4  -2   8   -0.33    1.79
  -4  -2   7   37.46    3.85
  -4  -2   7   42.79    6.48
  -4  -2   6  132.08    9.60
  -4  -2   6  119.27    9.78
  -4  -2   6  143.10   13.25
  -4  -2   6  144.01   12.76
  -4  -2   5   87.94    7.29
  -4  -2   5  114.11    8.56
  -4  -2   5  103.01   10.50
  -4  -2   4   20.34    3.95
  -4  -2   4   22.27    2.44
  -4  -2   4   19.59    2.87
  -4  -2   3  205.26   14.63
  -4  -2   3  224.04   14.37
  -4  -2   3  235.59   15.33
  -4  -2   2  113.03    8.47
  -4  -2   2  122.39    8.14
  -4  -2   2   99.51    9.74
  -4  -2   2  113.83    9.04
  -4  -2   1   46.04    4.65
  -4  -2   1   47.19    5.39
  -4  -2   1   58.59    3.99
  -4  -2   1   48.70    7.26
  -4  -2   0   91.08    5.53
  -4  -2   0   80.80    6.31
  -4  -2   0   81.77    6.74
   4   2   0   85.78    8.04
  -4  -2   0   76.92    9.40
  -4  -2   0   71.28    7.12
   4   2   1    5.42    1.42
   4   2   1    6.80    1.65
   4   2   2  604.32   36.47
   4   2   2  515.03   36.08
   4   2   3  680.28   46.10
   4   2   3  794.21   45.84
  -4  -2  -3  710.38   45.98
   4   2   4 1694.50   80.09
   4   2   4 1115.20   81.35
  -4  -2  -4 1159.40   82.37
  -4  -2  -4 1525.94   80.23
   4   2   4 1092.23   77.36
   4   2   5   57.31    5.61
  -4  -2  -5   63.91    7.02
  -4  -2  -5   62.26    8.78
   4   2   6    5.12    1.64
   4   2   6    9.95    6.58
  -4  -2  -6    5.33    1.92
  -4  -2  -6    3.77    2.35
   4   2   6    5.78    1.47
   4   2   6    1.69    2.64
  -4  -2  -7   11.29    4.09
   4   2   7   19.74    3.17
   4   2   7   12.90    2.52
   4   2   7   15.47    3.43
   4   2   7   19.36    6.58
   4   2   8  138.31   13.91
  -4  -2  -8  148.59   15.75
   4   2   9  137.93   13.84
   4   2   9  160.20   20.61
   4   2   9   88.44   10.95
  -4  -2  -9   92.46   11.62
   4   2  10    8.39    3.52
   4   2  10    2.53    4.62
   4   2  10    3.45    2.27
   4   2  11   21.34    4.94
   4   2  11   21.72    7.68
   4   2  12   17.37    4.10
   4   2  12   23.10    7.07
   4   2  13   37.49    5.02
   4   2  13   36.71    7.27
   4   2  13   37.91    6.26
  -4  -3   9   47.24    5.26
  -4  -3   9   20.37    4.41
  -4  -3   8   62.60    7.59
   4   3  -7   33.54    4.80
  -4  -3   7   43.51    6.18
  -4  -3   6  117.36    9.23
  -4  -3   6  155.52   13.26
  -4  -3   5  285.29   19.63
  -4  -3   5  319.99   20.74
  -4  -3   5  313.55   23.75
  -4  -3   4   40.29    3.58
  -4  -3   4   39.63    4.34
  -4  -3   4   38.52    5.75
  -4  -3   3    8.14    2.54
  -4  -3   3    6.94    1.15
  -4  -3   3    8.70    1.81
   4   3  -2   48.78    5.81
  -4  -3   2   52.44    4.99
  -4  -3   2   45.46    5.78
   4   3  -1  541.41   45.50
  -4  -3   1  611.52   38.16
  -4  -3   1  611.82   43.72
   4   3   0    0.40    1.76
  -4  -3   0    1.49    0.93
   4   3   0    2.49    1.35
  -4  -3   0    1.95    0.64
  -4  -3   0    1.82    1.94
   4   3   1  126.59   10.68
  -4  -3  -1  140.92    8.66
  -4  -3  -1  106.49    9.94
   4   3   2    8.72    1.83
  -4  -3  -2    9.20    1.86
   4   3   2   10.39    2.12
  -4  -3  -2   10.31    0.92
  -4  -3  -2    6.73    1.35
  -4  -3  -2    6.22    2.66
   4   3   3  278.93   19.96
   4   3   3  331.50   19.54
  -4  -3  -3  268.48   20.17
  -4  -3  -4    8.01    3.03
   4   3   4   18.97    2.80
  -4  -3  -4   18.80    3.33
   4   3   4   14.17    3.50
   4   3   4   13.68    3.00
   4   3   4    7.72    3.41
   4   3   5  418.16   22.94
   4   3   5  423.63   25.24
   4   3   5  274.64   27.34
   4   3   5  268.36   21.28
  -4  -3  -5  377.74   24.38
  -4  -3  -5  216.29   23.85
   4   3   6   24.48    3.37
   4   3   6   23.58    3.28
   4   3   6   27.05    4.75
   4   3   6   19.76    6.35
   4   3   6   14.41    3.48
  -4  -3  -6   25.82    4.55
   4   3   6   16.80    8.36
  -4  -3  -6   18.46    4.44
   4   3   7  195.15   13.31
   4   3   7  184.81   21.65
   4   3   7  149.94   14.76
   4   3   7  174.82   13.45
   4   3   8   16.87    4.32
   4   3   8   13.15    6.05
   4   3   8   15.31    4.01
   4   3   9   94.91   11.27
   4   3   9   85.31   15.87
   4   3   9   78.26   10.24
   4   3  10   13.14    4.05
   4   3  10   15.66    7.49
   4   3  10    9.35    3.53
   4   3  11    9.72    3.60
   4   3  11    5.74    5.26
   4   3  11    6.25    2.80
   4   3  12   23.25    4.78
   4   3  12   12.23    5.94
   4   3  13   19.74    3.82
   4   3  13   24.62    6.47
   4   3  14    0.70    1.12
  -4  -4   9   -0.57    1.17
  -4  -4   9    0.14    0.78
  -4  -4   8   41.86    5.70
   4   4  -7   67.92    7.20
  -4  -4   7   67.69    7.48
  -4  -4   7   49.91    7.13
   4   4  -6  162.22   14.95
  -4  -4   6  208.71   16.49
  -4  -4   5   99.13   10.57
  -4  -4   4  134.98   10.31
  -4  -4   4  131.26   12.82
  -4  -4   3   36.46    4.09
  -4  -4   3   40.05    5.72
  -4  -4   2  102.96    8.40
   4   4  -2   86.57    9.27
  -4  -4   2   93.11    7.74
  -4  -4   2   88.39    9.13
   4   4  -1    3.18    3.18
  -4  -4   1    6.38    2.04
  -4  -4   1    6.85    1.76
   4   4  -1    7.26    2.41
  -4  -4   0    1.20    0.87
   4   4   0    0.54    1.79
   4   4   0    0.80    0.99
  -4  -4   0    0.16    0.71
  -4  -4  -1   31.51    3.48
   4   4   1   13.24    4.92
   4   4   1   18.15    3.57
   4   4   1   22.08    3.46
  -4  -4  -1   21.57    2.37
   4   4   1    5.43    3.21
  -4  -4  -1   15.24    4.21
   4   4   2  529.36   38.73
  -4  -4  -2  513.86   37.14
  -4  -4  -3  160.18    9.91
   4   4   3  135.81   12.85
   4   4   3  136.05   13.21
   4   4   4   52.71    6.62
  -4  -4  -4   49.23    6.24
   4   4   4   31.99    5.38
   4   4   4   40.45    6.48
  -4  -4  -4   48.79    3.80
  -4  -4  -4   27.71    5.41
   4   4   5  104.83    9.82
   4   4   5   63.07    8.12
  -4  -4  -5  103.02    9.64
   4   4   5   90.68   10.66
  -4  -4  -5   55.59    8.06
  -4  -4  -6    2.94    1.85
   4   4   6    7.17    1.94
  -4  -4  -6    9.69    2.82
   4   4   6    1.83    2.68
   4   4   6    5.25    2.34
   4   4   7   15.87    3.15
   4   4   7   22.18    4.70
   4   4   7   15.55    6.56
   4   4   7   13.27    3.88
   4   4   8  112.89   11.96
   4   4   8   90.68   15.73
   4   4   8   81.47   10.80
   4   4   9   90.40   11.02
   4   4   9   87.36   15.97
   4   4   9   67.97    9.97
   4   4  10   20.54    5.17
   4   4  10   12.58    4.24
   4   4  10   20.39    8.58
   4   4  11   30.92    5.94
   4   4  11   19.95    5.07
   4   4  12   38.72    6.38
   4   4  12   27.35    5.29
   4   4  13    2.03    1.54
   4   4  13    1.73    2.35
   4   4  14    0.20    0.92
  -4  -5   8    0.51    0.92
   4   5  -7   36.68    4.67
  -4  -5   7   12.32    3.36
   4   5  -6    1.66    1.46
  -4  -5   6    1.69    1.36
   4   5  -5   39.08    4.59
  -4  -5   5   42.90    6.18
  -4  -5   4   32.30    5.37
  -4  -5   3   80.44    9.16
  -4  -5   2   17.89    2.64
  -4  -5   2   15.56    3.53
   4   5  -1   25.54    8.30
  -4  -5   1   26.11    4.43
  -4  -5   0  716.60   41.56
   4   5   0  534.68   49.84
   4   5   0  585.38   42.78
   4   5   0  661.28   42.68
  -4  -5   0  544.84   41.31
  -4  -5  -1   81.87    7.03
   4   5   1   72.83   12.30
   4   5   1   61.65    7.96
  -4  -5  -1   77.30    6.16
   4   5   1   51.02    6.30
   4   5   1   78.92    7.53
  -4  -5  -1   60.42    6.76
   4   5   2  710.88   54.81
  -4  -5  -2  506.50   47.20
   4   5   2  659.80   47.49
   4   5   2  553.37   44.53
   4   5   2  765.36   51.94
  -4  -5  -2  829.48   44.25
   4   5   2  794.02   46.37
  -4  -5  -2  694.46   45.72
  -4  -5  -3    2.80    1.20
   4   5   3    4.03    1.39
  -4  -5  -3    3.43    0.96
   4   5   3    4.63    1.80
   4   5   3    4.23    2.77
   4   5   3    5.71    2.45
  -4  -5  -3    2.11    2.18
  -4  -5  -4   14.93    3.59
  -4  -5  -4   15.30    1.99
   4   5   4   14.50    3.55
   4   5   4   17.52    4.12
   4   5   4   15.31    4.16
   4   5   4   15.82    4.32
   4   5   4    9.22    2.11
  -4  -5  -4   10.30    3.28
  -4  -5  -5    3.58    2.11
   4   5   5    9.82    2.05
   4   5   5    2.19    2.02
   4   5   5    5.50    2.63
   4   5   5    6.74    2.78
  -4  -5  -5    6.16    1.33
   4   5   5    5.01    3.06
  -4  -5  -5    2.60    1.69
   4   5   6    7.64    3.07
   4   5   6    9.11    3.82
   4   5   6    7.93    1.95
   4   5   7   66.99    9.03
   4   5   7   44.64    7.77
   4   5   7   70.89   10.71
   4   5   8  167.90   18.58
   4   5   8  178.29   16.59
   4   5   8  119.98   15.13
   4   5   9  450.64   32.75
   4   5   9  336.34   31.09
   4   5  10   24.42    5.68
   4   5  10   15.51    4.99
   4   5  11  123.98   13.76
   4   5  11  109.09   13.24
   4   5  12   27.15    5.35
   4   5  12   20.02    4.81
   4   5  12   21.17    5.91
   4   5  13   32.00    4.93
   4   5  13   36.83    6.53
   4   5  13   22.46    4.32
   4   5  14    3.42    1.74
   4   6  -7    3.19    2.05
  -4  -6   7    0.37    1.23
   4   6  -6  116.59   11.25
   4   6  -5  141.20   12.74
   4   6  -5  124.03   10.26
  -4  -6   5  114.03   11.01
   4   6  -4   39.76    4.97
  -4  -6   4   47.19    6.39
  -4  -6   3   66.00    8.15
  -4  -6   2    5.83    2.42
   4   6  -1    1.04    4.54
  -4  -6   1    2.48    1.79
  -4  -6   0   75.20    8.38
   4   6   0   70.74   14.75
  -4  -6  -1    2.08    1.07
  -4  -6  -1    1.31    1.20
   4   6   1   -1.42    3.71
   4   6   1    1.66    3.36
   4   6   1    1.58    1.35
   4   6   2  149.81   20.88
   4   6   2  150.67   15.91
   4   6   2  135.32   13.33
  -4  -6  -2  195.91   13.02
  -4  -6  -2  150.49   13.87
   4   6   2  166.36   14.16
   4   6   3  841.49   54.89
   4   6   3  745.73   56.74
   4   6   4    4.34    2.53
  -4  -6  -4   -0.21    0.52
   4   6   5  149.44   16.37
   4   6   5  111.68   11.69
   4   6   5  131.01   15.52
   4   6   6   14.84    4.64
   4   6   6   17.54    4.97
   4   6   6   18.44    3.47
   4   6   6   22.94    6.17
   4   6   7  260.60   21.46
   4   6   7  176.15   15.89
   4   6   7  221.84   21.06
   4   6   7  219.65   21.99
   4   6   8   15.89    3.35
   4   6   8   22.34    5.62
   4   6   8   20.10    5.74
   4   6   9    1.73    2.37
   4   6   9    1.21    1.11
   4   6  10   83.90   11.38
   4   6  10   67.97   10.76
   4   6  11  199.78   19.31
   4   6  11  191.34   19.62
   4   6  11  207.12   21.76
   4   6  12    2.86    2.10
   4   6  12    2.62    2.47
   4   6  12    2.74    3.02
   4   6  13   22.19    3.98
   4   6  13   20.49    4.24
   4   6  13   23.48    5.20
  -4  -7   7    2.41    1.23
   4   7  -6    0.33    1.63
   4   7  -6    0.95    1.13
  -4  -7   6   -0.19    1.10
   4   7  -5    0.73    1.40
   4   7  -5    2.73    1.20
   4   7  -4  169.73   14.92
   4   7  -4  148.11   12.56
  -4  -7   3    0.47    1.02
   4   7  -3    0.52    1.07
  -4  -7   2    4.75    2.24
  -4  -7   1   13.30    3.47
  -4  -7   0  858.69   57.92
  -4  -7  -1   87.19    9.58
  -4  -7  -2    7.74    2.61
   4   7   2   16.11    7.55
   4   7   2    8.97    3.02
   4   7   3  150.26   22.05
   4   7   3  131.84   15.25
   4   7   3  105.87   12.03
  -4  -7  -3  153.69   13.41
   4   7   4  486.37   40.13
   4   7   4  446.47   36.05
   4   7   5   42.25    8.95
   4   7   5   22.30    4.29
   4   7   6   -0.45    2.48
   4   7   6   -0.25    1.16
   4   7   6    0.59    2.17
   4   7   7   12.00    4.36
   4   7   7   12.89    5.16
   4   7   7   11.54    3.07
   4   7   8   51.87    9.24
   4   7   8   51.99    7.00
   4   7   8   71.91   11.60
   4   7   9    4.53    3.37
   4   7   9    2.32    2.54
   4   7   9    3.55    1.76
   4   7  10    0.58    2.73
   4   7  10    3.49    2.88
   4   7  10    3.26    3.47
   4   7  10    0.63    1.10
   4   7  11    6.52    3.06
   4   7  11    5.73    3.56
   4   7  11    8.57    3.95
   4   7  12   27.26    5.14
   4   7  12   28.13    6.14
   4   7  12   20.14    5.53
   4   7  13   36.61    5.89
   4   8  -6   19.49    3.59
  -4  -8   6    0.60    0.86
   4   8  -5    5.53    2.04
   4   8  -4   17.78    3.02
   4   8  -3    0.53    1.57
   4   8  -3    0.69    1.21
   4   8  -2  267.86   20.45
   4   8  -2  224.26   18.18
  -4  -8   1    3.34    1.76
   4   8  -1    3.38    1.63
   4   8   0    1.34    5.42
  -4  -8   0    0.55    1.21
   4   8   1    3.77    6.55
  -4  -8  -1    0.86    1.63
   4   8   2  136.19   23.96
   4   8   2  117.86   14.21
   4   8   2  185.45   27.39
  -4  -8  -2  150.96   13.93
  -4  -8  -3    6.92    2.64
   4   8   3   11.37    7.27
   4   8   3    1.97    1.73
   4   8   4  123.73   22.05
   4   8   4  109.79   12.57
  -4  -8  -4  121.40   12.87
   4   8   5   69.11   13.89
   4   8   5   47.36   13.48
   4   8   5   45.40    7.06
   4   8   6   28.93    7.07
   4   8   6   41.75   10.41
   4   8   6   31.13    5.67
   4   8   7   48.35    9.12
   4   8   7   41.92    6.64
   4   8   7   62.75   12.46
   4   8   8   -0.49    2.70
   4   8   8    3.49    3.81
   4   8   8   -0.29    1.43
   4   8   9  138.35   15.98
   4   8   9  132.38   13.02
   4   8   9  160.68   20.04
   4   8  10   19.77    5.25
   4   8  10   26.60    7.23
   4   8  10   20.39    3.98
   4   8  11    2.76    2.28
   4   8  11    4.09    3.27
   4   8  12   98.08   10.42
   4   8  12  123.67   13.66
   4   8  13   16.45    3.87
   4   9  -5    6.94    2.34
   4   9  -4    0.48    0.68
   4   9  -3    1.11    1.56
   4   9  -3    1.60    1.18
   4   9  -2    1.20    1.73
   4   9  -2    3.11    1.64
   4   9  -1   70.62    7.95
   4   9  -1   57.07    6.65
   4   9   0    0.92    1.26
   4   9   0    1.44    1.49
   4   9   1    5.43    2.14
   4   9   1    2.74    6.39
  -4  -9  -1    5.36    2.27
   4   9   1    3.60    1.77
   4   9   2    6.59    2.13
   4   9   2    3.94    5.32
   4   9   2    4.00    1.61
  -4  -9  -2    4.10    2.23
   4   9   3    1.03    0.97
   4   9   3    1.26    6.58
  -4  -9  -3    1.56    1.70
   4   9   3    1.19    6.81
   4   9   3   -0.39    1.91
   4   9   4  206.09   28.80
   4   9   4  178.05   12.86
   4   9   4  146.04   15.89
  -4  -9  -4  126.00   14.63
   4   9   5   10.92    2.09
   4   9   5   11.96    8.15
  -4  -9  -5    8.36    3.25
   4   9   5   20.68    9.36
   4   9   5    6.50    3.09
   4   9   6   78.78   17.62
   4   9   6   71.97   11.69
   4   9   6   67.40    9.57
   4   9   7  143.18   23.40
   4   9   7  122.76   15.88
   4   9   7  124.47   13.46
   4   9   7  187.18   23.36
   4   9   8   -0.49    2.14
   4   9   8    0.82    4.05
   4   9   8   -0.31    1.34
   4   9   8    1.11    4.86
   4   9   9    4.42    3.28
   4   9   9    5.13    4.69
   4   9   9    5.38    2.57
   4   9  10   12.36    4.19
   4   9  10   24.90    4.26
   4   9  11   13.05    5.19
   4   9  11    6.59    2.67
   4   9  12    4.46    3.17
   4   9  12    2.33    2.65
   4  10  -3   -0.25    1.44
   4  10  -3    2.35    0.92
   4  10  -2    0.13    0.88
   4  10  -1    2.55    1.69
   4  10  -1    3.28    1.51
   4  10   0   39.70    5.38
   4  10   0   36.24    4.85
   4  10   1    7.89    2.28
   4  10   1    7.72    2.21
   4  10   2    0.33    0.87
   4  10   2    2.54    6.29
   4  10   2    0.16    0.96
   4  10   3   22.90    3.46
   4  10   3   14.93    9.26
  -4 -10  -3   17.75    3.98
   4  10   4    1.92    1.22
   4  10   4    4.81    7.15
  -4 -10  -4    0.87    1.44
   4  10   4    2.37    2.60
   4  10   5   55.64    5.29
   4  10   5   56.64   14.46
   4  10   5   49.66    8.15
  -4 -10  -5   39.88    6.79
  -4 -10  -6   14.86    4.06
   4  10   6   15.41    7.98
   4  10   6   18.59    4.76
   4  10   7    9.27    6.39
   4  10   7   15.62    7.05
   4  10   7   10.31    3.66
   4  10   8   16.93    7.83
   4  10   8   16.36    4.13
   4  10   8   28.34    9.67
   4  10   9   11.13    5.88
   4  10   9    5.96    2.39
   4  10   9    7.38    5.07
   4  10  10   23.95    7.72
   4  10  10   32.86    4.78
   4  10  11   -0.48    1.75
   4  10  11   -0.48    2.35
   4  10  12   46.81    7.28
   4  11  -1    1.85    1.43
   4  11   0   19.60    4.13
   4  11   0   54.98    4.78
   4  11   1   50.66    5.36
   4  11   2    2.91    1.34
   4  11   3   20.80    3.06
   4  11   3   20.14    8.40
   4  11   4   -0.99    3.27
   4  11   4    1.34    0.89
   4  11   5   71.92   14.73
   4  11   5   76.05    9.38
   4  11   6    0.88    3.84
  -4 -11  -6   -0.23    0.92
   4  11   6   -0.32    1.73
   4  11   7    0.79    2.26
  -4 -11  -7    0.46    0.93
   4  11   7    3.73    2.17
   4  11   8    8.60    5.63
   4  11   8    6.80    4.35
  -4 -11  -8    2.61    1.62
   4  11   8    3.70    1.96
   4  11   9   27.12    7.10
  -4 -11  -9   20.28    3.73
   4  11   9   28.55    4.48
   4  11  10    4.83    2.75
  -4 -11 -10    3.58    1.47
   4  11  10    3.19    1.30
   4  11  11   51.33    7.90
   4  12   1    6.58    1.26
   4  12   2    1.77    0.80
   4  12   3  152.93   10.75
   4  12   4   21.05    3.14
   4  12   6   13.97    5.08
   4  12   8    8.14    2.19
  -5   8   2    5.90    0.97
  -5   8   1    9.32    1.29
  -5   8   0   32.75    2.69
  -5   8   0   23.11    2.33
  -5   8  -1   14.91    1.78
  -5   8  -1   17.42    1.82
  -5   8  -1   13.73    1.60
  -5   8  -2    0.35    0.36
  -5   8  -2   -0.08    0.30
  -5   7   3   53.04    4.36
  -5   7   2   12.61    1.77
  -5   7   2    9.83    1.52
  -5   7   1  140.55    9.63
  -5   7   1  122.88    9.48
  -5   7   1  124.50    9.29
  -5   7   0    4.82    1.28
  -5   7   0    6.51    1.34
  -5   7   0    4.39    1.13
  -5   7  -1    2.75    1.01
  -5   7  -1    3.65    1.09
  -5   7  -1    3.17    1.03
  -5   7  -2   25.40    3.02
  -5   7  -2   29.32    2.99
  -5   7  -2   24.63    2.86
  -5   7  -3    0.14    0.51
  -5   7  -4   13.66    1.86
  -5   7  -4   18.11    1.98
  -5   7  -4   14.62    1.87
  -5   6   7   -0.10    0.55
  -5   6   6   -0.12    0.64
  -5   6   3   14.33    1.99
  -5   6   3   12.51    1.90
  -5   6   2    2.54    1.03
  -5   6   2    4.24    1.18
  -5   6   2    3.93    1.13
  -5   6   1  178.15   13.95
  -5   6   1  212.28   14.05
  -5   6   1  189.51   13.81
  -5   6   0  145.57   11.60
  -5   6   0  168.25   11.59
  -5   6   0  142.84   11.33
  -5   6  -1    1.83    1.07
  -5   6  -1    3.32    1.19
  -5   6  -1    1.77    0.99
  -5   6  -2   41.16    4.89
  -5   6  -2   44.23    6.96
  -5   6  -2   49.17    4.95
  -5   6  -2   53.73    4.92
  -5   6  -3    4.26    2.45
  -5   6  -3    7.90    1.72
  -5   6  -4   59.69    5.55
  -5   6  -4   64.45    5.41
  -5   6  -4   50.69    7.73
  -5   6  -5   74.59    6.07
  -5   6  -5   72.73    5.91
  -5   6  -5   74.84    6.08
  -5   6  -5   63.53    8.56
  -5   6  -6   56.49    4.33
  -5   6  -6   42.83    6.18
  -5   6  -6   45.24    3.99
  -5   5   8   15.89    2.52
  -5   5   7    1.17    0.51
  -5   5   7    1.47    1.08
  -5   5   6    2.31    0.75
  -5   5   6    3.02    1.45
  -5   5   5   22.36    2.44
  -5   5   5   18.82    3.37
  -5   5   4  126.56    9.25
  -5   5   4  119.57   10.81
  -5   5   3    0.79    0.60
  -5   5   3    0.19    0.60
  -5   5   2   36.59    4.13
  -5   5   2   39.71    4.12
  -5   5   2   36.21    4.07
  -5   5   1    5.92    1.65
  -5   5   1    7.43    1.74
  -5   5   1    5.35    1.53
  -5   5   0  311.79   21.92
  -5   5   0  346.80   21.79
  -5   5   0  286.59   21.45
  -5   5  -1    5.79    3.02
  -5   5  -1    8.41    2.08
  -5   5  -1    7.73    1.76
  -5   5  -1    6.61    1.45
  -5   5  -1    9.37    2.07
  -5   5  -2    2.38    1.24
  -5   5  -2    4.24    1.33
  -5   5  -2    2.83    2.67
  -5   5  -2    4.81    1.22
  -5   5  -2    4.22    1.52
  -5   5  -3    3.11    1.27
  -5   5  -3    3.87    1.07
  -5   5  -3    0.85    2.22
  -5   5  -4  141.02   11.14
  -5   5  -4  132.70   15.27
  -5   5  -5   59.26    5.77
  -5   5  -5   64.53    5.75
  -5   5  -5   62.03    5.91
  -5   5  -5   66.20    9.71
  -5   5  -6    0.75    1.74
  -5   5  -6    0.45    0.66
  -5   5  -6    0.26    0.62
  -5   5  -6    0.88    0.77
  -5   5  -7    2.79    0.92
  -5   5  -7    4.69    2.58
  -5   4   9   18.44    2.68
  -5   4   8    3.95    1.52
  -5   4   7   84.35    6.35
  -5   4   7   76.02    8.01
  -5   4   6   57.70    4.92
  -5   4   6   52.50    6.47
  -5   4   5   44.25    4.38
  -5   4   5   38.29    5.39
  -5   4   4  121.16    9.17
  -5   4   4  115.67    9.02
  -5   4   4  112.90   10.63
  -5   4   3  388.18   24.39
  -5   4   3  374.26   24.65
  -5   4   3  324.55   25.68
  -5   4   2   88.43    7.89
  -5   4   2   98.87    7.73
  -5   4   2   98.22    7.38
  -5   4   2   86.35    7.78
  -5   4   1    7.45    1.84
  -5   4   1    7.29    1.63
  -5   4   1    6.43    1.48
  -5   4   1    5.77    1.62
  -5   4   0   55.08    5.54
  -5   4   0   55.78    5.20
  -5   4   0   49.36    5.16
  -5   4   0   39.27    4.45
  -5   4  -1  256.03   17.80
  -5   4  -1  273.94   17.35
  -5   4  -1  248.10   17.52
  -5   4  -1  206.89   16.53
  -5   4  -1  236.85   22.09
  -5   4  -2    7.38    3.77
  -5   4  -2   13.51    2.57
  -5   4  -2   12.79    2.21
  -5   4  -2    8.16    1.76
  -5   4  -2   11.05    2.33
  -5   4  -3    7.89    1.80
  -5   4  -3    6.93    1.56
  -5   4  -3    6.65    1.99
  -5   4  -3   12.02    4.40
  -5   4  -4    0.49    2.43
  -5   4  -4    0.14    0.81
  -5   4  -4    2.29    1.25
  -5   4  -5   29.32    4.00
  -5   4  -5   38.19    4.04
  -5   4  -5   37.73    8.02
  -5   4  -5   34.85    4.31
  -5   4  -6   -0.95    2.61
  -5   4  -6    0.34    0.77
  -5   4  -6    0.53    0.70
  -5   4  -6    0.50    0.75
  -5   4  -7    9.24    1.69
  -5   4  -7    7.91    1.70
  -5   4  -7    7.72    3.78
  -5   4  -8    2.98    0.93
  -5   4  -9   58.54    7.32
  -5   3   9   14.48    2.60
  -5   3   8    5.66    1.18
  -5   3   8    4.78    1.87
  -5   3   7   21.34    2.53
  -5   3   7   18.27    2.56
  -5   3   7   17.12    3.56
  -5   3   6   -0.09    0.59
  -5   3   6    0.96    0.80
  -5   3   6    0.22    1.08
  -5   3   5  184.87   13.51
  -5   3   5  197.44   14.05
  -5   3   5  195.54   15.96
  -5   3   4  570.02   35.01
  -5   3   4  526.27   35.05
  -5   3   4  507.77   36.73
  -5   3   3   88.47    7.43
  -5   3   3   98.44    7.72
  -5   3   3   78.72    8.40
  -5   3   2   45.59    4.63
  -5   3   2   55.11    5.17
  -5   3   1  246.99   16.99
  -5   3   1  270.77   16.57
  -5   3   1  219.74   15.89
  -5   3   1  252.68   16.86
  -5   3   1  199.78   16.08
  -5   3   0  223.86   16.04
  -5   3   0  185.76   19.13
  -5   3   0  216.40   15.77
  -5   3   0  189.15   15.10
  -5   3  -1    8.30    2.03
  -5   3  -1   12.28    2.03
  -5   3  -1    8.29    1.73
  -5   3  -1    9.61    2.05
  -5   3  -1    8.65    3.48
  -5   3  -2   34.60    7.06
  -5   3  -2   35.03    3.89
  -5   3  -3  197.53   15.71
  -5   3  -3  233.41   15.34
  -5   3  -3  201.40   15.62
  -5   3  -3  210.45   21.40
  -5   3  -4   14.73    2.77
  -5   3  -4   16.34    2.61
  -5   3  -4   20.23    3.18
  -5   3  -4   16.64    5.61
  -5   3  -5    3.66    3.87
  -5   3  -5    7.50    1.90
  -5   3  -5    6.75    1.89
  -5   3  -6    5.36    3.87
  -5   3  -6    6.89    1.74
  -5   3  -6    5.75    1.59
  -5   3  -6    5.44    1.67
  -5   3  -7   59.53    5.73
  -5   3  -7   62.80    5.98
  -5   3  -8   -1.36    2.89
  -5   3  -8    0.10    0.52
  -5   3  -9    4.33    2.68
  -5   3 -10    6.28    2.39
   5  -3  10    4.92    1.82
  -5   2  10    8.83    1.72
  -5   2   9    0.15    0.87
  -5   2   8   19.16    2.35
  -5   2   8   15.88    3.32
  -5   2   7    1.65    0.83
  -5   2   7   -1.57    1.56
  -5   2   6   93.79    7.65
  -5   2   6   92.82    7.94
  -5   2   6   92.14    9.61
  -5   2   5   22.46    2.97
  -5   2   5   27.08    3.41
  -5   2   5   24.32    4.30
  -5   2   4  378.14   23.52
  -5   2   4  324.12   23.36
  -5   2   4  337.21   25.14
  -5   2   3    5.03    1.45
  -5   2   3    3.38    1.16
  -5   2   3    6.00    1.91
  -5   2   3    5.80    1.96
  -5   2   2   37.09    4.03
  -5   2   2   37.34    4.09
  -5   2   2   34.81    4.60
  -5   2   2   30.94    4.18
  -5   2   1  120.23    9.30
  -5   2   1  131.56    8.70
  -5   2   1  118.45    9.22
  -5   2   1  108.85    8.90
  -5   2   1   94.79    8.60
  -5   2   0  180.53   17.23
  -5   2   0  211.04   13.59
  -5   2   0  216.43   12.75
  -5   2   0  192.97   13.22
  -5   2   0  192.61   12.75
  -5   2  -1  509.48   31.01
  -5   2  -1  547.07   30.25
  -5   2  -1  506.28   36.47
  -5   2  -1  460.09   30.58
  -5   2  -2  517.82   32.85
  -5   2  -2  468.94   38.74
  -5   2  -3  129.21   10.99
  -5   2  -3  153.09   10.64
  -5   2  -3  137.66   11.09
  -5   2  -3  135.94   15.93
  -5   2  -4    0.49    2.69
  -5   2  -4    0.39    0.91
  -5   2  -4    1.68    0.85
  -5   2  -4    1.77    1.10
  -5   2  -5   16.69    5.67
  -5   2  -5   22.10    3.23
  -5   2  -5   23.81    3.44
  -5   2  -6  156.87   12.18
  -5   2  -6  160.69   12.02
  -5   2  -6  162.02   12.58
  -5   2  -7   61.55    5.11
  -5   2  -7   68.65    5.70
  -5   2  -7   81.06   11.94
  -5   2  -8   -1.03    3.07
  -5   2  -8    0.33    0.65
  -5   2  -9    2.70    2.78
  -5   2 -10    0.33    1.63
  -5   1  10   24.24    3.09
  -5   1   9  101.78    7.98
  -5   1   9   49.44    6.37
  -5   1   8   65.89    5.57
  -5   1   8   51.13    6.93
  -5   1   8   71.36    7.58
  -5   1   7   14.89    2.41
  -5   1   7   13.32    3.40
  -5   1   7   17.91    3.72
  -5   1   6   55.32    5.51
  -5   1   6   50.04    6.91
  -5   1   6   64.31    7.38
  -5   1   5    1.72    0.99
  -5   1   5    0.46    1.09
  -5   1   5    1.79    1.73
  -5   1   5    1.18    1.46
  -5   1   4   70.60    6.27
  -5   1   4   72.53    6.78
  -5   1   4   64.67    7.74
  -5   1   4   69.17    7.58
  -5   1   3   47.54    4.83
  -5   1   3   54.90    5.24
  -5   1   3   52.87    5.32
  -5   1   3   47.91    5.98
  -5   1   3   47.87    5.74
  -5   1   2  160.98   11.47
  -5   1   2  142.15   11.47
  -5   1   2  160.56   12.63
  -5   1   2  148.36   12.09
  -5   1   1   22.31    2.82
  -5   1   1   17.74    2.50
  -5   1   1   18.27    2.61
  -5   1   1   21.36    3.18
  -5   1   1   17.04    4.29
  -5   1   0   38.61    4.01
  -5   1   0   39.32    3.35
  -5   1   0   38.08    3.89
  -5   1   0   29.71    3.43
  -5   1   0   32.17    3.56
  -5   1   0   36.04    6.36
  -5   1  -1    2.27    0.76
   5  -1   1    1.30    1.15
  -5   1  -1    1.39    0.70
  -5   1  -1    0.75    1.74
  -5   1  -2   14.61    4.50
  -5   1  -2   16.03    2.02
   5  -1   2    7.82    2.50
  -5   1  -2   11.31    2.09
  -5   1  -3   21.24    5.65
  -5   1  -3   17.85    2.82
  -5   1  -3   22.44    2.64
  -5   1  -3   26.64    3.29
  -5   1  -4    0.93    2.64
  -5   1  -4    0.59    0.75
  -5   1  -4    0.61    0.63
  -5   1  -4    0.61    0.80
  -5   1  -5  738.12   48.40
  -5   1  -5  776.96   48.73
  -5   1  -6   -0.54    2.51
  -5   1  -6    1.01    0.83
  -5   1  -6    1.36    0.92
  -5   1  -6    1.03    0.82
  -5   1  -7   14.92    5.43
  -5   1  -7    9.76    1.86
  -5   1  -7    9.57    1.99
  -5   1  -7   10.43    2.12
  -5   1  -8    1.63    2.53
  -5   1  -8    0.54    0.67
   5  -1   8    5.40    3.67
   5  -1   9  120.02   15.54
  -5   1  -9  143.13   16.29
  -5   1 -10    4.32    2.82
   5  -1  10    0.42    1.95
  -5   1 -11   13.20    3.31
   5  -1  12    1.09    1.03
  -5   0  10    4.46    1.32
  -5   0   9   23.17    4.16
  -5   0   9   53.80    5.52
  -5   0   8   45.38    4.21
  -5   0   8   52.44    6.32
  -5   0   7   15.82    2.28
  -5   0   7   14.37    2.41
  -5   0   7   12.51    3.38
  -5   0   7   13.34    3.34
  -5   0   6   26.10    4.62
  -5   0   6   24.77    3.08
  -5   0   6   24.51    3.37
  -5   0   6   26.30    4.89
  -5   0   6   23.56    4.91
  -5   0   5    0.50    1.48
  -5   0   5    0.64    0.76
  -5   0   5    0.91    0.78
  -5   0   5    1.86    1.13
  -5   0   5    0.99    1.41
  -5   0   5    1.13    1.45
  -5   0   4   10.96    2.81
  -5   0   4   16.10    3.50
  -5   0   4   12.08    2.11
  -5   0   4   10.31    2.81
  -5   0   3  414.83   26.39
  -5   0   3  387.86   26.54
  -5   0   3  378.55   26.70
  -5   0   3  398.77   28.27
  -5   0   3  406.83   27.77
  -5   0   2  256.15   23.75
  -5   0   2  317.98   20.60
  -5   0   2  340.64   21.17
  -5   0   2  290.03   20.80
  -5   0   2  282.40   21.80
  -5   0   2  302.75   21.40
   5   0  -1   30.20    3.90
  -5   0   1   33.13    6.10
  -5   0   1   47.23    4.15
  -5   0   1   39.22    3.83
  -5   0   1   37.71    4.09
   5   0  -1   37.76    4.67
  -5   0   1   44.12    4.84
   5   0   0   60.79    6.68
  -5   0   0   76.10    6.39
   5   0   0   71.19    6.51
  -5   0   0   75.16    6.77
  -5   0  -1    2.54    2.25
  -5   0  -1    3.53    1.15
  -5   0  -1    4.59    0.92
   5   0   1    2.36    1.02
  -5   0  -1    3.09    1.14
  -5   0  -1    2.78    0.97
   5   0   2  147.07   14.89
  -5   0  -2  268.26   14.40
  -5   0  -2  234.83   14.94
  -5   0  -2  174.99   14.08
  -5   0  -2  260.70   21.12
  -5   0  -3    2.88    2.45
  -5   0  -3    1.62    0.86
  -5   0  -3    1.33    0.66
  -5   0  -3    1.70    0.84
  -5   0  -4   58.97    5.50
  -5   0  -4   57.89    5.07
  -5   0  -4   59.79    5.50
  -5   0  -5   76.66    6.46
  -5   0  -5   69.66    6.06
  -5   0  -5   74.34    6.54
  -5   0  -5   70.29   10.88
  -5   0  -6  222.63   16.27
  -5   0  -6  244.48   16.69
  -5   0  -6  267.69   24.44
  -5   0  -7   38.65    3.99
  -5   0  -7   41.59    8.75
  -5   0  -7   46.49    4.52
   5   0   7   35.46    8.33
  -5   0  -8    2.16    2.52
   5   0   8    4.44    3.47
  -5   0  -9    1.53    2.66
   5   0   9   -0.65    2.81
  -5   0 -10   16.80    5.20
   5   0  10   22.81    6.71
   5   0  11  124.76   12.27
   5   0  11   96.65   13.18
   5   0  12    7.43    2.32
   5   0  12    2.86    1.79
  -5  -1   9    0.19    0.97
  -5  -1   9    0.17    0.98
  -5  -1   8    2.40    0.88
  -5  -1   8    2.27    1.67
  -5  -1   8    1.96    1.61
  -5  -1   7   46.18    4.37
  -5  -1   7   43.51    4.47
  -5  -1   7   45.42    6.46
  -5  -1   7   39.94    6.64
  -5  -1   7   48.44    6.58
  -5  -1   6    1.25    1.43
  -5  -1   6    0.64    0.68
  -5  -1   6    0.59    0.77
  -5  -1   6   -0.29    1.18
  -5  -1   5    0.18    0.57
  -5  -1   5   -0.26    1.43
  -5  -1   5    0.71    0.91
  -5  -1   5   -0.23    1.00
  -5  -1   4  473.27   31.93
  -5  -1   4  499.25   32.53
  -5  -1   4  489.77   34.60
  -5  -1   4  480.37   33.55
  -5  -1   3  103.51    8.25
  -5  -1   3   92.15    8.45
  -5  -1   3   98.59    9.88
  -5  -1   3  111.74    9.47
  -5  -1   2  151.53   10.65
  -5  -1   2  154.82   11.18
  -5  -1   2  124.74   14.06
  -5  -1   2  126.96   11.81
  -5  -1   2  134.22   11.19
  -5  -1   1    0.63    0.78
   5   1  -1    0.20    0.73
  -5  -1   1    0.11    0.56
  -5  -1   1    2.46    0.90
  -5  -1   1    0.08    0.38
  -5  -1   1    0.33    0.55
  -5  -1   1    1.38    1.80
  -5  -1   1   -0.11    0.44
   5   1   0 1585.04  109.61
  -5  -1   0 1660.61  109.03
  -5  -1   0 2070.03  109.88
  -5  -1   0 1891.18  108.81
   5   1   0 1673.75  110.12
  -5  -1   0 1676.84  109.87
  -5  -1   0 1804.84  114.89
   5   1   1  188.19   14.87
  -5  -1  -1  217.87   13.82
  -5  -1  -1  224.54   19.20
  -5  -1  -1  168.05   13.98
   5   1   1  200.74   14.53
   5   1   2   25.65    3.95
  -5  -1  -2   29.10    2.69
  -5  -1  -2   26.26    2.95
   5   1   2   23.12    3.45
  -5  -1  -2   24.03    5.63
   5   1   3   72.00    8.64
  -5  -1  -3  101.41    7.03
  -5  -1  -3   93.49    7.28
  -5  -1  -3   86.92   11.50
  -5  -1  -4  646.66   39.22
  -5  -1  -4  624.87   39.48
  -5  -1  -4  577.38   39.37
  -5  -1  -4  661.95   46.78
  -5  -1  -5  223.54   15.75
  -5  -1  -5  249.24   16.03
  -5  -1  -5  235.58   17.51
  -5  -1  -5  272.40   23.47
  -5  -1  -6    1.43    2.23
  -5  -1  -6    0.87    0.63
   5   1   6    1.53    2.38
   5   1   7  102.95   15.11
  -5  -1  -7  119.31   14.73
   5   1   8   86.00   14.24
  -5  -1  -8   83.20   12.23
   5   1   9  239.81   27.24
  -5  -1  -9  248.03   23.84
   5   1  10   66.16   12.33
  -5  -1 -10   48.68    8.43
   5   1  11   28.98    5.69
   5   1  11   24.47    7.29
   5   1  12  181.78   14.28
   5   1  12  106.46   14.51
   5   1  13   23.27    3.49
   5   1  13   18.19    3.51
  -5  -2   9   -0.17    0.91
  -5  -2   8    0.25    1.25
  -5  -2   8    1.28    1.36
  -5  -2   7  162.48   11.82
  -5  -2   7  182.55   15.25
  -5  -2   7  135.25   14.80
  -5  -2   7  182.10   15.10
  -5  -2   6   27.19    4.89
  -5  -2   6   32.39    3.34
  -5  -2   6   24.72    3.39
  -5  -2   6   30.50    5.32
  -5  -2   5    1.64    2.06
  -5  -2   5    1.10    0.67
  -5  -2   5    0.98    0.87
  -5  -2   5    2.57    1.73
  -5  -2   4    3.86    1.07
  -5  -2   4    4.86    2.02
  -5  -2   4    5.56    1.63
  -5  -2   3  157.48   12.11
  -5  -2   3  168.91   12.72
  -5  -2   3  160.14   14.28
  -5  -2   2  174.43   12.45
  -5  -2   2  168.36   12.99
  -5  -2   2  170.51   14.39
  -5  -2   1   13.54    2.77
   5   2  -1   13.30    3.10
  -5  -2   1   12.10    2.17
  -5  -2   1   11.27    4.02
  -5  -2   1    8.34    1.90
  -5  -2   0    9.65    2.26
   5   2   0   10.11    2.43
  -5  -2   0   10.94    1.72
  -5  -2   0   11.84    2.09
  -5  -2   0   10.81    1.66
  -5  -2   0    9.08    3.45
   5   2   1  164.91   12.73
  -5  -2  -1  160.02   11.40
  -5  -2  -1  178.66   12.18
  -5  -2  -1  168.70   11.47
   5   2   1  167.05   12.90
  -5  -2  -1  138.65   12.16
  -5  -2  -1  158.62   16.08
   5   2   2  184.21   13.79
  -5  -2  -2  171.15   11.90
   5   2   2  184.60   13.63
  -5  -2  -2  192.17   12.74
  -5  -2  -2  182.02   17.20
  -5  -2  -2  140.22   12.39
   5   2   3   45.92    5.66
  -5  -2  -3   44.98    4.02
   5   2   3   40.44    5.42
  -5  -2  -3   42.11    4.49
   5   2   4  487.97   41.31
  -5  -2  -4  560.33   37.59
   5   2   4  636.98   41.24
  -5  -2  -4  602.73   40.21
  -5  -2  -4  614.12   44.75
  -5  -2  -5    1.27    2.10
   5   2   5    2.86    1.48
  -5  -2  -5    2.40    1.40
   5   2   5    0.43    1.61
   5   2   6  750.98   61.35
  -5  -2  -6  949.61   56.54
  -5  -2  -6  922.16   61.52
  -5  -2  -7   32.44    7.11
   5   2   7   43.92    9.66
  -5  -2  -8   29.31    6.84
   5   2   8   21.36    7.55
  -5  -2  -9    9.19    4.06
   5   2   9   11.86    6.01
  -5  -2 -10   -0.39    1.44
   5   2  10    0.39    2.02
   5   2  10   -0.79    4.10
   5   2  11   39.59    6.94
   5   2  11   31.03    8.75
   5   2  12   16.15    3.96
   5   2  12   13.05    5.38
   5   2  13    0.97    1.24
   5   2  13    2.07    1.81
  -5  -3   9    1.34    1.16
  -5  -3   8   10.62    3.32
  -5  -3   7   84.94    8.60
  -5  -3   7   55.11    7.62
  -5  -3   6   42.86    4.51
  -5  -3   6   63.91    7.65
  -5  -3   6   53.04    7.10
  -5  -3   5   97.26    8.01
  -5  -3   5  120.09    9.35
  -5  -3   5  123.23   12.07
  -5  -3   5  116.17   11.11
  -5  -3   4    5.40    2.33
  -5  -3   4    4.62    1.09
  -5  -3   4    5.11    1.54
  -5  -3   3   26.76    2.81
  -5  -3   3   30.49    3.86
  -5  -3   2   68.52    6.59
   5   3  -1   33.52    7.78
  -5  -3   1   45.30    4.47
  -5  -3   1   53.05    8.68
   5   3  -1   50.17    6.86
  -5  -3   1   50.36    5.04
  -5  -3   1   52.06    6.13
   5   3   0  526.95   46.19
  -5  -3   0  639.99   40.24
  -5  -3   0  628.13   46.69
   5   3   0  709.19   43.76
  -5  -3   0  626.36   42.14
  -5  -3  -1    2.08    1.13
   5   3   1    1.97    1.95
   5   3   1    2.28    1.30
  -5  -3  -1    1.62    0.63
  -5  -3  -1    2.17    0.72
  -5  -3  -1    3.01    2.48
   5   3   2  272.98   25.07
  -5  -3  -2  286.38   19.42
  -5  -3  -2  284.24   20.19
   5   3   2  343.62   21.66
   5   3   2  357.41   22.16
  -5  -3  -2  279.78   20.78
  -5  -3  -3  892.03   58.60
  -5  -3  -3  931.45   59.52
   5   3   3  984.23   62.22
  -5  -3  -3  877.86   64.86
  -5  -3  -3 1008.32   60.47
   5   3   4    0.50    0.83
  -5  -3  -4    0.38    1.53
   5   3   4   -0.26    0.96
  -5  -3  -4    0.18    0.47
   5   3   4   -0.23    1.18
   5   3   4    1.81    1.65
   5   3   5  737.24   35.58
  -5  -3  -5  383.32   31.35
   5   3   5  677.83   37.14
  -5  -3  -5  604.43   35.93
  -5  -3  -5  440.99   37.15
   5   3   6 1204.40   69.96
   5   3   6 1317.84   73.22
   5   3   6  737.76   73.93
  -5  -3  -6 1120.97   71.27
  -5  -3  -6  879.24   72.72
   5   3   7  159.06   14.51
   5   3   7  116.67   16.99
  -5  -3  -7  106.64   13.75
  -5  -3  -8    1.71    2.11
   5   3   8    2.32    3.60
  -5  -3  -9   13.88    4.35
   5   3   9   30.07    9.29
   5   3  10  121.19   13.73
   5   3  10   98.24   17.16
   5   3  11  151.16   15.14
   5   3  11  108.03   17.76
   5   3  12  133.69   13.62
   5   3  12  102.65   15.72
   5   3  12  135.06   15.38
   5   3  13    0.67    1.28
   5   3  13    0.62    1.83
  -5  -4   8    2.99    1.84
  -5  -4   7    1.60    1.78
  -5  -4   7    3.43    1.67
  -5  -4   6    1.81    1.66
  -5  -4   6    1.79    1.79
   5   4  -6    1.87    1.54
  -5  -4   5   23.74    4.79
  -5  -4   4    3.18    2.30
  -5  -4   4    4.89    1.06
  -5  -4   4    4.56    1.53
  -5  -4   3  106.91    7.94
  -5  -4   3  122.94    9.72
  -5  -4   3  118.62   11.90
  -5  -4   2  355.67   24.36
  -5  -4   2  344.81   26.46
   5   4  -1   15.11    6.14
   5   4  -1   26.24    4.63
   5   4   0  361.08   33.07
  -5  -4   0  350.14   23.86
   5   4   0  410.17   27.66
  -5  -4   0  378.46   31.19
   5   4   1  306.62   27.81
  -5  -4  -1  262.72   19.08
   5   4   1  279.06   21.91
  -5  -4  -1  314.98   21.68
   5   4   2   57.07    9.77
  -5  -4  -2   56.64    4.19
   5   4   2   65.51    7.23
  -5  -4  -2   74.36    3.32
   5   4   2   83.97    7.26
  -5  -4  -2   61.69    8.83
  -5  -4  -2   62.49    6.10
  -5  -4  -3   68.57    5.49
   5   4   3   87.96    9.24
   5   4   3   99.61    8.88
  -5  -4  -3   63.70    9.43
  -5  -4  -3   77.54    7.48
   5   4   4    9.55    3.08
   5   4   4    9.08    2.87
   5   4   4    8.15    2.81
  -5  -4  -4    9.20    3.42
  -5  -4  -5   28.55    6.10
   5   4   5   46.11    6.75
   5   4   5   31.84    6.43
  -5  -4  -5   45.36    6.53
   5   4   5   44.24    5.12
   5   4   5   33.40    6.47
   5   4   6  509.17   38.78
  -5  -4  -6  368.73   35.90
   5   4   7   53.78   11.48
  -5  -4  -7   46.19    8.01
   5   4   8   82.45   15.04
   5   4   8   79.41    9.69
   5   4   9   46.88    8.02
   5   4   9   30.52    9.82
   5   4   9   36.51    6.46
   5   4  10   65.16    9.87
   5   4  10   62.68   13.75
   5   4  11   83.35   10.87
   5   4  11   49.88   12.19
   5   4  11   70.47   11.70
   5   4  12   67.10    9.03
   5   4  12   68.96   10.64
   5   4  13   -0.50    1.43
   5   4  13   -0.34    2.17
   5   4  14    2.28    1.47
  -5  -5   8   -0.49    1.05
  -5  -5   8    1.05    0.97
   5   5  -7    0.55    0.75
   5   5  -6   46.50    6.03
  -5  -5   6   53.49    6.43
  -5  -5   6   40.26    6.13
  -5  -5   5   39.05    6.00
  -5  -5   4  240.89   20.32
  -5  -5   3  172.03   13.07
  -5  -5   3  169.26   15.80
  -5  -5   2   76.42    7.24
  -5  -5   2   77.17    9.22
   5   5  -1   10.56    6.01
  -5  -5   1    9.41    2.80
  -5  -5   1    8.49    1.98
   5   5   0   49.73   11.49
  -5  -5   0   65.75    7.56
   5   5   1   69.62   12.77
   5   5   2  506.78   34.29
   5   5   2  456.91   24.33
  -5  -5  -2  406.08   26.70
   5   5   2  564.52   23.73
   5   5   3  211.29   18.04
   5   5   3  165.18   14.22
   5   5   3  236.95   20.76
  -5  -5  -3  168.83   18.36
  -5  -5  -3  246.05   16.62
   5   5   4   44.42    6.93
   5   5   4   47.87    7.58
  -5  -5  -4   33.07    6.56
   5   5   5    1.06    1.93
   5   5   5    0.70    1.63
   5   5   5    0.40    1.63
  -5  -5  -5    0.72    1.68
   5   5   6   59.68    8.41
   5   5   6   44.00    8.17
   5   5   6   50.26    7.61
  -5  -5  -6   32.95    6.56
   5   5   7   96.86   11.92
   5   5   7   75.65   10.53
   5   5   7  110.80   13.87
   5   5   8   16.67    4.71
   5   5   8   28.99    7.48
   5   5   9  130.25   14.39
   5   5   9   81.89   11.43
   5   5   9  111.07   15.20
   5   5  10    5.32    3.20
   5   5  10    5.49    2.76
   5   5  10    4.26    3.90
   5   5  11   46.09    8.01
   5   5  11   39.81    6.94
   5   5  11   48.33    9.51
   5   5  12    7.20    3.97
   5   5  12    4.94    2.87
   5   5  13    0.26    1.19
   5   5  13    0.70    2.24
  -5  -6   7    4.74    1.79
   5   6  -6   27.12    4.30
   5   6  -5   13.96    3.53
  -5  -6   5   14.45    3.29
  -5  -6   4    6.25    2.52
  -5  -6   3  151.42   14.63
  -5  -6   2   41.39    4.74
  -5  -6   2   46.17    6.91
   5   6  -1   46.16   13.37
  -5  -6   1   70.29    8.61
  -5  -6   1   62.35    6.33
   5   6   0    1.98    4.32
  -5  -6   0   -0.27    0.89
   5   6   1   50.61   12.04
  -5  -6  -1   43.24    6.30
   5   6   2  198.16   24.20
   5   6   2  181.55   17.04
  -5  -6  -2  192.77   15.21
   5   6   3  563.72   46.57
   5   6   3  504.02   36.18
   5   6   3  629.96   42.88
   5   6   4   33.74    6.47
   5   6   4   24.32    3.82
   5   6   4   37.45    7.90
  -5  -6  -4   18.76    5.41
   5   6   5   55.28    8.64
   5   6   5   40.39    5.07
   5   6   5   50.53    8.86
  -5  -6  -5   34.12    6.87
   5   6   6  305.64   26.10
   5   6   6  292.45   26.29
   5   6   7  103.40   13.17
   5   6   7  102.61   14.25
   5   6   8  225.52   22.15
   5   6   8  237.92   24.55
   5   6   9    9.01    4.09
   5   6   9    6.16    3.53
   5   6   9    9.97    4.73
   5   6  10  133.18   14.89
   5   6  10  101.20   13.17
   5   6  10   85.15   14.03
   5   6  11   36.62    7.19
   5   6  11   29.68    6.34
   5   6  11   38.11    8.59
   5   6  12   25.37    5.47
   5   6  12   23.28    5.00
   5   6  13    2.75    1.85
   5   7  -6    6.20    2.63
  -5  -7   6    0.68    1.31
   5   7  -5    1.11    1.46
  -5  -7   4   20.04    3.77
   5   7  -4   21.58    4.41
   5   7  -4   15.91    2.88
  -5  -7   3   12.39    3.35
  -5  -7   2  130.02   13.18
   5   7  -1   20.95   10.08
  -5  -7   1   35.56    6.05
   5   7   0   29.28   11.57
  -5  -7   0   35.75    6.03
   5   7   1    4.52    5.28
  -5  -7  -1    4.46    2.26
   5   7   2   57.55   14.03
   5   7   2   22.86    8.77
  -5  -7  -2   42.53    6.45
   5   7   3  183.55   25.31
   5   7   3  152.53   16.78
   5   7   3  115.74   12.82
   5   7   3  171.16   22.45
  -5  -7  -3  177.53   14.96
   5   7   4  234.60   30.68
   5   7   4  255.00   23.53
   5   7   4  205.76   18.72
   5   7   4  302.44   29.12
  -5  -7  -4  270.47   21.02
   5   7   5  178.63   18.09
   5   7   5  211.35   22.32
   5   7   6    3.47    3.37
   5   7   6    1.94    2.82
   5   7   6    1.54    1.41
   5   7   7  205.51   17.39
   5   7   7  215.37   23.63
   5   7   8   21.47    7.04
   5   7   8   22.59    6.42
   5   7   8   22.12    6.58
   5   7   9   13.78    5.17
   5   7   9   10.19    4.43
   5   7   9   10.85    5.20
   5   7  10   39.07    7.92
   5   7  10   39.24    8.28
   5   7  10   40.59    9.10
   5   7  11   14.92    4.77
   5   7  11   18.55    5.34
   5   7  12    0.34    1.37
   5   7  12    0.36    1.68
   5   7  13   22.06    4.09
  -5  -8   5   -0.34    1.23
   5   8  -5    0.86    1.10
   5   8  -4   13.15    3.22
   5   8  -4    8.08    1.92
   5   8  -3  196.59   15.28
  -5  -8   2   -0.26    1.03
   5   8  -2   -0.27    1.52
   5   8  -2    0.36    1.11
  -5  -8   1  104.48   11.43
  -5  -8   0    1.28    1.58
   5   8   0    2.80    5.66
  -5  -8  -1   23.71    5.06
  -5  -8  -2   29.52    5.70
  -5  -8  -3    3.64    2.32
   5   8   3    1.04    4.52
   5   8   3    3.22    2.13
  -5  -8  -4    3.37    2.08
   5   8   4    2.73    2.99
   5   8   4    1.93    4.49
   5   8   4   -0.30    1.33
   5   8   5  251.64   23.95
   5   8   5  192.50   18.41
   5   8   6   26.46   12.00
   5   8   6   37.80    6.06
   5   8   7   45.59    6.63
   5   8   7   69.00   12.93
   5   8   8    1.63    3.11
   5   8   8   -0.71    3.30
   5   8   8    0.74    1.40
   5   8   9    3.64    3.34
   5   8   9   10.52    5.21
   5   8  10   44.00    8.58
   5   8  10   70.46   11.72
   5   8  11   18.28    5.07
   5   8  11   18.63    5.49
   5   8  12  126.96   12.30
   5   8  12   94.53   12.21
   5   8  13   -0.35    0.95
   5   8  13    0.24    1.04
   5   9  -3   39.83    5.56
   5   9  -3   38.09    4.51
   5   9  -2  168.54   14.45
   5   9  -2  153.81   12.84
  -5  -9   1    0.66    1.15
   5   9  -1    0.73    1.46
   5   9  -1    1.07    1.18
   5   9   0  131.98   11.57
  -5  -9   0   91.36   10.82
   5   9   1   39.65    5.46
  -5  -9  -1   21.54    4.91
   5   9   2    6.27    2.06
   5   9   2   -1.41    5.20
  -5  -9  -2    4.34    2.42
   5   9   3   71.05    7.25
   5   9   3   74.88   18.17
  -5  -9  -3   65.63    9.15
   5   9   4   10.66    8.24
  -5  -9  -4   11.48    3.84
   5   9   4   17.27   10.93
   5   9   4    7.94    3.52
   5   9   5   45.73   13.58
  -5  -9  -5   26.18    5.78
   5   9   5   47.11   13.03
   5   9   5   29.27    5.92
   5   9   6   14.19    8.56
  -5  -9  -6   19.01    4.99
   5   9   6   18.19    7.87
   5   9   6   13.55    3.88
   5   9   7   54.70   15.19
   5   9   7   39.65    8.78
   5   9   7   38.38    6.37
   5   9   7   50.92   12.30
   5   9   8   -1.23    5.75
   5   9   8    1.08    3.07
   5   9   8    0.85    3.14
   5   9   8    1.92    1.63
   5   9   9   25.96    8.30
   5   9   9   16.24    5.58
   5   9   9   13.16    3.29
   5   9  10  107.97   13.63
   5   9  10  147.54   18.22
   5   9  11   10.23    3.54
   5   9  11   14.51    5.21
   5   9  12    0.60    2.44
   5   9  12    3.54    2.03
   5   9  12    1.16    2.22
   5   9  13    4.52    2.45
  -5  -9 -13    5.40    1.45
   5  10  -3    2.61    1.96
   5  10  -2  104.41    9.31
   5  10  -2   92.49    8.17
   5  10  -1    2.16    1.49
   5  10  -1    1.22    1.12
   5  10   0   61.89    7.09
   5  10   1    5.66    2.03
  -5 -10  -1    3.65    1.75
   5  10   1    6.56    2.15
   5  10   2    4.96    1.82
   5  10   2    4.09    6.75
  -5 -10  -2    2.47    1.71
   5  10   2    4.59    1.70
   5  10   3   86.97    7.83
   5  10   3   66.22   17.63
  -5 -10  -3   68.84    9.14
   5  10   4    8.84    2.08
   5  10   4    6.60    7.86
  -5 -10  -4    4.95    2.41
   5  10   5  498.28   53.04
   5  10   5  556.29   32.97
   5  10   5  413.90   36.55
  -5 -10  -5  398.36   35.83
   5  10   6  216.28   20.05
  -5 -10  -6  207.11   20.04
   5  10   7  153.69   24.62
   5  10   7  132.31   14.22
  -5 -10  -7  149.61   15.29
   5  10   8    2.15    5.01
  -5 -10  -8    0.34    1.84
   5  10   8    2.71    4.70
   5  10   8    1.08    1.48
   5  10   9    4.77    5.46
   5  10   9    6.26    4.84
   5  10   9    4.41    2.08
   5  10  10    0.80    2.63
   5  10  10   -0.63    2.96
   5  10  11   20.67    6.64
   5  10  11   24.39    6.45
   5  10  12    1.17    1.92
  -5 -10 -12   -0.14    0.79
   5  10  12   -0.32    1.40
   5  11  -1    1.77    1.45
   5  11  -1    2.18    1.00
   5  11   0   12.55    2.33
   5  11   1   92.03    8.16
   5  11   2   13.22    2.56
   5  11   3    6.75    6.21
   5  11   3   14.73    2.59
   5  11   4    1.12    4.54
   5  11   4    4.10    1.35
  -5 -11  -4    3.01    1.63
   5  11   5    8.63    1.75
   5  11   5    2.17    5.07
  -5 -11  -5    5.40    2.25
   5  11   6   38.88   11.62
  -5 -11  -6   29.13    5.23
   5  11   6   50.97   13.70
   5  11   6   34.11    5.96
   5  11   7   14.09    6.98
  -5 -11  -7   13.56    3.45
   5  11   7   25.04    9.47
   5  11   7   13.59    3.55
   5  11   8   33.97    9.47
  -5 -11  -8   15.53    3.72
   5  11   8   28.22    4.67
   5  11   9    8.35    4.89
  -5 -11  -9    7.10    2.36
   5  11   9   18.45    6.39
   5  11   9    7.66    2.31
   5  11  10   -0.53    2.33
  -5 -11 -10    0.18    0.90
   5  11  10   -0.54    2.82
  -5 -11 -11    0.13    0.57
   5  11  11   -0.38    1.87
   5  12   1    0.49    0.58
   5  12   2   31.49    3.32
   5  12   3   -0.08    0.55
   5  12   4    0.40    0.51
   5  12   5    5.75    4.45
   5  12   6    9.41    5.11
   5  12   7   64.12   10.78
  -5 -12  -7   25.66    3.62
   5  12   8    1.94    2.40
  -5 -12  -8    0.76    0.73
  -6   7   1    4.37    0.81
  -6   7   1    2.63    0.67
  -6   7   0    1.60    0.60
  -6   7   0    0.46    0.41
  -6   7  -1   14.88    1.71
  -6   7  -1   12.99    1.66
  -6   7  -2    3.00    0.74
  -6   7  -2    2.15    0.65
  -6   7  -3   10.44    1.31
  -6   7  -3   10.34    1.30
  -6   6   2   44.21    3.99
  -6   6   1   26.26    2.73
  -6   6   1   24.03    2.80
  -6   6   0    5.70    1.23
  -6   6   0    4.72    1.24
  -6   6  -1    8.95    1.72
  -6   6  -1    8.61    1.54
  -6   6  -1    7.25    1.53
  -6   6  -2   54.07    5.24
  -6   6  -2   62.28    5.12
  -6   6  -2   57.64    5.18
  -6   6  -3   71.27    5.77
  -6   6  -3   69.54    5.85
  -6   6  -4   20.99    4.02
  -6   6  -4   32.67    3.15
  -6   6  -5    1.55    1.26
  -6   6  -5    4.47    0.94
  -6   5   6   36.76    2.99
  -6   5   5   17.52    1.93
  -6   5   4   26.38    2.64
  -6   5   3   45.87    4.29
  -6   5   2   11.12    1.96
  -6   5   1  201.59   13.11
  -6   5   1  165.88   13.20
  -6   5   0    6.90    1.74
  -6   5   0    8.29    1.61
  -6   5   0    5.43    1.58
  -6   5  -1   82.15    7.59
  -6   5  -1   95.99    7.31
  -6   5  -1   78.17    7.30
  -6   5  -2   -0.34    1.59
  -6   5  -2    0.25    0.88
  -6   5  -2    0.49    0.68
  -6   5  -2    0.16    0.49
  -6   5  -2    0.46    0.81
  -6   5  -3   31.47    3.40
  -6   5  -3   26.22    5.63
  -6   5  -3   22.50    3.17
  -6   5  -4   14.37    2.43
  -6   5  -4   18.34    2.44
  -6   5  -4   13.18    4.06
  -6   5  -5    2.38    0.99
  -6   5  -5    2.33    2.13
  -6   5  -5    2.67    1.02
  -6   5  -6    0.29    1.90
  -6   5  -6    0.49    0.58
  -6   5  -7    4.61    0.87
  -6   5  -7    6.52    2.26
  -6   4   7   71.48    5.11
  -6   4   7   61.42    5.90
  -6   4   6    7.24    1.23
  -6   4   6    4.96    1.58
  -6   4   5   23.04    2.58
  -6   4   4    0.16    0.49
  -6   4   4    0.69    0.62
  -6   4   3  179.45   12.99
  -6   4   3  187.51   13.55
  -6   4   3  201.22   13.96
  -6   4   2    3.99    1.31
  -6   4   1  138.01    9.97
  -6   4   1  126.04   10.41
  -6   4   0  239.64   16.92
  -6   4   0  265.72   16.28
  -6   4   0  227.57   16.59
  -6   4  -1   13.31    4.40
  -6   4  -1   14.07    2.74
  -6   4  -1   13.93    2.23
  -6   4  -1   11.30    2.05
  -6   4  -1   11.16    2.36
  -6   4  -2   28.60    6.45
  -6   4  -2   37.33    4.66
  -6   4  -2   41.21    4.22
  -6   4  -2   36.46    4.41
  -6   4  -2   34.00    3.92
  -6   4  -3  101.60    7.86
  -6   4  -3   78.62    7.21
  -6   4  -3   97.66   12.58
  -6   4  -4   69.02    6.51
  -6   4  -4   73.10    6.16
  -6   4  -4   64.76    6.33
  -6   4  -4   56.48    5.58
  -6   4  -4   64.54   10.14
  -6   4  -5   14.70    4.91
  -6   4  -5   14.15    2.43
  -6   4  -5   11.11    1.92
  -6   4  -5   13.27    2.36
  -6   4  -6   35.34    7.12
  -6   4  -6   38.83    4.02
  -6   4  -6   39.29    3.98
  -6   4  -6   37.21    3.99
  -6   4  -6   33.73    3.54
  -6   4  -7    5.04    2.86
  -6   4  -7    4.99    1.20
  -6   4  -8   37.78    2.88
   6  -4   8   17.74    3.44
  -6   3   8   11.07    2.00
  -6   3   7    7.67    1.28
  -6   3   7    4.17    1.48
  -6   3   6   36.83    3.61
  -6   3   6   37.43    3.84
  -6   3   6   38.65    4.82
  -6   3   5   18.67    2.48
  -6   3   5   19.92    2.48
  -6   3   5   18.55    2.58
  -6   3   5   18.41    3.30
  -6   3   4  178.59   12.46
  -6   3   4  167.25   12.33
  -6   3   4  156.44   13.38
  -6   3   3  129.46   10.27
  -6   3   3  127.84    9.94
  -6   3   3  134.83   10.57
  -6   3   2    6.85    1.54
  -6   3   2    7.24    1.84
  -6   3   1   36.13    3.50
  -6   3   1   27.59    3.19
  -6   3   1   28.23    3.76
  -6   3   0    5.82    1.76
  -6   3   0    6.64    1.49
  -6   3   0    3.65    1.27
  -6   3   0    4.16    1.50
  -6   3  -1    9.62    3.96
  -6   3  -1   11.85    2.57
  -6   3  -1   14.32    2.25
  -6   3  -1   11.70    2.18
  -6   3  -1   13.43    2.63
  -6   3  -2  228.07   16.18
  -6   3  -2  246.81   15.52
  -6   3  -2  176.71   14.94
  -6   3  -2  201.86   20.94
  -6   3  -3  208.75   13.35
  -6   3  -3  172.76   13.64
  -6   3  -3  148.00   12.74
  -6   3  -3  193.35   19.88
  -6   3  -4   23.44    6.72
  -6   3  -4   19.24    3.27
  -6   3  -4   25.67    3.25
  -6   3  -4   24.78    3.59
  -6   3  -5    8.01    4.27
  -6   3  -5   13.02    2.46
  -6   3  -5    9.64    2.02
  -6   3  -5    9.56    2.13
  -6   3  -6   65.92    6.31
  -6   3  -6   66.68    6.32
  -6   3  -6   73.93   11.58
  -6   3  -7    0.95    3.04
  -6   3  -7    2.77    1.07
  -6   3  -8   15.27    2.05
  -6   3  -9    2.08    2.19
   6  -3   9    0.52    1.14
  -6   2   8   10.45    2.18
  -6   2   7    1.63    0.72
  -6   2   7    0.98    1.09
  -6   2   6   13.54    2.11
  -6   2   6   15.59    2.34
  -6   2   6   14.36    3.00
  -6   2   5  140.50   10.33
  -6   2   5  130.25   10.36
  -6   2   5  132.40   11.79
  -6   2   4    0.45    0.96
  -6   2   4    0.56    0.77
  -6   2   4    1.29    1.14
  -6   2   3  395.86   24.27
  -6   2   3  329.82   23.62
  -6   2   3  396.08   24.62
  -6   2   3  297.36   24.41
  -6   2   2   58.35    5.77
  -6   2   1  117.74    9.59
  -6   2   1  123.75    9.44
  -6   2   1  105.76    9.19
  -6   2   0    1.64    2.34
  -6   2   0    1.63    0.74
  -6   2   0    0.30    0.50
  -6   2   0    1.15    0.78
  -6   2   0    0.66    0.93
  -6   2  -1  261.66   18.43
  -6   2  -1  299.47   17.51
  -6   2  -1  239.58   17.92
  -6   2  -1  203.40   17.19
  -6   2  -1  257.71   23.70
  -6   2  -2  131.93   11.15
  -6   2  -2  162.49   10.66
  -6   2  -2  109.75   10.20
  -6   2  -2  172.16   17.54
  -6   2  -3  451.68   35.51
  -6   2  -3  606.16   35.27
  -6   2  -3  549.47   35.74
  -6   2  -3  548.04   43.33
  -6   2  -4  284.76   21.60
  -6   2  -4  334.13   21.24
  -6   2  -4  294.94   21.56
  -6   2  -4  316.05   29.03
  -6   2  -5    4.04    4.15
  -6   2  -5    1.97    1.28
  -6   2  -5    2.89    1.19
  -6   2  -5    2.68    1.24
  -6   2  -6    4.66    4.20
  -6   2  -6    3.79    1.40
  -6   2  -6    3.35    1.36
  -6   2  -7    5.40    1.40
  -6   2  -7    6.58    1.66
  -6   2  -8   12.89    4.88
  -6   2  -8   10.30    1.82
  -6   2  -9   31.84    6.53
  -6   2 -10    3.38    2.15
   6  -2  10    7.14    2.32
  -6   1   9    5.05    1.32
  -6   1   8    7.68    2.00
  -6   1   7  138.11   10.17
  -6   1   7  131.88   11.67
  -6   1   6   71.88    7.80
  -6   1   5  349.93   23.45
  -6   1   5  344.33   23.52
  -6   1   5  340.33   25.19
  -6   1   4    3.25    1.26
  -6   1   4    3.72    1.63
  -6   1   4    2.81    1.68
  -6   1   3  383.74   25.88
  -6   1   3  369.26   26.13
  -6   1   3  401.07   26.37
  -6   1   3  405.36   27.70
  -6   1   3  357.96   26.69
  -6   1   2    2.40    1.27
  -6   1   2    2.11    1.11
  -6   1   2    1.56    0.97
  -6   1   2    2.62    1.33
  -6   1   1  112.09    8.71
  -6   1   1   96.10    8.22
  -6   1   1   95.82    8.33
  -6   1   1   83.16   11.23
  -6   1   0    2.10    2.19
  -6   1   0    0.22    0.64
  -6   1   0    2.14    1.08
  -6   1  -1    1.38    2.64
  -6   1  -1    0.94    0.94
  -6   1  -1    2.36    0.84
  -6   1  -1    0.22    0.55
  -6   1  -1    0.30    0.58
  -6   1  -2  118.11   15.17
  -6   1  -2  139.05    9.95
  -6   1  -2  125.67   10.43
  -6   1  -3   47.43    9.17
  -6   1  -3   36.20    4.74
  -6   1  -3   49.52    4.55
  -6   1  -3   43.66    4.91
  -6   1  -4   67.19    6.81
  -6   1  -4   80.83    6.55
  -6   1  -4   67.09    6.77
  -6   1  -4   74.78   12.12
  -6   1  -5   27.89    7.81
  -6   1  -5   28.70    3.83
  -6   1  -5   30.05    3.60
  -6   1  -5   29.81    3.86
  -6   1  -6    1.02    0.97
  -6   1  -6    1.97    1.09
  -6   1  -7    6.57    4.42
  -6   1  -7    7.18    1.73
  -6   1  -8   43.32    9.26
  -6   1  -8   48.54    4.70
  -6   1  -9   16.16    5.14
  -6   1 -10   10.22    3.77
   6  -1  10   12.12    3.41
  -6   1 -11    2.03    1.48
   6  -1  11    6.11    2.10
  -6   0   9    2.81    1.10
  -6   0   8    1.09    1.10
  -6   0   7   73.75    6.01
  -6   0   7   72.35    6.21
  -6   0   7   70.88    7.71
  -6   0   6  110.18    8.30
  -6   0   6   99.95    8.44
  -6   0   6  104.71   10.79
  -6   0   6   98.36   10.02
  -6   0   5  219.60   14.62
  -6   0   5  232.09   17.94
  -6   0   5  225.66   17.02
  -6   0   4   19.97    4.08
  -6   0   4   22.48    3.17
  -6   0   4   17.90    3.54
  -6   0   3    7.84    2.51
  -6   0   3    7.50    1.98
  -6   0   3    8.69    1.98
  -6   0   3    7.05    1.87
  -6   0   3    8.99    2.35
  -6   0   2  252.94   16.77
  -6   0   2  233.19   17.17
  -6   0   2  215.11   16.58
  -6   0   2  218.38   17.70
  -6   0   2  227.61   17.02
  -6   0   1  195.12   13.42
  -6   0   1  191.39   14.09
  -6   0   1  174.07   12.99
  -6   0   1  164.09   13.14
  -6   0   1  172.26   13.98
  -6   0   1  148.94   16.91
  -6   0   0  158.42   12.56
  -6   0   0  178.64   12.99
  -6   0   0  181.31   13.50
  -6   0   0  186.22   18.40
  -6   0  -1  517.07   35.02
  -6   0  -1  448.91   34.55
  -6   0  -1  524.46   41.59
  -6   0  -2  416.79   24.06
  -6   0  -2  382.57   24.76
  -6   0  -2  394.28   32.08
  -6   0  -3  179.96   13.80
  -6   0  -3  194.13   13.16
  -6   0  -3  183.85   13.74
  -6   0  -3  167.98   19.44
  -6   0  -4  489.90   32.57
  -6   0  -4  500.98   32.01
  -6   0  -4  471.94   32.42
  -6   0  -4  549.45   41.78
  -6   0  -5  267.62   19.36
  -6   0  -5  279.64   19.12
  -6   0  -5  283.89   19.47
  -6   0  -6   58.00    5.76
  -6   0  -6   67.82    6.10
  -6   0  -6   64.24   11.62
  -6   0  -7    9.14    5.26
  -6   0  -7   10.60    2.00
  -6   0  -8    5.96    3.82
  -6   0  -9   10.67    4.70
   6   0  10    0.97    1.60
  -6   0 -10   -0.87    2.02
  -6   0 -11   10.66    3.29
   6   0  11   25.85    4.52
  -6  -1   9   11.00    1.96
  -6  -1   8    8.31    2.18
  -6  -1   7    6.57    1.39
  -6  -1   7    2.42    1.56
  -6  -1   7    6.94    2.23
  -6  -1   6   17.56    2.38
  -6  -1   6   15.16    2.49
  -6  -1   6   10.93    3.04
  -6  -1   6   15.47    3.42
  -6  -1   6   14.99    3.66
  -6  -1   5   48.18    4.59
  -6  -1   5   46.37    6.62
  -6  -1   5   39.41    5.83
  -6  -1   5   46.85    6.16
  -6  -1   4   60.59    6.14
  -6  -1   4   59.12    6.40
  -6  -1   4   66.44    7.95
  -6  -1   4   62.52    7.19
  -6  -1   3  109.23    9.02
  -6  -1   3  104.43   10.55
  -6  -1   3  102.81    9.75
  -6  -1   2   43.32    4.61
  -6  -1   2   39.75    4.84
  -6  -1   2   41.11    4.74
  -6  -1   2   37.38    5.34
  -6  -1   2   39.97    4.87
  -6  -1   2   35.30    7.22
  -6  -1   1  201.85   13.83
  -6  -1   1  198.38   14.52
  -6  -1   1  182.09   13.98
  -6  -1   1  157.00   14.52
  -6  -1   1  179.66   18.70
  -6  -1   0  238.27   15.43
  -6  -1   0  218.76   14.22
  -6  -1   0  188.52   14.44
  -6  -1   0  194.47   15.11
  -6  -1   0  213.47   20.28
   6   1   1   75.35    8.33
  -6  -1  -1   96.85    7.43
  -6  -1  -1   87.78    7.16
  -6  -1  -1   83.96    7.31
  -6  -1  -1   68.69    7.32
  -6  -1  -1   93.58   12.32
   6   1   1   87.78    8.02
   6   1   2   52.98    6.84
  -6  -1  -2   66.26    5.27
  -6  -1  -2   62.35   10.15
  -6  -1  -2   62.11    5.77
  -6  -1  -3  243.81   16.06
  -6  -1  -3  222.98   16.42
  -6  -1  -3  240.25   23.46
  -6  -1  -4  174.75   12.56
  -6  -1  -4  176.99   12.89
  -6  -1  -5  314.99   22.02
  -6  -1  -5  343.60   22.36
  -6  -1  -5  342.22   30.78
  -6  -1  -6   28.75    7.57
  -6  -1  -6   23.07    2.98
  -6  -1  -7   47.00    9.95
  -6  -1  -8    4.72    3.65
   6   1   8    5.11    3.64
  -6  -1  -9   37.50    8.42
   6   1   9   58.16    8.78
   6   1   9   34.49    8.36
  -6  -1 -10   37.67    7.77
   6   1  10   56.70    8.25
   6   1  10   29.42    7.46
  -6  -1 -11    3.62    2.24
   6   1  11    4.54    2.98
   6   1  12   59.09    7.42
  -6  -2   8   87.85    8.16
  -6  -2   7    1.87    0.79
  -6  -2   7    0.22    1.07
  -6  -2   7    0.82    1.22
  -6  -2   6    2.34    0.89
  -6  -2   6    2.37    1.05
  -6  -2   6    2.02    1.82
  -6  -2   6    2.11    1.73
  -6  -2   5  241.86   16.54
  -6  -2   5  263.00   17.95
  -6  -2   5  208.87   19.35
  -6  -2   5  235.65   19.26
  -6  -2   4  104.48    8.36
  -6  -2   4  112.82    9.60
  -6  -2   4  101.39   11.10
  -6  -2   4  112.75   10.60
  -6  -2   3   33.33    4.21
  -6  -2   3   29.62    4.30
  -6  -2   3   31.81    5.33
  -6  -2   3   34.56    4.85
  -6  -2   2    0.96    0.88
  -6  -2   2    0.69    1.14
  -6  -2   2    0.37    0.81
  -6  -2   2    1.19    1.07
  -6  -2   1   10.45    2.14
  -6  -2   1    6.43    2.19
  -6  -2   1    9.13    2.17
  -6  -2   1    5.66    3.52
  -6  -2   0   13.37    2.85
   6   2   0   11.45    2.84
  -6  -2   0   15.95    2.42
  -6  -2   0   12.94    2.57
  -6  -2   0   16.09    2.31
  -6  -2   0   18.69    5.41
  -6  -2   0   13.89    2.49
  -6  -2  -1    0.16    0.65
   6   2   1    3.50    1.49
   6   2   1    0.18    0.61
  -6  -2  -1   -0.14    0.77
  -6  -2  -1    0.69    0.67
  -6  -2  -1    0.29    0.54
  -6  -2  -1   -0.47    1.89
  -6  -2  -2    0.48    2.38
   6   2   2    0.20    0.89
  -6  -2  -2    1.27    0.96
   6   2   2    0.56    1.03
  -6  -2  -2    1.32    0.72
   6   2   3  228.54   19.25
   6   2   3  288.73   20.08
  -6  -2  -3  255.83   17.04
  -6  -2  -3  279.96   18.15
  -6  -2  -3  207.98   17.30
  -6  -2  -3  249.72   24.00
  -6  -2  -4   22.68    6.68
  -6  -2  -4   29.03    3.17
   6   2   4   26.69    5.27
   6   2   4   25.08    4.59
  -6  -2  -5  158.96   11.61
   6   2   5  183.22   15.64
  -6  -2  -5  149.11   18.15
  -6  -2  -6  167.24   13.25
  -6  -2  -6  184.82   20.62
  -6  -2  -7   27.91    7.27
  -6  -2  -7   22.12    2.92
   6   2   7   28.58    5.92
   6   2   7   12.59    5.08
  -6  -2  -8   41.88    8.87
   6   2   8   25.98    7.82
  -6  -2  -9    0.54    1.97
   6   2   9    2.45    2.69
   6   2   9   -0.69    3.20
  -6  -2 -10   18.36    5.40
   6   2  10   31.71    6.47
   6   2  10   19.80    6.76
   6   2  11    4.46    3.80
   6   2  12    1.09    1.90
   6   2  12    1.61    2.06
   6   2  13    0.18    0.89
   6   2  13   -0.18    0.99
  -6  -3   8    0.40    0.78
  -6  -3   8   12.31    2.31
  -6  -3   7    3.25    1.82
  -6  -3   7   12.16    2.94
  -6  -3   6   46.63    4.64
  -6  -3   6   58.51    7.14
  -6  -3   6   44.07    6.55
  -6  -3   6   55.03    6.79
  -6  -3   5  148.85   11.07
  -6  -3   5  170.96   12.49
  -6  -3   5  161.57   14.89
  -6  -3   5  147.63   13.86
  -6  -3   4   95.59    7.56
  -6  -3   4  100.80    8.93
  -6  -3   4   98.98    9.92
  -6  -3   3    4.43    2.30
  -6  -3   3    3.97    1.05
  -6  -3   3    4.87    1.76
  -6  -3   2    5.58    2.42
  -6  -3   2    4.93    1.67
  -6  -3   1    0.46    1.01
  -6  -3   1    0.58    0.71
  -6  -3   1    0.30    0.78
  -6  -3   1   -0.52    2.29
  -6  -3   0  277.83   19.24
  -6  -3   0  282.62   21.34
  -6  -3   0  291.73   26.74
  -6  -3  -1  128.89    9.72
  -6  -3  -1  109.99   10.33
  -6  -3  -1  144.62    9.83
   6   3   1  139.54   12.03
  -6  -3  -1  116.70   10.97
  -6  -3  -1  140.74   16.10
   6   3   2   22.95    3.85
  -6  -3  -2   23.66    2.75
  -6  -3  -2   18.90    3.15
  -6  -3  -2   25.49    2.90
  -6  -3  -2   19.97    3.41
   6   3   2   25.82    4.21
  -6  -3  -2   29.10    6.84
   6   3   3  214.81   15.57
   6   3   3  207.36   15.90
  -6  -3  -3  173.25   12.52
  -6  -3  -3  174.05   13.58
  -6  -3  -3  163.23   13.83
  -6  -3  -4   41.80    8.34
   6   3   4   36.39    6.06
  -6  -3  -4   36.65    3.48
  -6  -3  -4   36.30    4.25
   6   3   4   33.29    5.54
  -6  -3  -4   33.76    4.37
  -6  -3  -5    4.65    3.20
  -6  -3  -5    6.88    1.81
  -6  -3  -5    4.13    1.38
   6   3   5    5.06    2.52
  -6  -3  -6  353.20   26.55
   6   3   6  427.17   32.53
  -6  -3  -6  449.09   35.43
   6   3   7   73.01   13.15
  -6  -3  -7   91.27   13.56
  -6  -3  -8    7.90    3.92
   6   3   8   10.02    3.83
   6   3   8    5.72    4.74
   6   3   9   83.92   15.06
  -6  -3  -9   80.46   12.28
  -6  -3 -10    0.40    1.62
   6   3  10    0.75    3.91
   6   3  11    0.66    3.27
   6   3  12    3.70    2.60
   6   3  12    4.21    2.83
   6   3  13   61.76    6.99
   6   3  13   43.07    6.42
  -6  -4   8   16.42    2.60
  -6  -4   7    1.63    1.58
  -6  -4   7    6.05    2.01
   6   4  -6   90.03    9.27
  -6  -4   6  110.67   10.87
  -6  -4   5  132.32   10.63
  -6  -4   5  150.69   13.47
  -6  -4   4   26.78    2.89
  -6  -4   4   31.06    4.01
  -6  -4   4   37.12    6.04
  -6  -4   3  260.31   17.94
  -6  -4   3  304.59   20.25
  -6  -4   3  276.87   22.73
  -6  -4   2   10.04    1.55
  -6  -4   2   13.52    2.69
  -6  -4   1  416.69   27.98
  -6  -4   1  382.54   29.63
  -6  -4   0    6.74    2.32
   6   4   0    8.78    4.65
  -6  -4   0    8.70    1.89
  -6  -4   0    8.30    4.40
   6   4   1  388.32   37.60
  -6  -4  -1  459.28   30.16
  -6  -4  -1  515.82   33.06
  -6  -4  -1  460.59   38.46
  -6  -4  -2    0.19    0.85
   6   4   2    1.09    2.37
  -6  -4  -2    0.98    0.62
  -6  -4  -2    0.92    0.55
   6   4   3  461.57   40.77
  -6  -4  -3  494.66   31.98
  -6  -4  -3  463.59   33.11
   6   4   3  513.58   36.49
  -6  -4  -3  528.78   40.70
  -6  -4  -3  585.02   34.97
  -6  -4  -4    8.77    2.24
  -6  -4  -4    5.29    1.54
   6   4   4    9.87    3.20
  -6  -4  -4    6.06    1.12
  -6  -4  -4    5.41    3.26
  -6  -4  -5   16.40    3.13
  -6  -4  -5   11.27    2.16
   6   4   5   20.04    4.56
   6   4   5   15.21    4.16
  -6  -4  -5   16.33    5.17
  -6  -4  -6   69.59    6.70
   6   4   6   97.23   11.84
  -6  -4  -6   85.19   12.15
   6   4   7  127.61   13.68
   6   4   7  100.52   13.45
  -6  -4  -7   88.24   12.84
  -6  -4  -8    2.86    2.49
   6   4   8    5.09    3.06
   6   4   8    1.09    2.38
   6   4   9  136.52   14.70
   6   4   9  117.73   15.28
   6   4  10   15.00    5.54
   6   4  11    6.29    3.88
   6   4  12   27.47    5.64
   6   4  12   26.34    6.32
   6   4  13    1.72    1.72
   6   4  13    1.17    1.53
  -6  -5   7   -0.17    0.93
  -6  -5   7   14.81    2.66
  -6  -5   6    4.20    1.96
   6   5  -6    7.28    2.08
  -6  -5   6    7.27    2.25
  -6  -5   5    1.31    1.50
  -6  -5   5    0.96    1.43
  -6  -5   4   23.88    4.92
  -6  -5   4   24.10    3.26
  -6  -5   3  755.28   49.04
  -6  -5   3  756.66   52.67
  -6  -5   2  344.76   24.75
  -6  -5   2  358.09   27.61
  -6  -5   1    9.69    3.17
  -6  -5   1   11.27    2.49
   6   5   0    1.64    3.58
   6   5   1   60.08   12.52
  -6  -5  -1   76.18    8.56
   6   5   2   20.69    7.07
  -6  -5  -2   20.18    3.95
   6   5   2   26.09    4.97
  -6  -5  -2   14.59    5.42
   6   5   3   -0.72    2.38
  -6  -5  -3    2.00    1.51
   6   5   3    1.00    1.45
  -6  -5  -3    0.51    2.25
   6   5   4  279.09   24.21
  -6  -5  -4  235.37   25.09
  -6  -5  -4  315.70   22.16
   6   5   5   64.02    9.10
   6   5   5   36.73    7.19
  -6  -5  -5   69.97    7.36
  -6  -5  -5   38.81    8.16
   6   5   6   44.31    7.76
   6   5   6   33.66    7.25
  -6  -5  -6   30.31    6.87
   6   5   7    3.63    2.86
  -6  -5  -7    4.01    2.77
   6   5   8   33.74    7.15
   6   5   8   26.33    7.18
  -6  -5  -8   14.09    4.50
   6   5   9    1.93    3.28
   6   5   9    1.80    3.71
   6   5  10    5.37    4.07
   6   5  11   97.87   12.21
   6   5  11   78.75   12.61
   6   5  12   34.59    6.61
   6   5  12   31.35    6.86
   6   5  13    7.14    2.72
   6   5  13    7.63    3.13
  -6  -6   6    0.36    1.06
   6   6  -6    3.00    1.42
  -6  -6   5    5.54    2.04
  -6  -6   5    3.36    1.91
   6   6  -5    7.90    2.46
  -6  -6   4   48.73    6.92
  -6  -6   3  318.94   25.60
  -6  -6   2   27.90    5.76
  -6  -6   2   25.17    3.72
  -6  -6   1    0.33    1.62
  -6  -6   1    0.52    0.85
   6   6   0  170.81   26.39
  -6  -6   0  246.27   20.06
   6   6   1  192.99   26.25
  -6  -6  -1  211.95   18.22
   6   6   2  103.98   17.64
   6   6   3   73.04   14.82
   6   6   3   69.22   10.04
  -6  -6  -3   62.56   11.28
  -6  -6  -3   89.27    9.47
   6   6   4   30.89    9.93
   6   6   4   27.86    6.38
   6   6   4   29.19    7.41
  -6  -6  -4   34.84    5.55
  -6  -6  -4   25.63    6.58
   6   6   5  147.76   16.46
   6   6   5  144.78   17.15
  -6  -6  -5  112.00   15.53
   6   6   6   20.19    5.73
   6   6   6   18.40    5.38
   6   6   6   13.30    4.93
  -6  -6  -6   11.24    4.48
   6   6   7  116.21   14.14
   6   6   7   97.83   14.16
  -6  -6  -7   79.39   11.61
   6   6   8  152.75   17.76
   6   6   8  161.78   19.88
   6   6   9  113.43   14.23
   6   6   9  132.69   17.25
   6   6  10   -0.61    2.85
   6   6  11   41.40    7.91
   6   6  11   41.09    8.90
   6   6  12   53.33    8.28
   6   6  12   44.56    8.47
   6   6  13   14.06    3.69
   6   6  13   12.28    3.85
  -6  -7   6    0.90    0.95
   6   7  -5  105.37    8.02
  -6  -7   5   32.62    5.50
  -6  -7   4   -0.43    1.01
   6   7  -4    0.95    1.41
   6   7  -4    0.75    0.80
  -6  -7   3   33.24    5.64
  -6  -7   2   81.78   10.05
  -6  -7   1    2.39    2.11
  -6  -7   1    1.42    0.98
   6   7   0   29.93   11.25
  -6  -7   0   32.83    6.08
  -6  -7   0   32.93    4.55
   6   7   1    2.37    4.36
  -6  -7  -1    0.33    1.55
   6   7   2   85.56   18.29
  -6  -7  -2  100.71   11.27
   6   7   3    1.10    4.44
   6   7   3    2.38    2.22
   6   7   4   56.43   14.38
   6   7   4   60.97   10.03
   6   7   4   43.10   10.73
   6   7   5  226.04   31.20
   6   7   5  230.99   23.47
   6   7   5  201.37   18.06
   6   7   5  315.70   28.74
  -6  -7  -5  312.15   22.23
   6   7   6   19.47    5.97
   6   7   6   19.73    6.70
   6   7   7    6.66    4.11
   6   7   7    4.44    3.79
   6   7   8   48.42    9.37
   6   7   8   47.26    9.63
   6   7   8   30.58    8.24
   6   7   9    0.54    2.17
   6   7   9   -0.64    2.80
   6   7  10   32.52    7.43
   6   7  10   35.01    7.49
   6   7  10   28.82    7.88
   6   7  11    4.05    3.41
   6   7  11    2.71    3.35
   6   7  12   -0.36    2.06
   6   7  12    0.44    2.15
   6   7  13   11.08    3.03
  -6  -8   5    0.80    1.08
   6   8  -5    2.58    1.78
   6   8  -4   24.15    4.02
   6   8  -4   19.00    2.62
  -6  -8   3    0.61    1.05
   6   8  -3    0.15    0.83
  -6  -8   2    1.09    1.49
  -6  -8   1   45.74    7.15
   6   8   0   56.00   17.67
  -6  -8   0  114.84   12.28
   6   8   1   43.95   14.59
  -6  -8  -1   63.89    8.96
   6   8   2  144.73   26.61
  -6  -8  -2  180.58   17.12
   6   8   3  142.43   25.56
  -6  -8  -3  142.30   14.90
   6   8   4  173.35   27.26
   6   8   4  166.22   18.39
  -6  -8  -4  159.83   15.38
   6   8   5   50.15   14.61
   6   8   5   41.53    8.94
   6   8   5   39.00    6.04
   6   8   5   56.61   12.40
   6   8   6    3.95    6.14
   6   8   6    3.51    3.20
   6   8   6    9.17    5.67
   6   8   6    1.45    1.44
   6   8   7   24.14    7.08
   6   8   7   35.47    9.35
   6   8   8    7.25    4.80
   6   8   9   11.92    5.51
   6   8  10  125.31   15.57
   6   8  10  133.66   16.55
   6   8  11    0.43    2.00
   6   8  11    0.94    2.32
   6   8  12   11.08    3.63
   6   8  13    2.70    1.54
  -6  -9   4    0.88    0.85
   6   9  -4    4.13    2.11
   6   9  -3   14.65    2.44
   6   9  -2    1.57    1.53
   6   9  -2    1.35    1.17
  -6  -9   1   11.39    3.18
   6   9  -1   14.99    3.52
   6   9  -1   18.22    3.30
  -6  -9   0    0.61    1.34
  -6  -9  -1    6.47    2.88
   6   9   1    1.45    5.34
   6   9   2   24.52   11.46
  -6  -9  -2   17.39    4.61
   6   9   3    2.83    5.72
  -6  -9  -3    1.49    2.04
   6   9   4   71.24   18.81
  -6  -9  -4   85.85   10.99
  -6  -9  -5   11.56    4.08
   6   9   5   10.89    7.86
  -6  -9  -6    2.70    2.77
   6   9   6    4.90    3.64
   6   9   6   -1.00    4.05
   6   9   6   -0.29    1.24
   6   9   7   43.61    9.54
   6   9   7   44.61    6.46
   6   9   8   32.68    9.68
   6   9   9   39.92    8.57
   6   9   9   61.68   11.97
   6   9  10    1.84    2.51
   6   9  10    0.61    2.48
   6   9  11    8.19    3.47
   6   9  11   11.71    4.66
   6   9  12    9.01    5.02
  -6  -9 -12   12.92    2.69
   6   9  12    8.09    2.81
   6   9  13   20.92    5.19
   6  10  -2   12.62    2.60
   6  10  -2   10.17    1.95
   6  10  -1   61.00    6.68
   6  10  -1   52.15    5.70
   6  10   0    7.77    2.35
   6  10   1   46.60    5.80
   6  10   1   47.45    5.49
  -6 -10  -1   34.84    5.75
   6  10   2   12.31    2.82
  -6 -10  -2   12.18    3.56
   6  10   2   11.95    2.66
   6  10   3   78.64    7.48
  -6 -10  -3   67.25    9.23
   6  10   4   12.12    2.43
  -6 -10  -4    4.94    2.72
   6  10   5   98.05    8.14
  -6 -10  -5   78.38   10.74
   6  10   6   46.77   14.74
   6  10   6   70.02   15.93
  -6 -10  -6   52.18    8.22
   6  10   7  164.20   26.94
   6  10   7  161.22   15.54
  -6 -10  -7  195.58   17.76
   6  10   8   57.41   14.70
   6  10   8   46.82    6.47
  -6 -10  -8   64.87    8.64
   6  10   9    7.16    6.35
   6  10   9   12.05    4.57
   6  10   9   11.86    5.77
   6  10  10   12.97    6.56
   6  10  10    6.59    3.37
   6  10  10   13.95    5.51
   6  10  11    5.37    4.43
  -6 -10 -11    2.42    1.54
   6  10  11    3.59    3.15
   6  10  12    2.71    2.48
  -6 -10 -12    2.55    1.20
   6  11  -1    0.97    0.71
   6  11   1    5.55    1.65
   6  11   1    7.13    1.87
   6  11   2    3.77    1.51
  -6 -11  -3    0.45    1.12
   6  11   3   -1.16    4.69
   6  11   3    0.40    0.81
   6  11   4    2.35    5.48
  -6 -11  -4    1.04    1.43
   6  11   4    0.12    0.70
   6  11   5    4.89    1.38
   6  11   5    1.15    4.65
  -6 -11  -5    2.54    1.87
   6  11   6    1.10    4.05
  -6 -11  -6    1.45    1.65
   6  11   7   41.84   12.11
  -6 -11  -7   31.66    5.65
   6  11   8    5.48    5.43
  -6 -11  -8    2.65    1.70
   6  11   8    7.88    5.52
   6  11   9   -0.78    2.56
  -6 -11  -9    0.23    1.22
   6  11   9    0.65    3.04
   6  11  10    1.23    2.88
  -6 -11 -10    1.14    1.14
   6  11  10    2.00    2.97
   6  11  11   12.41    4.30
   6  12   2    1.34    0.76
   6  12   3    0.24    0.55
   6  12   4   -0.22    0.56
   6  12   5   55.00   12.08
   6  12   6    0.76    3.07
  -6 -12  -6    1.26    0.98
   6  12   7   29.69    8.12
  -6 -12  -7   15.57    2.99
   6  12   8   47.59    9.32
  -6 -12  -8   17.64    3.07
   6  12   9    7.76    3.56
  -6 -12  -9    7.81    1.85
  -7   6   1   18.50    1.97
  -7   6   1   21.72    2.26
  -7   6   0   18.21    2.01
  -7   6  -1   40.62    3.35
  -7   6  -1   40.04    3.53
  -7   6  -2   23.44    2.22
  -7   6  -2   20.25    2.23
  -7   6  -3    0.61    0.41
  -7   6  -3    0.82    0.46
  -7   5   4   14.32    1.47
  -7   5   3   18.80    2.05
  -7   5   3   19.36    1.91
  -7   5   2   31.74    3.16
  -7   5   1   28.77    3.13
  -7   5   0    2.34    0.79
  -7   5   0    3.04    1.03
  -7   5  -1   19.28    2.26
  -7   5  -1   16.43    2.39
  -7   5  -2    7.79    1.47
  -7   5  -2    8.41    1.63
  -7   5  -3    5.92    1.25
  -7   5  -3    4.00    1.16
  -7   5  -4   92.70    6.50
  -7   5  -4   58.43    7.87
  -7   5  -5   -0.20    1.24
  -7   5  -5    0.36    0.49
  -7   4   6   27.44    2.33
  -7   4   5    0.09    0.35
  -7   4   4    8.60    1.41
  -7   4   4    8.23    1.30
  -7   4   3   19.63    2.46
  -7   4   2  103.83    8.27
  -7   4   2  103.91    8.54
  -7   4   1    7.72    1.76
  -7   4   0   54.47    4.55
  -7   4   0   41.66    4.82
  -7   4  -1   14.97    2.17
  -7   4  -1   15.36    2.62
  -7   4  -2   25.79    5.61
  -7   4  -2   30.65    3.41
  -7   4  -2   34.29    3.93
  -7   4  -2   28.84    3.32
  -7   4  -3    7.95    3.41
  -7   4  -3    9.68    1.80
  -7   4  -3   10.60    1.80
  -7   4  -4   17.69    4.80
  -7   4  -4   17.08    2.40
  -7   4  -4   16.05    2.46
  -7   4  -4   15.25    2.14
  -7   4  -5    2.16    2.15
  -7   4  -5    4.16    1.12
  -7   4  -5    3.90    0.96
  -7   4  -5    2.10    0.95
  -7   4  -6  126.66    9.03
  -7   4  -6  110.44   12.43
  -7   4  -7    5.59    2.44
  -7   4  -7   10.35    1.35
  -7   3   6    0.26    0.37
  -7   3   5   54.41    4.42
  -7   3   5   46.94    4.29
  -7   3   4    5.06    1.16
  -7   3   4    5.28    1.29
  -7   3   3   14.82    2.35
  -7   3   3   13.33    1.98
  -7   3   2  177.57   12.81
  -7   3   2  188.42   13.73
  -7   3   2  194.69   14.17
  -7   3   1   43.25    4.85
  -7   3   0  208.69   13.96
  -7   3   0  185.58   14.65
  -7   3  -1  166.00   11.31
  -7   3  -1  156.72   12.09
  -7   3  -1  136.05   11.39
  -7   3  -1  134.11   15.75
  -7   3  -2   74.29    6.16
  -7   3  -2   60.68    6.02
  -7   3  -2   59.76    9.74
  -7   3  -3   41.28    8.30
  -7   3  -3   42.72    4.33
  -7   3  -3   36.93    4.54
  -7   3  -3   34.41    4.11
  -7   3  -4   74.78    7.10
  -7   3  -4   82.14    6.79
  -7   3  -4   78.83    7.08
  -7   3  -4   66.53    6.46
  -7   3  -4   60.00   10.45
  -7   3  -5   23.78    6.27
  -7   3  -5   21.74    2.92
  -7   3  -5   20.95    2.97
  -7   3  -5   17.52    2.63
  -7   3  -6    1.80    2.68
  -7   3  -6    1.50    0.85
  -7   3  -6    1.10    0.76
  -7   3  -7   45.59    4.18
  -7   3  -7   44.41    4.17
  -7   3  -7   50.10    8.20
  -7   3  -8    8.64    1.22
  -7   3  -8   10.23    1.41
  -7   3  -9    8.81    2.46
  -7   2   7   49.41    3.96
  -7   2   6    1.29    0.67
  -7   2   6    1.01    0.65
  -7   2   5    2.27    0.92
  -7   2   5    2.17    0.90
  -7   2   4   -0.10    0.68
  -7   2   4    0.53    0.74
  -7   2   3  353.62   23.02
  -7   2   3  334.87   23.09
  -7   2   3  319.33   22.48
  -7   2   2   -0.10    0.75
  -7   2   2    0.94    1.04
  -7   2   2    0.91    1.09
  -7   2   1   84.92    7.26
  -7   2   1   65.45    6.05
  -7   2   0  159.68   11.97
  -7   2   0  202.97   13.63
  -7   2   0  164.11   12.87
  -7   2   0  164.70   17.28
  -7   2  -1    9.57    4.07
  -7   2  -1   12.98    2.03
  -7   2  -1    7.69    1.90
  -7   2  -1   10.12    2.33
  -7   2  -2   10.42    4.50
  -7   2  -2   19.67    2.68
  -7   2  -2   17.45    2.77
  -7   2  -3   28.47    7.21
  -7   2  -3   32.58    3.64
  -7   2  -3   31.90    4.18
  -7   2  -3   21.73    3.33
  -7   2  -4   57.21   10.39
  -7   2  -4   50.32    5.79
  -7   2  -4   58.03    5.54
  -7   2  -4   54.29    5.85
  -7   2  -5   12.04    5.24
  -7   2  -5   12.34    2.31
  -7   2  -5   14.15    2.53
  -7   2  -6    0.56    2.60
  -7   2  -6    0.93    0.89
  -7   2  -6    5.85    1.57
  -7   2  -7    5.15    3.81
  -7   2  -7    5.50    1.39
   7  -2   8    4.95    2.12
  -7   2  -8    4.77    1.09
  -7   2  -9   10.62    3.70
   7  -2   9    7.57    2.16
  -7   2 -10    1.55    1.20
  -7   1   7    9.71    1.89
  -7   1   6   66.88    5.86
  -7   1   6   74.30    6.87
  -7   1   5    1.84    0.95
  -7   1   5    0.31    0.67
  -7   1   4   91.80    7.51
  -7   1   4   74.61    6.95
  -7   1   3  167.43   12.31
  -7   1   3  145.13   12.14
  -7   1   2   81.01    7.46
  -7   1   2   82.86    7.97
  -7   1   2   78.35    7.29
  -7   1   1    3.40    1.66
  -7   1   1    3.40    1.43
  -7   1   1    3.44    1.30
  -7   1   0  204.59   14.32
  -7   1   0  171.49   13.49
  -7   1   0  179.00   13.38
  -7   1   0  156.07   18.10
  -7   1  -1    2.09    2.28
  -7   1  -1    1.62    0.79
  -7   1  -1    0.90    0.96
  -7   1  -1    1.83    0.87
  -7   1  -2  185.46   12.46
  -7   1  -2  179.05   13.31
  -7   1  -2  142.59   12.40
  -7   1  -2  156.46   18.87
  -7   1  -3    2.95    3.53
  -7   1  -3    6.56    1.60
  -7   1  -3    7.28    1.99
  -7   1  -4    0.62    2.72
  -7   1  -4    0.94    0.85
  -7   1  -4    2.01    1.19
  -7   1  -5   13.13    5.61
  -7   1  -5   13.90    2.46
  -7   1  -5   13.66    2.54
  -7   1  -6   -1.25    3.10
  -7   1  -6   -0.12    0.77
  -7   1  -6    0.25    0.73
  -7   1  -7   67.46    6.17
  -7   1  -8    3.73    3.52
   7  -1   8    0.58    1.60
  -7   1  -8    2.71    0.92
  -7   1  -9   20.20    5.54
   7  -1   9   18.58    4.02
  -7   1 -10   33.68    6.11
   7  -1  10   46.31    5.63
  -7   0   7    1.67    0.73
  -7   0   7    0.74    0.79
  -7   0   6    0.92    0.70
  -7   0   6    0.18    0.59
  -7   0   6    0.79    0.94
  -7   0   5    9.87    1.81
  -7   0   5    7.37    2.17
  -7   0   4    5.69    1.79
  -7   0   4    8.13    2.19
  -7   0   4   11.22    2.88
  -7   0   3   32.22    4.11
  -7   0   3   34.23    4.35
  -7   0   3   32.17    4.96
  -7   0   2   52.36    5.45
  -7   0   2   47.54    5.70
  -7   0   2   43.24    5.20
  -7   0   2   48.18    5.90
  -7   0   1   39.84    4.54
  -7   0   1   39.57    4.98
  -7   0   1   33.38    4.22
  -7   0   1   28.38    4.39
  -7   0   1   22.46    6.29
  -7   0   0   23.00    3.82
  -7   0   0   18.44    2.92
  -7   0   0   19.38    2.99
  -7   0   0   13.07    4.83
  -7   0  -1   10.31    2.29
  -7   0  -1    9.63    2.01
  -7   0  -1    8.67    4.33
  -7   0  -2    2.91    3.32
  -7   0  -2    1.72    0.84
  -7   0  -2    1.83    1.23
  -7   0  -2    1.04    0.79
  -7   0  -3   34.34    8.70
  -7   0  -3   39.60    4.28
  -7   0  -3   44.87    4.99
  -7   0  -4   64.18   12.14
  -7   0  -4   68.83    6.30
  -7   0  -4   70.64    6.76
  -7   0  -5  146.50   11.36
  -7   0  -5  152.26   11.63
   7   0   5  129.98   13.54
  -7   0  -5  159.01   19.60
  -7   0  -6   14.83    2.53
  -7   0  -7   20.24    6.72
  -7   0  -7   17.63    2.62
  -7   0  -8   47.88    9.64
  -7   0  -8   41.24    4.53
   7   0   8   54.09    7.92
  -7   0  -9   10.92    4.62
   7   0   9   17.88    4.26
  -7   0 -10    3.51    2.81
   7   0  10    5.44    2.58
  -7   0 -11    2.00    1.53
   7   0  11    8.17    2.42
  -7  -1   7    2.01    0.72
  -7  -1   7    1.61    1.02
  -7  -1   6    9.84    1.62
  -7  -1   6   10.03    1.84
  -7  -1   6    8.93    2.37
  -7  -1   5   11.17    1.84
  -7  -1   5    8.03    1.82
  -7  -1   5    7.47    2.28
  -7  -1   5    8.46    2.70
  -7  -1   4   51.45    6.63
  -7  -1   4   44.89    5.75
  -7  -1   3   16.37    3.70
  -7  -1   3   22.03    3.38
  -7  -1   3   20.53    3.48
  -7  -1   2  465.66   29.61
  -7  -1   2  411.68   29.57
  -7  -1   2  418.81   30.80
  -7  -1   1   44.80    5.02
  -7  -1   1   45.43    5.67
  -7  -1   1   38.62    4.94
  -7  -1   1   45.60    5.83
  -7  -1   1   41.49    8.54
  -7  -1   0  302.24   20.81
  -7  -1   0  288.09   19.45
  -7  -1   0  260.85   19.53
  -7  -1   0  254.07   20.10
  -7  -1   0  256.10   25.76
  -7  -1  -1  190.09   13.55
  -7  -1  -1  196.65   14.67
  -7  -1  -1  170.66   13.17
  -7  -1  -1  153.80   13.17
  -7  -1  -1  170.26   19.58
  -7  -1  -2   69.13    6.47
  -7  -1  -2   67.16    6.30
  -7  -1  -2   59.35    6.12
  -7  -1  -2   71.63   11.97
  -7  -1  -3   -0.62    2.87
  -7  -1  -3    1.42    0.98
  -7  -1  -3    0.24    0.52
  -7  -1  -4  261.86   17.26
  -7  -1  -4  210.98   16.41
  -7  -1  -4  289.44   27.39
  -7  -1  -5   22.29    3.17
   7   1   5   22.69    4.62
  -7  -1  -6  279.92   19.89
   7   1   6  313.78   24.49
  -7  -1  -6  299.64   29.97
  -7  -1  -7    1.34    3.13
  -7  -1  -7    0.14    0.65
   7   1   7    0.37    1.71
  -7  -1  -7    0.30    0.52
   7   1   8  103.08   12.40
  -7  -1  -8  101.84   15.13
  -7  -1  -9   54.73   10.37
   7   1   9   79.91   10.04
  -7  -1 -10    4.02    2.95
   7   1  10    1.28    1.83
  -7  -1 -11    0.84    1.66
   7   1  11    1.27    1.62
   7   1  12   29.83    4.41
  -7  -2   7    3.91    0.90
  -7  -2   7    3.96    1.48
  -7  -2   6   32.59    3.64
  -7  -2   6   43.10    5.83
  -7  -2   6   41.18    5.11
  -7  -2   5    2.70    0.95
  -7  -2   5    2.84    1.23
  -7  -2   5    4.05    1.75
  -7  -2   5    2.68    1.76
  -7  -2   4    7.62    2.69
  -7  -2   4   11.03    1.93
  -7  -2   4   17.23    2.93
  -7  -2   4    9.70    2.68
  -7  -2   3   20.62    4.28
  -7  -2   3   21.05    3.42
  -7  -2   3   20.83    3.52
  -7  -2   3   22.84    3.85
  -7  -2   2  748.43   47.09
  -7  -2   2  694.59   48.63
  -7  -2   2  702.70   47.11
  -7  -2   1   16.10    3.51
  -7  -2   1   14.40    3.03
  -7  -2   1   14.59    2.90
  -7  -2   1   16.74    5.59
  -7  -2   0   32.04    3.95
  -7  -2   0   33.14    4.69
  -7  -2   0   31.15    3.79
  -7  -2   0   25.95    3.94
  -7  -2   0   26.30    4.39
  -7  -2   0   38.84    8.41
  -7  -2  -1  229.22   16.80
  -7  -2  -1  229.88   17.93
  -7  -2  -1  265.96   17.05
  -7  -2  -1  220.14   17.12
  -7  -2  -1  216.47   17.87
  -7  -2  -1  252.47   25.03
  -7  -2  -2   11.03    2.53
  -7  -2  -2   11.42    2.13
  -7  -2  -2    7.70    1.85
  -7  -2  -2    8.97    4.55
  -7  -2  -3   89.78    7.64
  -7  -2  -3   90.78    8.60
  -7  -2  -3   77.06   13.06
  -7  -2  -4   22.24    3.06
  -7  -2  -4   24.93    3.78
  -7  -2  -5  102.72    8.28
  -7  -2  -5  108.35    9.34
   7   2   5   88.93   10.71
  -7  -2  -5  108.20   15.85
  -7  -2  -6    7.31    5.04
  -7  -2  -6    5.65    1.73
   7   2   6   11.60    3.67
  -7  -2  -6    7.12    1.53
  -7  -2  -7    4.67    4.41
  -7  -2  -7    4.24    1.39
   7   2   7    6.84    3.14
  -7  -2  -8    5.74    4.37
   7   2   8   12.79    4.26
  -7  -2  -9   30.36    7.69
   7   2   9   41.34    7.30
  -7  -2 -10    0.46    1.87
   7   2  10    2.57    2.49
   7   2  10    1.14    1.88
   7   2  11   36.00    6.14
   7   2  11   24.67    5.10
   7   2  12   16.02    3.61
  -7  -3   7    4.17    1.43
  -7  -3   6    0.30    0.53
  -7  -3   6    0.36    1.07
  -7  -3   5   27.42    2.93
  -7  -3   5   26.18    3.32
  -7  -3   5   29.13    4.62
  -7  -3   4   10.82    2.83
  -7  -3   4    7.75    2.86
  -7  -3   4    8.27    1.55
  -7  -3   4    7.81    2.07
  -7  -3   3   26.81    3.19
  -7  -3   3   31.89    4.39
  -7  -3   3   36.22    5.75
  -7  -3   3   31.10    4.64
  -7  -3   2   12.19    2.76
  -7  -3   2    9.01    3.09
  -7  -3   2   10.42    2.55
  -7  -3   1  463.07   34.79
  -7  -3   1  566.97   35.06
  -7  -3   1  509.90   36.75
  -7  -3   1  564.36   44.25
  -7  -3   0  191.81   14.61
  -7  -3   0  201.67   16.61
  -7  -3   0  199.92   22.14
  -7  -3  -1   47.60    5.06
  -7  -3  -1   46.11    5.79
  -7  -3  -1   56.90    5.20
  -7  -3  -1   44.68    6.09
  -7  -3  -1   43.33    9.59
  -7  -3  -2   42.83    4.72
  -7  -3  -2   55.53    5.11
  -7  -3  -2   46.10    5.87
  -7  -3  -2   50.51   10.05
  -7  -3  -3  320.96   22.01
  -7  -3  -3  316.61   23.33
  -7  -3  -3  373.07   22.67
  -7  -3  -3  304.54   23.39
  -7  -3  -3  274.96   29.76
  -7  -3  -4   53.68    4.87
  -7  -3  -4   54.29    5.87
  -7  -3  -4   40.86    5.36
  -7  -3  -5   27.66    7.90
  -7  -3  -5   21.25    2.65
  -7  -3  -5   21.21    3.38
   7   3   5   19.81    4.69
  -7  -3  -6   37.10    9.10
  -7  -3  -6   35.32    4.51
   7   3   6   55.11    7.97
   7   3   7 1513.26   73.80
  -7  -3  -7 1212.88   77.00
  -7  -3  -8   10.45    4.70
   7   3   8   19.26    5.26
   7   3   8    9.28    3.99
  -7  -3  -9   32.24    7.83
   7   3   9   39.61    8.00
  -7  -3 -10    1.80    2.49
   7   3  10   11.83    4.32
   7   3  10    7.10    3.37
   7   3  11   71.78    9.39
   7   3  11   49.49    8.23
   7   3  12    3.97    2.40
   7   3  12    3.24    2.15
  -7  -4   7   25.70    3.32
  -7  -4   6    7.54    2.22
  -7  -4   6    3.42    1.57
  -7  -4   5    4.18    1.86
  -7  -4   5    3.94    2.27
  -7  -4   5    4.26    1.18
  -7  -4   5    0.64    1.28
  -7  -4   4    5.78    2.22
  -7  -4   4    4.23    1.04
  -7  -4   4    7.53    1.94
  -7  -4   3  221.05   15.92
  -7  -4   3  272.23   18.30
  -7  -4   3  255.46   19.24
  -7  -4   2   26.68    5.18
  -7  -4   2   22.09    2.66
  -7  -4   2   27.16    4.09
  -7  -4   1    9.77    3.39
  -7  -4   1   12.19    2.78
  -7  -4   0    1.89    1.89
  -7  -4   0    1.89    1.12
  -7  -4   0    0.67    2.91
  -7  -4   0    2.29    1.37
  -7  -4  -1   20.17    4.01
  -7  -4  -1   16.33    2.75
  -7  -4  -1   18.79    6.84
  -7  -4  -2  115.24   10.12
  -7  -4  -2  156.41   10.43
  -7  -4  -2  127.64   12.15
  -7  -4  -2  137.74   18.27
  -7  -4  -3   37.94    4.10
  -7  -4  -3   32.54    4.81
  -7  -4  -3   41.45    5.63
  -7  -4  -4   37.73    3.76
  -7  -4  -4   33.62    4.58
   7   4   4   33.42    6.15
  -7  -4  -4   45.33    5.61
  -7  -4  -4   40.00    9.27
  -7  -4  -5   59.88    6.52
   7   4   5   76.04    9.96
  -7  -4  -5   78.11   12.57
  -7  -4  -5   73.00    7.50
  -7  -4  -6   10.13    2.46
  -7  -4  -6    5.92    1.74
   7   4   6   11.01    4.01
  -7  -4  -6   11.87    5.17
   7   4   7   68.34    9.68
   7   4   7   42.11    7.93
  -7  -4  -7   49.30    5.85
  -7  -4  -7   39.72    8.99
   7   4   8   42.01    7.94
   7   4   8   30.98    7.20
  -7  -4  -8   27.77    7.35
   7   4   9    1.87    2.78
   7   4   9    6.61    3.66
  -7  -4  -9    1.03    2.25
   7   4  10   34.09    7.17
   7   4  10   28.10    6.77
   7   4  11    4.72    3.12
   7   4  11    3.02    2.67
   7   4  12    8.57    3.17
   7   4  13    3.80    1.99
   7   4  13    2.37    1.50
  -7  -5   6   10.99    2.32
  -7  -5   6    8.30    2.18
  -7  -5   5   14.14    3.20
  -7  -5   5    8.33    2.55
  -7  -5   4   29.20    5.31
  -7  -5   4   30.16    3.65
  -7  -5   4   24.83    4.55
  -7  -5   3   76.98    7.29
  -7  -5   3   63.80    8.85
  -7  -5   2  144.90   12.23
  -7  -5   1   60.68    6.88
  -7  -5   0   68.97    7.35
  -7  -5   0   58.78    8.23
   7   5   1    1.50    2.15
  -7  -5  -1    5.65    2.43
  -7  -5  -1    0.70    3.47
   7   5   2   78.45   14.11
  -7  -5  -2   93.19    8.41
  -7  -5  -3    9.30    2.90
   7   5   3    6.47    4.12
  -7  -5  -3    5.87    1.46
  -7  -5  -3    7.13    4.80
   7   5   4   27.90    8.23
  -7  -5  -4   32.70    3.43
   7   5   4   29.03    6.13
  -7  -5  -4   49.50    6.24
  -7  -5  -4   43.62    9.33
  -7  -5  -5   11.04    2.86
   7   5   5    7.61    3.44
  -7  -5  -5    3.08    3.08
  -7  -5  -6    5.33    2.17
   7   5   6    3.66    2.73
   7   5   6    0.41    1.52
  -7  -5  -6    5.34    3.79
  -7  -5  -7    1.15    1.26
   7   5   7    2.42    2.39
   7   5   7    0.95    2.49
  -7  -5  -7    1.71    2.97
  -7  -5  -8    8.45    2.52
   7   5   8    7.52    3.81
   7   5   8    6.84    4.09
  -7  -5  -8    3.68    3.27
  -7  -5  -9    6.75    2.16
   7   5   9    6.58    4.02
   7   5   9    6.02    3.63
  -7  -5  -9    3.60    2.69
   7   5  10   14.43    5.17
   7   5  10    6.38    4.06
   7   5  11    8.59    3.78
   7   5  11    8.90    4.05
   7   5  12    1.48    2.03
   7   5  13    1.48    1.47
   7   5  13    0.48    1.18
  -7  -6   6    1.26    0.87
  -7  -6   5   18.52    3.55
   7   6  -5   28.06    3.95
  -7  -6   5   26.38    4.00
  -7  -6   4    2.33    1.69
  -7  -6   4    7.46    2.63
  -7  -6   3    0.90    1.79
  -7  -6   3    1.72    0.99
  -7  -6   2  116.99   10.13
  -7  -6   2  111.46   12.45
  -7  -6   1   36.88    6.60
  -7  -6   1   35.59    4.97
   7   6   0   47.19   13.01
  -7  -6   0   93.81    8.84
   7   6   1   -0.96    2.76
   7   6   2   13.89    6.59
  -7  -6  -2   23.11    4.86
   7   6   3    7.30    5.25
  -7  -6  -3   16.26    4.02
   7   6   3   11.19    3.88
  -7  -6  -3    6.10    4.91
   7   6   4   19.56    8.61
   7   6   4   48.89    8.26
  -7  -6  -4   42.42    9.55
   7   6   5   23.71    9.13
   7   6   5   43.70    8.39
  -7  -6  -5   50.13    6.91
  -7  -6  -5   42.06    9.39
  -7  -6  -6    0.56    1.13
   7   6   6    1.55    2.25
  -7  -6  -6    0.58    2.12
  -7  -6  -7    0.55    1.37
   7   6   7    4.27    3.52
  -7  -6  -7    2.12    2.48
   7   6   8  266.69   23.40
   7   6   8  173.42   20.41
  -7  -6  -8  133.01   17.90
  -7  -6  -8  244.16   18.17
  -7  -6  -9   11.73    3.14
   7   6   9    8.60    4.38
   7   6   9    5.21    3.74
   7   6  10  198.20   19.93
  -7  -6 -10  169.74   14.25
   7   6  11    9.31    4.23
   7   6  12   16.58    4.69
   7   6  13    7.56    2.65
   7   6  13    3.82    2.25
  -7  -7   5    1.49    1.14
   7   7  -5    0.12    0.71
  -7  -7   4   19.13    3.41
  -7  -7   4    8.76    2.56
   7   7  -4   17.55    3.43
  -7  -7   3    0.26    1.22
  -7  -7   2  149.52   14.77
  -7  -7   1    1.75    2.30
  -7  -7   1    0.17    0.73
  -7  -7   0   36.59    6.99
  -7  -7   0   40.48    5.45
   7   7   1  100.31   20.36
  -7  -7  -1  138.39   14.30
   7   7   2   31.71   10.74
   7   7   3   56.90   14.21
  -7  -7  -3   68.76    9.31
   7   7   4  107.67   14.03
  -7  -7  -4  136.66   13.23
   7   7   5   -1.15    3.78
  -7  -7  -5   -0.33    1.44
   7   7   5   -0.53    2.32
   7   7   5   -0.67    2.71
  -7  -7  -5    0.61    2.00
   7   7   6    6.00    6.32
  -7  -7  -6   23.13    4.91
   7   7   6   16.36    5.65
  -7  -7  -6    9.93    4.81
  -7  -7  -7   24.50    5.11
   7   7   7   15.72    5.66
  -7  -7  -7    5.83    3.84
   7   7   8  372.11   35.34
  -7  -7  -8  439.69   31.95
  -7  -7  -9   -0.29    1.29
   7   7   9    0.56    2.79
  -7  -7 -10    1.81    1.76
   7   7  10    0.52    2.72
   7   7  10    3.91    3.06
   7   7  11   44.07    8.49
  -7  -7 -11   49.49    6.17
   7   7  12   17.75    4.62
   7   7  13    2.64    1.82
  -7  -8   4    1.69    1.20
   7   8  -4   11.06    2.31
  -7  -8   3    1.29    1.22
   7   8  -3   -0.21    1.04
   7   8  -3    1.50    0.95
  -7  -8   2   44.05    6.36
  -7  -8   1   19.45    4.73
  -7  -8   0    8.89    3.42
  -7  -8   0   10.55    2.41
  -7  -8  -1   74.43    7.89
  -7  -8  -1  102.05   11.33
   7   8   2   50.98   15.06
  -7  -8  -2   63.01    9.06
   7   8   3    5.15    6.37
  -7  -8  -3   -0.38    2.48
   7   8   4   15.44    8.80
   7   8   5    9.03    6.74
  -7  -8  -5    7.39    3.31
   7   8   5    7.52    4.18
   7   8   6    7.83    8.12
  -7  -8  -6   19.74    5.16
   7   8   6   20.25    6.38
   7   8   6   18.40    7.06
   7   8   7  136.34   17.72
   7   8   7  160.16   20.13
  -7  -8  -7  159.72   15.23
  -7  -8  -8    2.75    2.13
   7   8   8    1.79    2.78
   7   8   8    3.88    3.37
   7   8   9   72.04   12.18
  -7  -8  -9   86.84   10.17
  -7  -8 -10   82.23    9.48
  -7  -8 -11   78.13    8.45
  -7  -8 -12   -0.15    0.76
   7   8  12    0.33    1.78
   7   8  13    4.12    2.87
   7   8  13   13.93    3.13
  -7  -9   3    0.13    0.93
  -7  -9   2    0.62    0.86
   7   9  -2    0.99    1.31
   7   9  -2    2.76    1.26
   7   9  -1  156.25   13.05
   7   9  -1  140.86   11.45
  -7  -9   1  115.11   12.10
  -7  -9   0    4.26    2.32
  -7  -9  -1   16.31    4.39
   7   9   2    1.38    4.56
  -7  -9  -2    0.37    1.93
   7   9   3   95.84   21.83
  -7  -9  -3  151.36   15.14
   7   9   4   35.88   13.15
  -7  -9  -4   47.16    7.78
   7   9   5   13.71    8.82
  -7  -9  -5   17.45    4.68
   7   9   6    1.35    4.45
   7   9   6    0.61    3.00
   7   9   6   -0.92    3.71
   7   9   7   75.22   18.20
   7   9   7   65.81   11.76
   7   9   7   90.70   15.81
  -7  -9  -7   88.72   10.86
   7   9   8   20.23    9.83
  -7  -9  -8   18.56    4.74
   7   9   8   12.63    5.29
   7   9   8   22.65    7.75
   7   9   9    1.17    4.31
  -7  -9  -9    4.45    2.41
   7   9   9    0.53    2.76
   7   9   9    1.92    2.99
   7   9  10    4.10    5.62
  -7  -9 -10    8.97    2.98
   7   9  11   11.64    6.32
  -7  -9 -11   13.58    3.07
   7   9  11    9.01    3.78
   7   9  12    7.85    4.58
  -7  -9 -12    5.93    1.76
   7   9  12    8.72    3.11
   7  10  -2   17.35    2.78
   7  10  -1    0.16    0.90
   7  10  -1   -0.24    0.71
  -7 -10   0    1.51    1.17
   7  10   0    1.85    1.44
   7  10   0    2.30    1.33
   7  10   1   23.66    3.94
  -7 -10  -1   14.48    3.68
   7  10   1   23.76    3.63
   7  10   2   46.03    5.52
   7  10   2   27.09   11.72
  -7 -10  -2   37.80    6.40
   7  10   3    3.61    1.61
   7  10   3    2.67    5.83
  -7 -10  -3    2.72    2.39
   7  10   4    6.72    6.30
  -7 -10  -4   12.86    4.01
   7  10   5    1.32    4.88
  -7 -10  -5    0.73    1.90
   7  10   6   12.06    2.10
   7  10   6    2.59    4.30
  -7 -10  -6    8.30    3.42
   7  10   7  105.81   21.73
   7  10   7  162.00   22.47
  -7 -10  -7  146.36   14.73
   7  10   8   26.54    8.35
   7  10   9   45.86    8.92
   7  10   9   74.62   12.37
  -7 -10  -9   75.08    8.77
  -7 -10 -10   14.67    3.48
  -7 -10 -11    1.46    1.24
   7  10  11    0.30    1.65
   7  11   1   -0.11    0.52
   7  11   1    0.94    0.88
  -7 -11  -2    6.05    2.06
   7  11   2   11.79    2.24
  -7 -11  -3   12.39    3.16
   7  11   3    5.48    5.77
   7  11   3   15.27    2.56
  -7 -11  -4    2.94    1.83
   7  11   4    4.92    1.49
   7  11   5   21.30    2.83
  -7 -11  -5   15.09    3.88
  -7 -11  -6    6.38    2.65
  -7 -11  -7    6.46    2.61
  -7 -11  -8  179.14   15.96
   7  11   9    0.79    3.43
  -7 -11  -9    1.13    1.39
   7  11  10    0.63    2.31
   7  11  11    0.44    1.91
  -7 -11 -11    2.26    1.08
  -7 -12  -5    0.15    1.04
   7  12   5    0.78    3.15
   7  12   6    7.59    4.85
  -7 -12  -6    1.50    1.14
   7  12   7   18.88    6.86
  -7 -12  -7   11.65    2.65
   7  12   8   14.54    5.69
  -7 -12  -8   10.87    2.38
   7  12   9    0.96    2.37
  -7 -12  -9    1.93    1.00
  -8   5   1    1.09    0.47
  -8   5   0   10.39    1.39
  -8   5   0    9.65    1.52
  -8   5  -1    9.05    1.35
  -8   5  -1   11.01    1.67
  -8   5  -2    4.60    1.12
  -8   5  -2    4.88    0.96
  -8   5  -3    1.07    0.63
  -8   5  -3    0.96    0.50
  -8   5  -4    8.73    1.22
  -8   5  -4   20.21    1.90
  -8   4   4    2.98    0.57
  -8   4   3    6.70    1.05
  -8   4   3    6.73    1.01
  -8   4   2    4.23    0.98
  -8   4   1    6.57    1.48
  -8   4   1    6.43    1.32
  -8   4   0    0.11    0.63
  -8   4   0    0.25    0.51
  -8   4  -1   86.79    7.03
  -8   4  -2   12.09    1.67
  -8   4  -2   12.94    1.99
  -8   4  -4    7.15    1.36
  -8   4  -4    8.72    2.65
  -8   4  -5   33.47    3.04
  -8   4  -5   27.62    4.57
  -8   3   5   80.61    5.70
  -8   3   4    0.05    0.35
  -8   3   4    0.21    0.35
  -8   3   3   -0.07    0.42
  -8   3   2    0.60    0.76
  -8   3   2    0.63    0.66
  -8   3   1   17.85    2.60
  -8   3   1   17.68    2.82
  -8   3   0   23.14    3.08
  -8   3   0   20.45    3.25
  -8   3  -1    2.75    1.19
  -8   3  -2    8.63    1.59
  -8   3  -2    8.38    1.67
  -8   3  -2    8.49    3.30
  -8   3  -3  103.12    7.81
  -8   3  -3  100.55    8.21
  -8   3  -3   98.26    7.87
  -8   3  -3   77.28   11.00
  -8   3  -4   74.09    6.25
  -8   3  -4   80.74    6.62
  -8   3  -4   72.99    6.23
  -8   3  -4   67.53    9.79
  -8   3  -5    3.30    2.65
  -8   3  -5    5.21    1.17
  -8   3  -5    5.45    1.30
  -8   3  -6   15.67    4.48
  -8   3  -6   19.42    2.34
  -8   3  -6   21.92    2.36
  -8   3  -7    5.30    2.56
  -8   3  -7    6.81    1.07
  -8   3  -7    8.93    1.35
  -8   3  -7    9.89    1.26
  -8   2   6   19.32    1.85
  -8   2   5    3.94    0.90
  -8   2   5    3.68    0.87
  -8   2   4   59.10    4.97
  -8   2   4   56.96    4.71
  -8   2   4   52.87    4.59
  -8   2   3    0.07    0.40
  -8   2   3    0.39    0.60
  -8   2   2   59.93    5.48
  -8   2   2   53.82    5.53
  -8   2   2   49.90    4.62
  -8   2   1  481.61   31.06
  -8   2   1  439.39   29.76
  -8   2   1  511.60   31.90
  -8   2   0  151.18   12.07
  -8   2   0  159.62   12.84
  -8   2  -1    5.28    1.49
  -8   2  -1    4.87    1.60
  -8   2  -1    2.44    2.34
  -8   2  -2    0.19    0.58
  -8   2  -2    0.12    0.66
  -8   2  -2    0.47    2.17
  -8   2  -3  117.72    9.04
  -8   2  -3  125.28    9.77
  -8   2  -3  102.47    9.08
  -8   2  -3  106.75   14.36
  -8   2  -4    9.78    4.35
  -8   2  -4   14.55    2.38
  -8   2  -4   19.98    2.89
  -8   2  -4   16.96    2.58
  -8   2  -5    1.99    2.72
  -8   2  -5    2.74    1.11
  -8   2  -5    2.25    1.08
  -8   2  -6   12.55    4.56
  -8   2  -6   15.55    2.31
  -8   2  -6   15.77    2.37
  -8   2  -7    8.84    3.87
  -8   2  -7   10.89    1.68
  -8   2  -7   13.87    2.14
  -8   2  -7   11.54    1.87
  -8   2  -8   34.89    3.31
  -8   2  -9    0.21    1.11
  -8   1   6   52.88    4.22
  -8   1   5   43.78    3.97
  -8   1   4    3.15    1.05
  -8   1   4    4.70    1.26
  -8   1   3  108.65    8.19
  -8   1   3   81.61    7.26
  -8   1   2   10.20    1.86
  -8   1   2    8.53    2.21
  -8   1   2   14.13    2.47
  -8   1   1   13.22    2.88
  -8   1   1   14.93    2.74
  -8   1   0  257.54   17.86
  -8   1   0  253.33   18.74
  -8   1   0  239.19   16.84
  -8   1  -1  282.38   20.40
  -8   1  -1  244.38   25.78
  -8   1  -2    0.13    0.94
  -8   1  -2   -0.29    0.91
  -8   1  -2    0.55    2.24
  -8   1  -3  100.84    8.24
  -8   1  -3  110.41    9.11
  -8   1  -3   90.83    8.43
  -8   1  -3   97.98   14.41
  -8   1  -4   35.05    8.30
  -8   1  -4   31.11    4.02
  -8   1  -4   29.21    3.88
  -8   1  -5    6.66    4.48
  -8   1  -5    6.05    1.67
  -8   1  -5    7.07    1.80
  -8   1  -6   39.77    8.87
  -8   1  -6   41.27    4.41
  -8   1  -7    1.59    3.15
  -8   1  -7    0.12    0.67
  -8   1  -7    0.53    0.56
  -8   1  -9   23.85    5.22
  -8   1 -10    1.22    1.21
  -8   1 -10    3.07    0.72
  -8   0   6   24.71    2.43
  -8   0   5   39.39    3.65
  -8   0   5   38.09    3.84
  -8   0   4   25.15    2.86
  -8   0   4   20.77    2.85
  -8   0   3   35.44    4.31
  -8   0   2   22.81    3.40
  -8   0   2   22.61    3.27
  -8   0   2   16.32    3.21
  -8   0   1  240.03   16.70
  -8   0   1  212.72   17.20
  -8   0   1  209.25   16.05
  -8   0   0  133.39   11.35
  -8   0   0  112.17    9.68
  -8   0   0  105.23   14.60
  -8   0  -1    1.24    1.23
  -8   0  -1    0.99    0.85
  -8   0  -1    1.13    2.28
  -8   0  -2   81.16    7.72
  -8   0  -2   83.64    8.59
  -8   0  -2   77.01    6.95
  -8   0  -2   88.06   13.43
  -8   0  -3    0.65    2.84
  -8   0  -3    0.59    0.98
  -8   0  -4   15.44    6.20
  -8   0  -4   10.61    2.28
  -8   0  -5    1.36    3.56
  -8   0  -5    0.13    0.73
  -8   0  -6  142.57   11.20
  -8   0  -6  163.72   19.67
  -8   0  -7    3.80    1.39
   8   0   7    2.80    1.79
  -8   0  -7    3.20    1.07
  -8   0  -8   44.11    8.68
  -8   0  -8   36.69    4.01
   8   0   8   37.57    5.79
  -8   0  -9    6.10    3.55
   8   0   9    8.55    2.62
  -8   0 -10    2.14    2.09
   8   0  10    3.22    1.54
  -8  -1   6    3.03    0.85
  -8  -1   5   55.05    4.53
  -8  -1   5   45.72    4.59
  -8  -1   4   11.92    1.91
  -8  -1   4   11.50    2.83
  -8  -1   3   63.31    6.34
  -8  -1   3   62.41    6.31
  -8  -1   3   55.26    6.73
  -8  -1   2    0.20    1.00
  -8  -1   2    1.21    1.11
  -8  -1   2    0.60    1.01
  -8  -1   1    0.38    1.14
  -8  -1   1    1.20    1.28
  -8  -1   1    0.61    0.95
  -8  -1   1    1.67    1.15
  -8  -1   1    0.51    2.07
  -8  -1   0   12.94    2.74
  -8  -1   0   11.07    2.90
  -8  -1   0   13.07    2.55
  -8  -1   0    9.76    4.88
  -8  -1  -1   15.66    3.47
  -8  -1  -1   16.44    2.82
  -8  -1  -1   16.96    2.92
  -8  -1  -1   12.40    2.49
  -8  -1  -1   16.08    6.02
  -8  -1  -2    3.84    1.81
  -8  -1  -2    7.04    1.93
  -8  -1  -2    3.98    1.42
  -8  -1  -2    2.35    1.12
  -8  -1  -2    2.64    3.44
  -8  -1  -3   24.25    7.68
  -8  -1  -3   22.24    3.32
  -8  -1  -3   20.55    3.23
  -8  -1  -3   18.30    2.91
  -8  -1  -4  357.76   25.31
  -8  -1  -4  379.03   26.75
  -8  -1  -4  399.88   36.28
  -8  -1  -5   46.22   10.66
  -8  -1  -5   43.45    4.91
  -8  -1  -5   45.36    5.64
  -8  -1  -6   13.67    2.36
  -8  -1  -6   15.25    2.94
  -8  -1  -7    1.37    3.20
  -8  -1  -7    1.66    1.17
   8   1   7    4.29    2.43
  -8  -1  -7    2.29    0.91
  -8  -1  -8    3.09    3.69
  -8  -1  -8    4.62    1.36
   8   1   8    3.71    2.35
  -8  -1  -9   36.18    7.89
   8   1   9   45.18    6.63
  -8  -1 -10    3.44    2.77
   8   1  10    5.77    2.33
   8   1  11   31.75    4.30
  -8  -1 -11   11.78    2.98
  -8  -2   6    0.06    0.42
  -8  -2   5    1.94    0.74
  -8  -2   5    1.08    0.72
  -8  -2   5    0.38    0.73
  -8  -2   5    1.47    1.32
  -8  -2   4   10.58    1.77
  -8  -2   4   10.29    2.77
  -8  -2   3  284.11   22.00
  -8  -2   2   22.87    4.23
  -8  -2   2   25.55    3.85
  -8  -2   2   19.28    3.60
  -8  -2   1   92.79    8.46
  -8  -2   1   84.77    9.01
  -8  -2   1   63.96   12.13
  -8  -2   0   -0.21    0.78
  -8  -2   0   -0.22    1.24
  -8  -2   0    0.46    0.98
  -8  -2   0    0.50    1.06
  -8  -2   0   -0.63    2.74
  -8  -2  -1   60.82    6.37
  -8  -2  -1   61.00    7.28
  -8  -2  -1   73.92    6.57
  -8  -2  -1   57.23    6.46
  -8  -2  -1   58.82    6.85
  -8  -2  -1   61.60   11.71
  -8  -2  -2    0.22    1.14
  -8  -2  -2    0.14    0.85
  -8  -2  -2    0.56    0.83
  -8  -2  -2    0.31    0.85
  -8  -2  -2    1.38    3.22
  -8  -2  -3   34.40    4.23
  -8  -2  -3   32.95    4.95
  -8  -2  -3   36.55    4.40
  -8  -2  -3   31.48    4.25
  -8  -2  -3   38.54    9.78
  -8  -2  -4    0.74    3.45
  -8  -2  -4    4.46    1.93
  -8  -2  -4    5.46    1.55
  -8  -2  -4    2.35    1.16
  -8  -2  -5  107.60    8.71
  -8  -2  -5  103.99    9.76
  -8  -2  -5   98.25    8.62
  -8  -2  -6    1.48    3.23
  -8  -2  -6    0.35    0.91
   8   2   6    1.59    1.65
  -8  -2  -6    0.42    0.52
  -8  -2  -7   10.65    5.65
  -8  -2  -7   11.04    2.43
   8   2   7   12.61    3.81
  -8  -2  -8   39.13    9.01
  -8  -2  -8   28.49    3.72
   8   2   8   42.18    7.05
  -8  -2  -9    1.12    2.45
   8   2   9    2.42    2.21
  -8  -2 -10   13.37    4.49
   8   2  10   18.39    4.39
   8   2  11   -0.25    1.46
  -8  -2 -11   -0.51    1.34
   8   2  12    2.62    1.33
  -8  -3   6    3.35    0.77
  -8  -3   5   85.91    6.97
  -8  -3   5   77.21    7.62
  -8  -3   4    3.45    1.79
  -8  -3   4    3.66    0.98
  -8  -3   4    3.43    1.41
  -8  -3   4    2.09    1.26
  -8  -3   3   57.10    5.08
  -8  -3   3   62.17    6.37
  -8  -3   3   52.29    7.08
  -8  -3   3   55.15    6.19
  -8  -3   2   19.03    4.23
  -8  -3   2   26.04    3.94
  -8  -3   1    1.54    1.53
  -8  -3   0  333.61   23.47
  -8  -3   0  324.60   23.94
  -8  -3   0  331.60   25.22
  -8  -3   0  340.63   32.49
  -8  -3  -1    1.39    1.53
  -8  -3  -1    1.99    1.51
  -8  -3  -1    1.90    1.14
  -8  -3  -1    2.47    1.43
  -8  -3  -1   -0.71    3.68
  -8  -3  -2  283.95   21.22
  -8  -3  -2  353.54   21.70
  -8  -3  -2  297.99   22.01
  -8  -3  -2  277.37   22.49
  -8  -3  -2  317.23   31.87
  -8  -3  -3   -0.19    0.78
  -8  -3  -3    0.42    1.21
  -8  -3  -3    0.13    0.63
  -8  -3  -3   -0.14    0.85
  -8  -3  -3    3.67    4.19
  -8  -3  -4   29.33    3.63
  -8  -3  -4   28.23    4.52
  -8  -3  -4   33.54    4.14
  -8  -3  -5   25.18    3.16
  -8  -3  -5   26.02    4.14
  -8  -3  -5   21.82    7.90
  -8  -3  -6  174.03   14.27
   8   3   6  182.39   17.55
  -8  -3  -6  201.20   23.45
  -8  -3  -7    0.72    3.15
  -8  -3  -7   -0.30    0.87
   8   3   7    1.20    1.86
   8   3   8  413.33   31.13
  -8  -3  -8  311.15   33.19
   8   3   9  115.54   13.06
  -8  -3  -9   78.04   12.80
   8   3  10  129.58   12.96
  -8  -3 -10   66.98   10.87
   8   3  11   -0.61    1.66
   8   3  12   -0.90    1.34
  -8  -4   5    7.67    1.33
  -8  -4   5    4.80    1.61
  -8  -4   4   44.83    6.18
  -8  -4   4   47.02    5.49
  -8  -4   3    8.13    2.24
  -8  -4   3    5.13    2.34
  -8  -4   3    4.84    1.08
  -8  -4   3    8.01    2.04
  -8  -4   2    1.41    1.20
  -8  -4   2    1.42    1.76
  -8  -4   2    2.06    0.78
  -8  -4   2    2.64    1.57
  -8  -4   1    2.30    1.91
  -8  -4   1    4.69    1.84
  -8  -4   0  436.47   30.74
  -8  -4   0  479.73   33.57
  -8  -4  -1   55.11    6.03
  -8  -4  -1   67.70    8.07
  -8  -4  -1   71.17   13.51
  -8  -4  -2    6.48    2.40
  -8  -4  -2    6.42    1.71
  -8  -4  -2    8.88    1.84
  -8  -4  -2    4.52    4.67
  -8  -4  -3   53.79    5.61
  -8  -4  -3   73.75    6.22
  -8  -4  -3   51.71    6.91
  -8  -4  -3   56.42   12.43
  -8  -4  -4   50.91    5.23
  -8  -4  -4   48.67    6.35
  -8  -4  -4   70.84    6.17
  -8  -4  -4   60.43    7.01
  -8  -4  -5    8.39    2.40
  -8  -4  -5   10.92    1.82
  -8  -4  -5    8.16    2.32
  -8  -4  -5    8.93    5.91
  -8  -4  -6   27.55    4.17
   8   4   6   34.55    6.73
  -8  -4  -6   43.20   10.06
   8   4   7   10.71    4.01
  -8  -4  -7    9.81    5.33
   8   4   8    5.42    3.41
  -8  -4  -8   -0.65    2.38
   8   4   9   26.33    6.10
  -8  -4  -9   10.02    4.60
   8   4  10   13.79    4.44
  -8  -4 -10    5.48    3.15
   8   4  11    2.48    2.41
   8   4  12    1.62    1.72
   8   4  13    2.11    1.24
   8   5  -5   15.29    2.43
  -8  -5   5   12.73    2.38
  -8  -5   4    7.65    2.10
  -8  -5   4    4.93    2.19
  -8  -5   4    6.52    1.39
  -8  -5   3    1.84    1.29
  -8  -5   3    1.66    1.02
  -8  -5   2   70.22    7.25
  -8  -5   2   70.71    9.01
  -8  -5   2   72.78    7.68
  -8  -5   1  249.90   19.00
  -8  -5   1  245.90   21.01
  -8  -5   1  245.45   18.59
  -8  -5   0  115.08   11.14
  -8  -5   0  131.14   13.15
  -8  -5  -1   40.92    5.61
  -8  -5  -1   46.49    6.85
  -8  -5  -2   20.94    3.22
  -8  -5  -2   34.17    5.57
  -8  -5  -2   22.03    9.19
  -8  -5  -3   20.09    4.15
  -8  -5  -3   17.67    2.73
  -8  -5  -4   62.98    5.92
  -8  -5  -4   80.34    8.66
  -8  -5  -4   65.41   13.36
   8   5   5   51.51    8.89
  -8  -5  -5   76.74    6.62
  -8  -5  -5   76.46    8.52
  -8  -5  -5   65.81   13.15
  -8  -5  -6   14.05    3.21
   8   5   6    8.50    4.98
   8   5   6    8.61    3.72
  -8  -5  -6   12.85    5.81
   8   5   7   24.43    6.21
  -8  -5  -7   29.98    4.63
  -8  -5  -7   26.14    7.68
   8   5   8   57.16    9.59
  -8  -5  -8   33.97    8.37
   8   5   9   53.79    8.97
  -8  -5  -9   61.43   10.51
   8   5  10    1.36    2.48
   8   5  10   -0.39    1.80
   8   5  11    0.39    1.93
   8   5  11    1.29    1.77
   8   5  12    1.81    1.93
   8   5  13   14.39    3.07
  -8  -6   5   13.82    2.40
  -8  -6   4    2.34    1.35
  -8  -6   4    3.48    1.63
  -8  -6   3    2.84    1.65
  -8  -6   3    6.14    2.36
  -8  -6   3    4.18    1.29
  -8  -6   2    2.09    1.54
  -8  -6   2    1.93    1.16
  -8  -6   1   14.22    3.06
  -8  -6   0  553.67   38.27
  -8  -6   0  560.00   41.14
  -8  -6  -1   29.79    5.96
  -8  -6  -1   26.69    4.47
   8   6   2   58.97   13.34
  -8  -6  -2  104.61   11.11
   8   6   3   27.71    8.73
  -8  -6  -3   51.35    7.22
  -8  -6  -3   25.38    9.62
  -8  -6  -4    9.29    3.20
   8   6   4    4.28    3.76
  -8  -6  -4    7.63    5.05
   8   6   5   33.70   10.08
   8   6   5   40.71    7.97
  -8  -6  -5   48.72   11.23
   8   6   6   37.44   10.77
   8   6   6   52.86    9.33
  -8  -6  -6   71.22    8.43
  -8  -6  -6   49.40   10.60
  -8  -6  -7    9.68    2.95
   8   6   7    7.99    3.87
  -8  -6  -7    8.82    4.68
  -8  -6  -8   22.95    4.27
   8   6   8   17.81    5.75
  -8  -6  -8   14.34    5.66
  -8  -6  -9    2.10    1.43
   8   6   9    3.66    3.22
  -8  -6  -9    0.44    1.79
   8   6  10   47.07    8.78
   8   6  11   37.54    7.33
   8   6  12   12.38    3.74
   8   6  13    6.84    2.31
   8   7  -4   26.92    3.57
  -8  -7   4   23.29    3.42
  -8  -7   3   12.62    2.77
  -8  -7   3   21.93    3.91
   8   7  -3   18.08    2.56
  -8  -7   2    1.64    1.42
  -8  -7   2    1.92    1.87
  -8  -7   2    2.01    0.94
  -8  -7   1   37.03    6.42
  -8  -7   1   35.87    4.58
  -8  -7   0   79.58    8.19
  -8  -7  -1  120.57   11.28
  -8  -7  -2   38.04    6.52
   8   7   2   10.30    6.96
  -8  -7  -3    4.57    2.60
   8   7   3    1.03    3.41
   8   7   4   96.72   20.25
  -8  -7  -4  230.82   18.26
   8   7   5    5.29    4.97
  -8  -7  -5   13.24    3.86
   8   7   5    8.34    3.83
  -8  -7  -5    7.83    4.73
   8   7   6  129.76   23.04
   8   7   6  165.75   19.16
  -8  -7  -6  147.87   21.10
   8   7   7   17.74    8.80
   8   7   7   38.30    8.43
  -8  -7  -7   41.29    6.40
  -8  -7  -7   25.41    7.27
  -8  -7  -8   22.32    4.52
   8   7   8   19.76    6.13
  -8  -7  -8   10.57    4.80
  -8  -7  -9   -0.25    1.17
   8   7   9    0.54    2.36
   8   7  10   42.81    8.39
  -8  -7 -10   33.12    4.96
   8   7  11    9.50    3.84
   8   7  12    1.89    1.95
   8   8  -3   59.16    5.35
  -8  -8   3   51.75    4.66
  -8  -8   2    3.62    1.59
  -8  -8   2   10.28    2.79
  -8  -8   1    2.52    1.91
  -8  -8   0    0.33    1.63
  -8  -8   0    2.27    1.17
  -8  -8  -1   89.98    9.04
  -8  -8  -1   96.62   11.56
   8   8   2    9.29    6.93
   8   8   3   17.71    8.77
   8   8   4   35.51   12.29
  -8  -8  -4   95.17   10.85
   8   8   5   20.29    9.47
  -8  -8  -5   42.59    7.08
   8   8   6    9.55    6.93
   8   8   6   17.15    5.54
   8   8   7  100.68   20.48
   8   8   7  108.10   15.54
  -8  -8  -7  158.49   14.59
   8   8   8    4.62    5.04
  -8  -8  -8    1.55    1.70
   8   8   8    2.25    3.08
  -8  -8  -9    5.79    2.50
   8   8   9    1.08    5.05
   8   8   9    3.19    3.16
   8   8  10   32.55   10.31
   8   8  10   37.83    7.79
  -8  -8 -10   48.17    6.18
  -8  -8 -11    3.13    1.42
   8   8  11    1.55    3.40
   8   8  11    1.56    2.41
   8   8  12    6.66    3.97
   8   8  12   23.45    4.63
   8   9  -2    9.10    2.13
   8   9  -2    3.23    1.05
  -8  -9   1    5.65    2.03
   8   9  -1    7.39    2.35
   8   9  -1    6.57    1.80
  -8  -9   0   22.17    4.46
  -8  -9  -1    6.08    2.88
  -8  -9  -1    7.40    1.81
  -8  -9  -2    4.94    2.80
   8   9   2    3.56    4.80
  -8  -9  -2    3.71    1.61
   8   9   3    2.47    5.77
  -8  -9  -3    2.20    2.01
   8   9   4   28.85   10.89
   8   9   5   -1.25    4.62
   8   9   6   51.93   14.77
  -8  -9  -6  105.20   11.74
   8   9   7    2.39    4.85
  -8  -9  -7   10.29    3.43
   8   9   7    8.27    4.19
   8   9   8    4.53    5.32
  -8  -9  -8   12.94    3.73
   8   9   8   10.63    4.84
   8   9   9    1.03    4.48
  -8  -9  -9   -0.28    1.52
   8   9   9    0.49    2.14
   8   9  10   26.45    9.26
   8   9  10   25.13    6.11
  -8  -9 -10   34.44    5.15
  -8  -9 -11    0.33    0.91
   8   9  11    0.70    3.04
   8   9  11   -1.02    1.78
   8   9  12    0.48    1.57
  -8 -10   0    1.76    1.12
   8  10   0    1.09    1.09
   8  10   0    0.95    0.95
  -8 -10  -1    1.86    1.54
   8  10   1    4.09    1.76
   8  10   2   13.12    2.74
  -8 -10  -2    7.68    2.85
  -8 -10  -3   51.68    5.62
  -8 -10  -3   64.97    8.38
   8  10   4    1.19    4.39
  -8 -10  -4    3.69    2.42
   8  10   5   10.75    8.19
  -8 -10  -5   20.39    4.91
   8  10   6   16.29    8.42
   8  10   7    5.57    5.82
   8  10   8    2.05    4.78
  -8 -10  -8    2.33    2.04
   8  10   9    6.32    5.40
  -8 -10  -9   10.36    3.00
   8  10  10    0.75    3.26
  -8 -10 -10    3.25    1.72
   8  10  11    8.39    4.35
  -8 -10 -11    7.60    2.03
   8  11   1    1.49    0.86
  -8 -11  -2    4.56    1.67
   8  11   2    8.82    1.79
   8  11   3   29.55    3.57
  -8 -11  -3   25.98    4.36
  -8 -11  -4    0.25    1.29
   8  11   4   -0.97    3.92
   8  11   4    0.11    0.68
   8  11   5   36.51    3.83
   8  11   5   27.80    9.94
  -8 -11  -5   39.68    5.94
   8  11   6    3.89    5.07
  -8 -11  -6    5.33    2.35
   8  11   7    0.91    3.70
  -8 -11  -7    1.79    1.69
   8  11   8   18.06    7.37
   8  11   9    3.49    3.65
  -8 -11  -9    1.79    1.47
   8  11  10    2.73    2.99
  -8 -11 -10    4.57    1.61
  -8 -12  -6    3.02    1.35
   8  12   6    1.95    3.03
   8  12   7    1.21    2.64
  -8 -12  -7   -0.15    0.70
   8  12   8    1.05    2.45
  -9   4   0   15.48    1.66
  -9   4  -1   29.62    2.72
  -9   4  -1   32.70    3.04
  -9   4  -2    0.32    0.45
  -9   4  -2    0.42    0.39
  -9   4  -3    0.30    0.41
  -9   3   3    5.32    0.78
  -9   3   2   57.73    4.53
  -9   3   1   12.55    1.67
  -9   3   1    9.02    1.52
  -9   3   0   62.49    5.21
  -9   3   0   61.59    5.48
  -9   3  -1    0.10    0.68
  -9   3  -1    0.31    0.55
  -9   3  -2    8.09    1.74
  -9   3  -3    5.13    1.39
  -9   3  -3    4.35    1.08
  -9   3  -4    0.09    0.50
  -9   3  -4    0.13    0.43
  -9   3  -5    0.08    0.43
  -9   3  -5    0.50    0.42
  -9   2   4    0.65    0.35
  -9   2   3    8.92    1.25
  -9   2   3    7.56    1.27
  -9   2   2    1.83    0.77
  -9   2   1  180.94   12.07
  -9   2   1  150.53   12.02
  -9   2   0   30.06    3.37
  -9   2   0   24.26    3.51
  -9   2  -1  119.98    9.41
  -9   2  -1  122.81   10.18
  -9   2  -2    1.73    1.17
  -9   2  -3   16.28    2.42
  -9   2  -3   16.18    2.91
  -9   2  -3   13.89    2.18
  -9   2  -3   13.69    4.13
  -9   2  -4   17.76    2.50
  -9   2  -4   24.22    3.34
  -9   2  -4   20.71    2.57
  -9   2  -4   13.92    4.33
  -9   2  -5    1.24    0.90
  -9   2  -5    1.48    0.72
  -9   2  -5    2.18    0.83
  -9   2  -5    0.69    1.79
  -9   2  -6   24.02    2.63
  -9   2  -6   30.77    3.26
  -9   2  -6   32.10    3.00
  -9   2  -6   25.00    5.16
  -9   2  -7    1.58    0.58
  -9   2  -7    1.49    1.53
  -9   1   4    3.38    0.76
  -9   1   3   49.83    4.25
  -9   1   3   38.52    3.63
  -9   1   2    0.46    0.55
  -9   1   2    0.79    0.84
  -9   1   1   68.15    5.85
  -9   1   1   53.85    5.81
  -9   1   1   56.05    4.81
  -9   1   0    4.65    1.75
  -9   1   0    4.57    1.55
  -9   1  -1   27.50    4.10
  -9   1  -1   22.00    5.34
  -9   1  -2   17.20    2.80
  -9   1  -2   18.82    3.36
  -9   1  -2   18.41    2.78
  -9   1  -2   14.05    4.76
  -9   1  -3   51.31    5.36
  -9   1  -3   59.06    5.46
  -9   1  -3   42.06    8.41
  -9   1  -4   64.19    6.14
  -9   1  -4   71.53    7.16
  -9   1  -4   71.45    6.28
  -9   1  -4   56.94    9.97
  -9   1  -5    1.93    2.52
  -9   1  -5    0.74    1.03
  -9   1  -5    1.20    0.72
  -9   1  -5    0.21    0.63
  -9   1  -6    0.45    2.23
  -9   1  -6    0.12    0.73
  -9   1  -6   -0.16    0.46
  -9   1  -6    0.10    0.55
  -9   1  -7   20.29    5.21
  -9   1  -7   14.02    1.83
  -9   1  -7   19.41    2.51
  -9   1  -7   20.38    2.45
  -9   1  -8   19.27    2.24
  -9   0   5    2.36    0.59
  -9   0   5    2.43    0.62
  -9   0   4   15.10    1.82
  -9   0   4   14.05    1.85
  -9   0   3   14.56    2.06
  -9   0   2    7.11    1.48
  -9   0   2   10.04    2.05
  -9   0   1    8.93    2.04
  -9   0   0   71.61    7.53
  -9   0   0   69.42    6.28
  -9   0  -1    3.58    1.65
  -9   0  -1    2.22    0.95
  -9   0  -1    2.92    2.79
  -9   0  -2  215.49   15.84
  -9   0  -2  218.62   17.27
  -9   0  -2  193.67   21.71
  -9   0  -3   28.12    3.79
  -9   0  -3   30.49    7.69
  -9   0  -4   35.55    4.25
  -9   0  -4   38.11    5.09
  -9   0  -4   39.45    8.78
  -9   0  -5   54.59   10.50
  -9   0  -5   53.63    5.34
  -9   0  -5   52.40    6.03
  -9   0  -6   28.28    7.34
  -9   0  -6   25.60    3.12
  -9   0  -6   28.10    3.86
  -9   0  -7    4.57    3.93
  -9   0  -7    1.56    0.97
  -9   0  -7    2.19    0.79
  -9   0  -7    0.98    0.81
  -9   0  -8    0.19    0.57
  -9   0  -9   96.12    6.73
  -9   0  -9   52.67    8.66
  -9   0 -10   13.08    1.55
  -9  -1   5   66.68    4.90
  -9  -1   4    1.13    0.57
  -9  -1   4    0.52    0.57
  -9  -1   3   19.84    2.37
  -9  -1   3   16.86    2.43
  -9  -1   2   31.92    3.97
  -9  -1   2   27.39    3.53
  -9  -1   2   22.15    3.50
  -9  -1   1   49.06    5.53
  -9  -1   1   53.77    5.41
  -9  -1   0   71.04    7.82
  -9  -1   0   72.30    6.74
  -9  -1   0   64.67   11.13
  -9  -1  -1   50.74    5.50
  -9  -1  -1   49.10    6.30
  -9  -1  -1   41.91    4.90
  -9  -1  -1   49.92    9.84
  -9  -1  -2  132.61   10.90
  -9  -1  -2  123.07   11.97
  -9  -1  -2  139.79   10.98
  -9  -1  -2  127.62   10.33
  -9  -1  -2  136.67   17.90
  -9  -1  -3   62.85    6.37
  -9  -1  -3   64.02    6.41
  -9  -1  -3   63.36    5.86
  -9  -1  -3   49.59   10.87
  -9  -1  -4   13.04    3.05
  -9  -1  -4   11.67    2.36
  -9  -1  -4   13.56    2.57
  -9  -1  -4   11.76    5.52
  -9  -1  -5    5.52    4.46
  -9  -1  -5   11.33    2.76
  -9  -1  -5   12.20    2.30
  -9  -1  -5   12.68    2.51
  -9  -1  -6    1.99    3.95
  -9  -1  -6    2.53    1.34
  -9  -1  -6    1.55    0.86
  -9  -1  -6    1.52    1.10
  -9  -1  -7   28.54    3.85
  -9  -1  -8    0.53    2.45
  -9  -1  -8    0.30    0.56
  -9  -1  -9   14.85    4.65
  -9  -1 -10    4.65    2.40
  -9  -2   5   23.32    2.37
  -9  -2   4   51.29    4.07
  -9  -2   4   43.74    4.30
  -9  -2   3   39.19    3.69
  -9  -2   3   36.40    4.78
  -9  -2   2   55.93    5.69
  -9  -2   2   53.67    6.23
  -9  -2   1    3.30    1.72
  -9  -2   1    3.24    1.39
  -9  -2   0  289.66   19.88
  -9  -2   0  264.03   19.59
  -9  -2   0  268.79   20.10
  -9  -2   0  238.96   26.23
  -9  -2  -1    0.68    1.41
  -9  -2  -1    2.94    1.45
  -9  -2  -1    1.67    1.18
  -9  -2  -1    0.65    3.06
  -9  -2  -2  108.51    9.66
  -9  -2  -2  112.80   11.06
  -9  -2  -2  128.66   10.02
  -9  -2  -2  107.15    9.67
  -9  -2  -2  115.57   16.73
  -9  -2  -3  121.40   10.36
  -9  -2  -3  124.98   10.52
  -9  -2  -3  128.03   10.48
  -9  -2  -3  126.10   18.41
  -9  -2  -4  177.64   13.49
  -9  -2  -4  163.36   14.74
  -9  -2  -4  184.97   13.93
  -9  -2  -4  172.95   13.35
  -9  -2  -4  200.22   23.28
  -9  -2  -5    5.10    2.04
  -9  -2  -5    4.09    1.33
  -9  -2  -5    5.23    1.70
  -9  -2  -5    4.48    4.61
  -9  -2  -6    8.89    2.32
  -9  -2  -6    6.65    1.51
  -9  -2  -7   -0.68    2.75
  -9  -2  -7    0.31    0.76
  -9  -2  -8   16.73    5.91
  -9  -2  -8   16.44    2.54
   9   2   9   23.43    4.34
  -9  -2  -9   16.96    5.45
   9   2  10    4.11    1.78
  -9  -2 -10    2.40    2.05
  -9  -3   5   17.48    1.88
  -9  -3   4    7.00    1.10
  -9  -3   4    9.18    1.58
  -9  -3   3    4.32    1.82
  -9  -3   3    6.62    1.22
  -9  -3   3    7.45    1.81
  -9  -3   2   74.44    6.18
  -9  -3   2   81.50    8.37
  -9  -3   1    0.66    1.41
  -9  -3   1    0.64    1.06
  -9  -3   0   25.64    3.98
  -9  -3   0   32.12    4.36
  -9  -3   0   30.33    4.78
  -9  -3  -1    3.34    1.70
  -9  -3  -1    4.85    1.73
  -9  -3  -1    3.13    1.61
  -9  -3  -1    5.74    4.74
  -9  -3  -2   71.45    7.14
  -9  -3  -2   67.26    8.16
  -9  -3  -2   88.01    7.46
  -9  -3  -2   72.65    7.60
  -9  -3  -2   75.47    7.97
  -9  -3  -2   90.15   15.27
  -9  -3  -3   50.07    5.47
  -9  -3  -3   61.00    5.91
  -9  -3  -3   47.43    5.73
  -9  -3  -3   43.77   10.93
  -9  -3  -4    0.67    1.33
  -9  -3  -4    0.13    0.70
  -9  -3  -4    5.15    1.57
  -9  -3  -4    0.63    0.98
  -9  -3  -4    0.79    4.30
  -9  -3  -5   36.48    4.22
  -9  -3  -5   39.96    5.53
  -9  -3  -5   46.86    5.13
  -9  -3  -5   40.34    4.80
  -9  -3  -6    2.05    1.35
  -9  -3  -6    2.86    1.22
  -9  -3  -7   -0.16    0.73
  -9  -3  -7    0.72    3.34
   9   3   8    0.33    1.42
  -9  -3  -8    3.19    3.49
   9   3   9   95.15   10.80
  -9  -3  -9   90.78   13.14
   9   3  10   32.53    5.33
  -9  -3 -10   20.49    5.18
   9   3  11    5.45    2.10
  -9  -4   4   13.76    1.89
  -9  -4   4   14.92    2.83
  -9  -4   3    5.84    2.17
  -9  -4   3    5.06    1.45
  -9  -4   2   40.59    4.79
  -9  -4   2   36.82    5.54
  -9  -4   1  115.87    8.86
  -9  -4   1  129.28   10.85
  -9  -4   1  135.08   12.18
  -9  -4   0   24.44    4.63
  -9  -4  -1   21.69    4.24
  -9  -4  -1   16.98    3.10
  -9  -4  -1   21.84    3.74
  -9  -4  -1   24.70    8.62
  -9  -4  -2   64.72    6.78
  -9  -4  -2   76.72    7.73
  -9  -4  -2   75.59    8.39
  -9  -4  -2   63.79   14.13
  -9  -4  -3   54.94    5.83
  -9  -4  -3   65.52    6.10
  -9  -4  -3   59.15    6.68
  -9  -4  -3   58.74    7.11
  -9  -4  -3   60.43   13.14
  -9  -4  -4    0.20    0.82
  -9  -4  -4    0.36    0.66
  -9  -4  -4    0.41    0.68
  -9  -4  -5    1.73    0.85
  -9  -4  -5    2.27    1.20
  -9  -4  -5    3.21    4.95
  -9  -4  -6   25.13    3.57
  -9  -4  -6   20.15    7.49
   9   4   7  115.20   12.88
  -9  -4  -7  114.78   17.10
   9   4   8   23.14    5.40
  -9  -4  -8   19.93    6.67
   9   4   9   82.61   10.14
  -9  -4  -9   51.11    9.77
   9   4  10   49.40    7.19
  -9  -4 -10   27.14    6.30
   9   4  11   14.96    3.77
   9   4  12    0.17    0.87
  -9  -5   4    8.39    1.21
  -9  -5   3    0.20    1.09
  -9  -5   3    0.92    0.74
  -9  -5   2   10.58    2.99
  -9  -5   2   11.64    2.41
  -9  -5   1    6.36    2.69
  -9  -5   1    6.52    1.99
  -9  -5   0   45.89    5.83
  -9  -5   0   42.86    6.58
  -9  -5  -1   10.78    3.27
  -9  -5  -2   14.82    3.75
  -9  -5  -2   20.03    8.20
  -9  -5  -2   15.76    3.44
  -9  -5  -3    2.92    2.02
  -9  -5  -3    4.37    1.43
  -9  -5  -3    4.19    5.17
  -9  -5  -4    3.23    1.93
  -9  -5  -4    3.11    1.15
  -9  -5  -5   10.98    2.89
  -9  -5  -5   14.87    2.43
  -9  -5  -5   12.99    6.61
  -9  -5  -6    5.72    2.02
  -9  -5  -6   10.38    2.04
  -9  -5  -6    6.15    5.10
   9   5   7   14.56    4.57
  -9  -5  -7   20.11    2.97
  -9  -5  -7   21.42    7.16
   9   5   8   34.14    7.01
  -9  -5  -8   27.67    7.64
   9   5   9    0.82    2.26
  -9  -5  -9    0.51    1.88
   9   5  10   58.32    8.32
  -9  -5 -10   31.93    6.45
   9   5  11   21.35    4.69
   9   5  12    5.39    2.11
  -9  -6   4   10.32    2.00
  -9  -6   3    2.22    0.70
  -9  -6   2   19.83    4.00
  -9  -6   2   20.64    2.92
  -9  -6   1   10.92    3.19
  -9  -6   1   11.14    2.44
  -9  -6   0  236.75   18.39
  -9  -6   0  249.91   20.57
  -9  -6  -1    0.31    1.69
  -9  -6  -1    1.85    1.52
  -9  -6  -2   37.29    5.37
  -9  -6  -2   35.22    6.22
  -9  -6  -3   30.64    5.50
  -9  -6  -4    8.66    3.04
  -9  -6  -4    2.48    4.55
  -9  -6  -5   86.55    9.34
  -9  -6  -5   52.55   12.67
  -9  -6  -6    1.51    1.44
  -9  -6  -6    0.74    3.25
   9   6   7   55.68    9.32
  -9  -6  -7   73.75    7.96
  -9  -6  -7   60.95   11.80
   9   6   8    3.20    2.83
  -9  -6  -8    3.50    3.19
   9   6   9   70.10   10.04
  -9  -6  -9   44.27    8.73
   9   6  10    0.39    1.95
   9   6  11    6.14    3.04
   9   6  12    1.15    1.37
  -9  -7   3    3.23    1.32
   9   7  -3    2.53    1.18
  -9  -7   2   39.27    5.44
  -9  -7   1   24.53    3.32
  -9  -7   0   13.97    3.76
  -9  -7   0   10.35    2.42
  -9  -7  -1    1.92    1.83
  -9  -7  -1    2.55    1.52
  -9  -7  -2   79.35    8.38
  -9  -7  -2   70.60    9.51
  -9  -7  -3  150.82   15.01
   9   7   4   17.01    7.20
  -9  -7  -4   45.70    6.84
  -9  -7  -5   16.65    4.08
   9   7   5    4.14    3.91
  -9  -7  -6    4.92    2.35
   9   7   6    2.53    3.69
   9   7   6    2.93    2.50
  -9  -7  -6    3.51    4.18
   9   7   7   23.50    8.24
   9   7   7   26.07    6.27
  -9  -7  -7   36.14    5.56
  -9  -7  -7   19.80    7.05
  -9  -7  -8   11.86    2.96
   9   7   8    5.69    4.48
   9   7   8    6.10    3.50
  -9  -7  -8    6.66    4.25
  -9  -7  -9    0.57    1.03
   9   7   9   -0.75    2.47
   9   7   9    0.45    1.97
   9   7  10    9.54    4.90
   9   7  10   23.59    5.63
   9   7  11   -0.47    1.90
   9   7  11    0.33    1.53
   9   7  12   -0.23    1.26
  -9  -8   2    1.05    0.93
   9   8  -2    2.64    1.31
  -9  -8   1    3.24    1.86
  -9  -8   0   40.04    4.43
  -9  -8   0   39.34    6.24
  -9  -8  -1    0.82    0.86
  -9  -8  -2    2.00    2.06
  -9  -8  -2   -0.20    1.02
   9   8   3    1.79    3.31
  -9  -8  -3    2.73    2.19
  -9  -8  -3    4.22    1.92
   9   8   4   24.28    9.29
  -9  -8  -4   85.74    9.68
  -9  -8  -5    1.65    2.04
   9   8   5    0.95    3.14
  -9  -8  -6    5.95    2.70
   9   8   6    2.86    3.86
  -9  -8  -7    3.48    2.09
   9   8   7    5.59    4.86
   9   8   7    1.83    2.39
  -9  -8  -8   18.08    3.86
   9   8   8   10.58    6.06
   9   8   8   10.57    4.30
   9   8   9   16.70    6.73
   9   8   9   21.23    5.78
  -9  -8  -9   30.13    4.57
   9   8  10   16.74    6.46
   9   8  10   24.01    5.76
  -9  -8 -10   33.23    4.26
   9   8  11    0.99    2.59
   9   8  11    0.91    1.74
   9   8  12   43.88    5.84
  -9  -9   1    2.21    1.09
   9   9  -1    1.68    1.13
   9   9  -1    1.09    0.65
  -9  -9   0    1.84    1.48
  -9  -9  -1    3.68    2.22
  -9  -9  -1    4.12    1.24
  -9  -9  -2    0.60    1.56
  -9  -9  -2    0.61    0.79
  -9  -9  -3    2.92    1.60
  -9  -9  -4    5.60    2.83
   9   9   4    2.91    3.92
  -9  -9  -5    3.28    2.42
   9   9   5    0.99    3.65
  -9  -9  -6    1.89    1.88
   9   9   6   -0.98    2.80
  -9  -9  -7    5.56    2.62
   9   9   7    5.68    5.19
  -9  -9  -8    1.05    1.55
   9   9   8    0.88    2.90
   9   9   8    0.42    2.10
   9   9   9   25.65    8.51
   9   9   9   28.28    6.28
  -9  -9 -10    0.17    0.72
   9   9  10    0.64    2.78
   9   9  10   -0.34    1.58
   9   9  11    3.67    2.85
   9   9  11    5.24    2.30
  -9 -10  -1   10.70    2.55
   9  10   1   14.81    2.60
  -9 -10  -2    5.89    2.22
   9  10   2    7.81    2.00
  -9 -10  -3   35.64    4.23
  -9 -10  -3   55.48    7.01
  -9 -10  -4    9.99    3.34
   9  10   4    2.65    3.89
  -9 -10  -4   10.11    2.22
   9  10   5    0.92    4.00
   9  10   6    6.38    5.73
  -9 -10  -6   27.36    5.07
   9  10   7   22.54    8.05
  -9 -10  -7   49.53    6.67
   9  10   8    1.59    3.20
  -9 -10  -8   -0.24    1.36
  -9 -10  -9    1.78    1.35
   9  10   9    1.36    2.98
  -9 -10 -10    0.44    0.91
   9  10  10    0.54    2.17
  -9 -11  -3    3.87    1.54
   9  11   3    3.44    1.09
  -9 -11  -4   -0.40    1.09
   9  11   4   -0.08    0.54
  -9 -11  -5    1.94    1.33
   9  11   5    0.71    2.63
   9  11   5    0.80    0.62
   9  11   6   18.75    7.02
  -9 -11  -6   23.62    3.24
   9  11   7    1.37    2.77
   9  11   8    0.61    2.47
  -9 -11  -8    0.18    0.80
  -9 -11  -9    0.44    0.81
   9  11   9    1.49    2.17
 -10   2   1   27.78    2.52
 -10   2   0    2.08    0.66
 -10   2  -1    4.11    1.07
 -10   2  -1    3.82    0.92
 -10   2  -2   35.07    3.62
 -10   2  -3    2.76    0.97
 -10   2  -3    2.00    0.74
 -10   2  -4    0.63    0.63
 -10   2  -4    0.59    0.42
 -10   2  -5    7.08    1.23
 -10   1   1    0.14    0.49
 -10   1   0    3.78    1.07
 -10   1  -1   38.07    4.24
 -10   1  -2  225.30   15.45
 -10   1  -2  224.81   16.33
 -10   1  -3   10.16    2.11
 -10   1  -3    9.16    1.63
 -10   1  -3    7.30    2.77
 -10   1  -4    6.06    1.58
 -10   1  -4    4.55    1.11
 -10   1  -4    4.39    2.43
 -10   1  -5    2.71    1.05
 -10   1  -5    0.96    0.55
 -10   1  -5    1.51    0.70
 -10   1  -5    0.29    1.58
 -10   1  -6   49.89    4.68
 -10   1  -6   40.57    6.48
 -10   1  -7   24.85    2.14
 -10   1  -7   10.67    2.97
 -10   0   3    0.82    0.39
 -10   0   3    0.51    0.30
 -10   0   2    7.13    1.14
 -10   0   2    6.04    1.01
 -10   0   1   18.95    2.46
 -10   0   1   14.79    1.78
 -10   0   0    0.21    0.35
 -10   0  -1   66.88    6.17
 -10   0  -1   73.88    7.02
 -10   0  -2    7.54    2.16
 -10   0  -2    4.99    1.42
 -10   0  -2    2.90    2.41
 -10   0  -3   31.82    3.59
 -10   0  -3   29.06    4.21
 -10   0  -3   30.70    6.70
 -10   0  -4   24.42    2.98
 -10   0  -4   23.72    3.60
 -10   0  -4   23.62    5.85
 -10   0  -5   26.88    3.06
 -10   0  -5   33.10    4.02
 -10   0  -5   32.83    6.82
 -10   0  -6   11.17    1.59
 -10   0  -6   10.91    2.04
 -10   0  -7   13.43    1.96
 -10   0  -7   17.78    4.40
 -10   0  -8   16.58    1.91
 -10  -1   3    2.72    0.65
 -10  -1   3    2.22    0.66
 -10  -1   2   63.72    4.89
 -10  -1   2   57.61    4.90
 -10  -1   1   32.63    3.70
 -10  -1   1   27.98    2.99
 -10  -1   0    5.88    1.36
 -10  -1  -1    4.77    1.44
 -10  -1  -1    4.55    1.19
 -10  -1  -1    2.04    2.35
 -10  -1  -2   15.16    2.52
 -10  -1  -2   13.39    3.00
 -10  -1  -2   14.81    2.09
 -10  -1  -2   12.06    4.65
 -10  -1  -3   21.65    3.11
 -10  -1  -3   25.89    3.31
 -10  -1  -3   18.53    6.02
 -10  -1  -4    8.37    2.39
 -10  -1  -4    8.83    1.81
 -10  -1  -4    8.89    1.91
 -10  -1  -4    8.19    4.71
 -10  -1  -5   14.05    2.24
 -10  -1  -5   21.08    3.42
 -10  -1  -5   19.10    2.75
 -10  -1  -5   17.35    6.15
 -10  -1  -6   31.97    3.34
 -10  -1  -6   35.37    4.33
 -10  -1  -6   39.57    4.07
 -10  -1  -6   37.19    8.12
 -10  -1  -7   -0.10    0.51
 -10  -1  -7    0.19    0.58
 -10  -1  -7   -0.90    2.21
 -10  -1  -8   36.18    3.57
 -10  -1  -8   28.95    6.14
 -10  -1  -9    4.94    1.02
 -10  -1  -9    3.11    1.98
 -10  -2   3    0.20    0.32
 -10  -2   3    0.24    0.44
 -10  -2   2    0.17    0.43
 -10  -2   2    0.07    0.51
 -10  -2   1    5.08    1.42
 -10  -2   0    2.33    1.18
 -10  -2   0    2.16    1.02
 -10  -2  -1   19.44    3.07
 -10  -2  -1   21.81    2.97
 -10  -2  -2    3.98    1.48
 -10  -2  -2    2.18    1.04
 -10  -2  -2    5.22    4.06
 -10  -2  -3   65.76    6.36
 -10  -2  -3   77.77    6.74
 -10  -2  -3   64.67    6.05
 -10  -2  -3   58.29   11.41
 -10  -2  -4    1.98    1.35
 -10  -2  -4    2.65    1.11
 -10  -2  -4    2.30    1.20
 -10  -2  -4    0.64    2.60
 -10  -2  -5    5.08    1.88
 -10  -2  -5    2.29    0.99
 -10  -2  -5    3.01    1.22
 -10  -2  -5    5.07    4.18
 -10  -2  -6   12.14    1.84
 -10  -2  -6   11.64    2.52
 -10  -2  -6   15.12    2.45
 -10  -2  -6    7.82    4.61
 -10  -2  -7   14.35    2.58
 -10  -2  -7   22.62    2.93
 -10  -2  -8    2.30    0.98
 -10  -2  -8    1.37    2.38
 -10  -2  -9    2.00    0.84
 -10  -2  -9    0.69    1.89
 -10  -2 -10    0.74    0.46
 -10  -3   3   49.21    4.20
 -10  -3   2    0.05    0.31
 -10  -3   2    0.12    0.60
 -10  -3   1   20.90    2.41
 -10  -3   1   25.07    3.27
 -10  -3   1   24.37    3.46
 -10  -3   0    6.96    1.93
 -10  -3   0    9.15    2.03
 -10  -3  -1   23.72    3.56
 -10  -3  -1   28.73    3.72
 -10  -3  -2    4.56    1.55
 -10  -3  -2    3.51    1.39
 -10  -3  -2    2.63    3.76
 -10  -3  -3   65.03    6.35
 -10  -3  -3   68.47    6.60
 -10  -3  -3   71.23   13.05
 -10  -3  -4   79.40    6.96
 -10  -3  -4   87.20    7.39
 -10  -3  -4   68.25    6.91
 -10  -3  -4   79.54   13.82
 -10  -3  -5  106.02    8.88
 -10  -3  -5  128.99    9.83
 -10  -3  -5  117.39    9.33
 -10  -3  -5  117.46   17.03
 -10  -3  -6   13.41    2.42
 -10  -3  -7    9.44    1.98
 -10  -3  -7    9.76    5.26
 -10  -3  -8    1.70    0.95
 -10  -3  -8    1.04    2.57
 -10  -3  -9    4.60    1.21
 -10  -3  -9    2.43    2.33
 -10  -3 -10    1.64    0.69
 -10  -3 -10    0.53    1.23
 -10  -4   3   33.05    3.16
 -10  -4   3   38.92    4.28
 -10  -4   2    4.00    1.26
 -10  -4   2    5.13    1.70
 -10  -4   1    0.68    1.04
 -10  -4   0    0.91    1.08
 -10  -4   0    0.71    1.03
 -10  -4  -1   -0.18    0.86
 -10  -4  -1   -0.15    0.76
 -10  -4  -2   40.01    4.66
 -10  -4  -2   43.04    5.20
 -10  -4  -2   37.38    5.04
 -10  -4  -2   33.62    9.81
 -10  -4  -3   13.81    2.46
 -10  -4  -3   12.70    2.68
 -10  -4  -3   12.79    6.61
 -10  -4  -4   16.35    2.60
 -10  -4  -4   20.02    2.85
 -10  -4  -4   17.34    3.04
 -10  -4  -4   12.22    6.51
 -10  -4  -5   85.26    7.45
 -10  -4  -5  109.20    8.44
 -10  -4  -5   95.57    8.52
 -10  -4  -6   90.68    7.67
 -10  -4  -6   82.51    7.69
 -10  -4  -6   89.44   14.64
 -10  -4  -7    0.94    0.78
 -10  -4  -7    0.65    3.03
 -10  -4  -8   -0.21    0.73
 -10  -4  -8   -1.11    2.60
 -10  -4  -9    3.16    1.05
 -10  -4  -9    1.75    2.40
 -10  -4 -10    0.88    0.58
 -10  -4 -10   -0.58    1.17
 -10  -5   3   -0.21    0.56
 -10  -5   2   16.57    2.37
 -10  -5   2   18.90    3.12
 -10  -5   1   44.06    4.79
 -10  -5   1   46.29    5.70
 -10  -5   0   37.80    4.62
 -10  -5   0   38.17    5.33
 -10  -5  -1   16.54    3.53
 -10  -5  -2   13.56    3.20
 -10  -5  -2   17.13    3.17
 -10  -5  -3   -0.21    0.92
 -10  -5  -3   -0.18    0.94
 -10  -5  -3   -0.78    3.65
 -10  -5  -4  107.67    9.42
 -10  -5  -4   89.26    9.25
 -10  -5  -5   16.16    7.12
 -10  -5  -5   13.32    2.78
 -10  -5  -6   23.43    3.55
 -10  -5  -6   12.39    7.23
 -10  -5  -7   27.65    3.29
 -10  -5  -7   29.34    3.80
 -10  -5  -7   23.10    7.41
 -10  -5  -8    4.96    1.26
 -10  -5  -8    2.82    2.95
 -10  -5  -8    4.64    1.36
 -10  -5  -9    0.44    2.28
 -10  -5 -10    0.28    1.13
 -10  -6   2    3.72    1.44
 -10  -6   2    1.46    0.62
 -10  -6   1   40.81    4.39
 -10  -6   1   46.49    5.61
 -10  -6   0    6.90    2.32
 -10  -6   0    7.30    1.91
 -10  -6  -1    5.43    2.29
 -10  -6  -1    4.48    1.71
 -10  -6  -2   63.75    7.72
 -10  -6  -3    6.15    2.42
 -10  -6  -3    4.55    1.90
 -10  -6  -4    2.37    1.62
 -10  -6  -4    3.05    1.58
 -10  -6  -5    4.38    1.96
 -10  -6  -5    3.05    4.36
 -10  -6  -6   28.05    4.12
 -10  -6  -6    6.39    5.11
 -10  -6  -7   -0.64    3.15
 -10  -6  -8   24.54    6.97
 -10  -6  -9    1.20    2.19
  10   6  10   -0.22    0.98
 -10  -7   1    5.02    1.85
 -10  -7   1    4.58    1.12
 -10  -7   0    8.13    2.51
 -10  -7   0    8.55    1.86
 -10  -7  -1   19.61    4.05
 -10  -7  -1   20.02    3.23
 -10  -7  -2  171.17   14.15
 -10  -7  -2  182.02   15.86
 -10  -7  -3   16.79    4.02
 -10  -7  -3   17.41    3.39
 -10  -7  -4   45.96    6.57
 -10  -7  -5   12.19    3.24
 -10  -7  -6  126.58   11.78
 -10  -7  -7   26.78    4.27
  10   7   9    7.83    2.78
  10   7  10   15.44    3.60
 -10  -8   1    1.27    0.91
 -10  -8   0    0.07    0.40
 -10  -8  -1    7.97    2.57
 -10  -8  -1   10.26    2.01
 -10  -8  -2   41.15    4.98
 -10  -8  -2   40.53    6.04
 -10  -8  -3   15.77    3.79
 -10  -8  -3   10.76    2.56
 -10  -8  -4    1.62    1.67
 -10  -8  -4    0.56    1.22
 -10  -8  -5    3.66    2.13
 -10  -8  -6   10.01    2.97
 -10  -8  -7   12.55    3.04
 -10  -8  -8    0.71    1.02
  10   8   9   22.17    4.50
  10   8  10    6.59    2.35
 -10  -9  -2    0.51    0.61
 -10  -9  -3   42.63    4.98
 -10  -9  -3   53.15    6.73
 -10  -9  -4    1.02    1.64
 -10  -9  -4    0.96    1.12
 -10  -9  -5   18.54    4.00
 -10  -9  -5   16.91    3.21
 -10  -9  -6   13.51    3.36
 -10  -9  -7   19.99    3.80
 -10  -9  -8   14.39    2.99
 -10  -9  -9    0.27    0.71
 -10 -10  -2    1.58    1.03
  10  10   2    0.66    0.62
 -10 -10  -4    0.21    1.08
 -10 -10  -4   -0.10    0.51
 -10 -10  -5    3.02    1.75
 -10 -10  -5    1.88    1.06
 -10 -10  -6   11.96    2.92
 -10 -10  -6    9.27    2.09
 -10 -10  -7    1.34    1.18
 -10 -10  -8   -0.32    0.84
 -10 -11  -6    2.31    1.22
 -11   0  -1   27.32    2.70
 -11   0  -2    4.73    1.01
 -11   0  -3    0.73    0.48
 -11   0  -4   17.87    1.92
 -11  -1  -1   46.24    4.21
 -11  -1  -2    1.78    0.81
 -11  -1  -3    2.67    0.90
 -11  -1  -3   -0.29    1.34
 -11  -1  -4    1.69    0.71
 -11  -1  -4    1.58    2.09
 -11  -1  -5    1.69    0.58
 -11  -1  -5    0.32    1.75
 -11  -1  -6    7.53    1.26
 -11  -1  -6    4.10    2.55
 -11  -1  -7   21.65    2.15
 -11  -1  -7   14.09    3.59
 -11  -2   1   22.87    2.16
 -11  -2   0    7.41    1.16
 -11  -2  -1   31.96    3.45
 -11  -2  -2   -0.18    0.58
 -11  -2  -2    0.30    0.40
 -11  -2  -3    0.52    0.59
 -11  -2  -3    2.00    2.55
 -11  -2  -4   20.25    2.44
 -11  -2  -4   11.52    4.53
 -11  -2  -5   31.96    3.06
 -11  -2  -5   37.14    7.61
 -11  -2  -6   17.30    2.22
 -11  -2  -6   13.56    4.57
 -11  -2  -7   14.54    1.88
 -11  -2  -7    9.70    3.75
 -11  -2  -8    2.98    0.73
 -11  -2  -8    0.80    1.82
 -11  -3   1   34.20    3.06
 -11  -3   0    6.07    0.96
 -11  -3   0    8.47    1.47
 -11  -3  -1    1.53    0.80
 -11  -3  -2    0.89    0.75
 -11  -3  -2    2.43    0.90
 -11  -3  -3   13.96    2.12
 -11  -3  -3   13.06    1.99
 -11  -3  -4   77.96    6.15
 -11  -3  -4   72.05    5.88
 -11  -3  -5   12.84    5.86
 -11  -3  -6    8.72    1.60
 -11  -3  -6    3.88    3.42
 -11  -3  -7   -0.07    0.54
 -11  -3  -8   28.10    2.72
 -11  -3  -8   16.57    5.18
 -11  -3  -9    0.24    1.16
 -11  -4   0    5.53    1.32
 -11  -4  -1    0.70    0.66
 -11  -4  -2    5.97    1.53
 -11  -4  -3   47.11    4.58
 -11  -4  -3   19.99    7.57
 -11  -4  -4   41.98    4.33
 -11  -4  -4   38.84    9.41
 -11  -4  -5    6.50    1.44
 -11  -4  -5    2.88    3.44
 -11  -4  -7    9.75    1.57
 -11  -4  -7    5.31    3.69
 -11  -4  -8   36.18    3.27
 -11  -4  -8   24.08    6.28
 -11  -4  -9    0.28    1.39
 -11  -5   0    1.59    0.86
 -11  -5  -1   22.40    2.97
 -11  -5  -1   19.91    2.89
 -11  -5  -2    7.06    1.72
 -11  -5  -3    2.90    1.29
 -11  -5  -4   -0.25    0.84
 -11  -5  -4    0.62    2.88
 -11  -5  -5    9.46    1.96
 -11  -5  -6    0.73    0.79
 -11  -5  -6    0.57    2.50
 -11  -5  -7   24.40    7.02
 -11  -5  -8    0.83    2.28
 -11  -5  -9    0.30    1.29
 -11  -6   0   22.98    2.71
 -11  -6   0   23.05    3.06
 -11  -6  -1    7.19    1.88
 -11  -6  -1    7.61    1.70
 -11  -6  -2   86.53    7.93
 -11  -6  -3    6.88    1.91
 -11  -6  -3    9.40    2.12
 -11  -6  -4    1.39    1.05
 -11  -6  -5    3.14    1.34
 -11  -6  -6    7.14    1.75
 -11  -6  -6    1.71    2.84
 -11  -6  -7   10.62    1.96
 -11  -6  -7    2.00    3.34
 -11  -6  -8    2.03    0.82
 -11  -6  -8    0.40    1.77
 -11  -7  -1  125.12    9.45
 -11  -7  -1  125.27   10.19
 -11  -7  -2   28.64    3.54
 -11  -7  -2   29.86    4.07
 -11  -7  -3  133.50   11.27
 -11  -7  -4    1.78    1.25
 -11  -7  -4    1.57    1.13
 -11  -7  -5    8.36    2.18
 -11  -7  -5   13.82    2.61
 -11  -7  -6    4.28    1.52
 -11  -7  -7   52.66    5.35
 -11  -7  -8    9.26    1.77
 -11  -8  -2    9.77    2.21
 -11  -8  -2   11.32    1.87
 -11  -8  -3    0.96    1.09
 -11  -8  -3    0.68    0.79
 -11  -8  -4   35.60    4.28
 -11  -8  -4   35.08    4.68
 -11  -8  -5   19.49    3.36
 -11  -8  -6    0.56    0.87
 -11  -8  -6    1.57    1.13
 -11  -8  -7   -0.12    0.68
 -11  -8  -8    2.60    1.04
 -11  -8  -9   45.85    4.18
 -11  -9  -3   -0.13    0.58
 -11  -9  -4    9.19    2.16
 -11  -9  -4    8.13    1.66
 -11  -9  -5    0.60    0.86
 -11  -9  -5    2.24    1.05
 -11  -9  -6    5.32    1.64
 -11  -9  -7    0.32    0.64
 -11  -9  -8   17.61    2.40
 -12  -3  -6   -0.24    1.23
 -12  -4  -6    9.12    3.69
 -12  -5  -3   -0.06    0.35
 -12  -5  -4   49.30    4.11
 -12  -6  -3    0.33    0.48
 -12  -6  -4    0.62    0.53
 -12  -6  -5   18.32    2.18
 -12  -7  -4    5.35    1.15
 -12  -7  -5   15.27    2.02
   0   0   0    0.00    0.00


TITL exp_3751_auto in P-1
REM P-1 (#2 in standard setting)
CELL 1.54184   9.927787  10.299721  11.435145  67.2336  70.2927  66.5823
ZERR    4.00   0.000962   0.000979   0.001181   0.0094   0.0091   0.0091
LATT  1
SFAC C H N O
UNIT 44.00 40.00 4.00 4.00
REM  CrysAlisPro recorded range (K): Min=172.9; max=173.2; aver:173.0
TEMP -100
TREF
HKLF 4
END
_computing_structure_solution     'SHELXT 2018/2 (Sheldrick, 2018)'
;
_shelx_hkl_checksum                26509
_olex2_submission_special_instructions  'No special instructions were received'
_oxdiff_exptl_absorpt_empirical_details
;
Empirical correction (ABSPACK) includes:
- Absorption correction using spherical harmonics
- Frame scaling
;
_oxdiff_exptl_absorpt_empirical_full_max  5.804
_oxdiff_exptl_absorpt_empirical_full_min  0.200
