# Supplementary material for: Cys–Lys stapling for unprotected peptides via tunable linkers
Source: Natl Sci Rev. 2025 Sep 22;12(11):nwaf406. doi: 10.1093/nsr/nwaf406 (PMC12596731; doi:10.1093/nsr/nwaf406)
Supplement: nwaf406_Supplemental_Files [file nwaf406_supplemental_files.zip › X-ray-3n-CCDC_2405068.cif]

data_exp_3991_auto
_audit_creation_date               2024-03-05
_audit_creation_method
;
Olex2 1.5
(compiled 2024.02.16 svn.r378c4104 for OlexSys, GUI svn.r6928)
;
_shelx_SHELXL_version_number       '2018/3'
_audit_contact_author_address      ?
_audit_contact_author_email        ?
_audit_contact_author_name         ''
_audit_contact_author_phone        ?
_publ_contact_author_id_orcid      ?
_publ_section_references
;
Dolomanov, O.V., Bourhis, L.J., Gildea, R.J, Howard, J.A.K. & Puschmann, H.
 (2009), J. Appl. Cryst. 42, 339-341.

Sheldrick, G.M. (2015). Acta Cryst. A71, 3-8.

Sheldrick, G.M. (2015). Acta Cryst. C71, 3-8.
;
_chemical_name_common              ?
_chemical_name_systematic          ?
_chemical_formula_moiety           'C30 H15 Cl2 F5 N2 O6 S2, C H Cl3'
_chemical_formula_sum              'C31 H16 Cl5 F5 N2 O6 S2'
_chemical_formula_weight           848.83
_chemical_melting_point            ?
loop_
  _atom_type_symbol
  _atom_type_description
  _atom_type_scat_dispersion_real
  _atom_type_scat_dispersion_imag
  _atom_type_scat_source
 'C' 'C' 0.0181 0.0091 'International Tables Vol C Tables 4.2.6.8 and 6.1.1.4'
 'H' 'H' 0.0000 0.0000 'International Tables Vol C Tables 4.2.6.8 and 6.1.1.4'
 'Cl' 'Cl' 0.3639 0.7018 'International Tables Vol C Tables 4.2.6.8 and 6.1.1.4'
 'F' 'F' 0.0727 0.0534 'International Tables Vol C Tables 4.2.6.8 and 6.1.1.4'
 'N' 'N' 0.0311 0.0180 'International Tables Vol C Tables 4.2.6.8 and 6.1.1.4'
 'O' 'O' 0.0492 0.0322 'International Tables Vol C Tables 4.2.6.8 and 6.1.1.4'
 'S' 'S' 0.3331 0.5567 'International Tables Vol C Tables 4.2.6.8 and 6.1.1.4'

_shelx_space_group_comment
;
The symmetry employed for this shelxl refinement is uniquely defined
by the following loop, which should always be used as a source of
symmetry information in preference to the above space-group names.
They are only intended as comments.
;
_space_group_crystal_system        'orthorhombic'
_space_group_IT_number             61
_space_group_name_H-M_alt          'P b c a'
_space_group_name_Hall             '-P 2ac 2ab'
loop_
  _space_group_symop_operation_xyz
 'x, y, z'
 '-x+1/2, -y, z+1/2'
 '-x, y+1/2, -z+1/2'
 'x+1/2, -y+1/2, -z'
 '-x, -y, -z'
 'x-1/2, y, -z-1/2'
 'x, -y-1/2, z-1/2'
 '-x-1/2, y-1/2, z'

_cell_length_a                     15.00490(10)
_cell_length_b                     14.45510(10)
_cell_length_c                     31.5644(2)
_cell_angle_alpha                  90
_cell_angle_beta                   90
_cell_angle_gamma                  90
_cell_volume                       6846.23(8)
_cell_formula_units_Z              8
_cell_measurement_reflns_used      55065
_cell_measurement_temperature      173.00(10)
_cell_measurement_theta_max        73.3620
_cell_measurement_theta_min        2.8440
_shelx_estimated_absorpt_T_max     ?
_shelx_estimated_absorpt_T_min     ?
_exptl_absorpt_coefficient_mu      5.679
_exptl_absorpt_correction_T_max    1.00000
_exptl_absorpt_correction_T_min    0.19404
_exptl_absorpt_correction_type     multi-scan
_exptl_absorpt_process_details
;
CrysAlisPro 1.171.42.100a (Rigaku Oxford Diffraction, 2023)
Empirical absorption correction using spherical harmonics,
implemented in SCALE3 ABSPACK scaling algorithm.
;
_exptl_absorpt_special_details     ?
_exptl_crystal_colour              'clear light colourless'
_exptl_crystal_colour_lustre       clear
_exptl_crystal_colour_modifier     light
_exptl_crystal_colour_primary      colourless
_exptl_crystal_density_diffrn      1.647
_exptl_crystal_density_meas        ?
_exptl_crystal_density_method      ?
_exptl_crystal_description         block
_exptl_crystal_F_000               3408
_exptl_crystal_size_max            0.36
_exptl_crystal_size_mid            0.32
_exptl_crystal_size_min            0.26
_exptl_transmission_factor_max     ?
_exptl_transmission_factor_min     ?
_diffrn_reflns_av_R_equivalents    0.1032
_diffrn_reflns_av_unetI/netI       0.0325
_diffrn_reflns_Laue_measured_fraction_full  1.000
_diffrn_reflns_Laue_measured_fraction_max  1.000
_diffrn_reflns_limit_h_max         17
_diffrn_reflns_limit_h_min         -17
_diffrn_reflns_limit_k_max         17
_diffrn_reflns_limit_k_min         -17
_diffrn_reflns_limit_l_max         37
_diffrn_reflns_limit_l_min         -37
_diffrn_reflns_number              178223
_diffrn_reflns_point_group_measured_fraction_full  1.000
_diffrn_reflns_point_group_measured_fraction_max  1.000
_diffrn_reflns_theta_full          67.073
_diffrn_reflns_theta_max           67.073
_diffrn_reflns_theta_min           2.800
_diffrn_ambient_environment        N~2~
_diffrn_ambient_temperature        173.00(10)
_diffrn_detector                   'Hybrid Pixel Array Detector'
_diffrn_detector_area_resol_mean   5.8140
_diffrn_measured_fraction_theta_full  1.000
_diffrn_measured_fraction_theta_max  1.000
_diffrn_measurement_details
;
List of Runs (angles in degrees, time in seconds):

  # Type    Start    End  Width  t~exp~   \w     \q     \k     \f   Frames
--------------------------------------------------------------------------
  1  \w    -89.00  25.00   1.00    1.00    --    0.00 -37.00 120.00  114
  2  \w     30.00  87.00   1.00    1.00    --    0.00  57.00   0.00   57
  3  \w    -83.00 -58.00   1.00    1.00    --    0.00 -77.00-150.00   25
  4  \w    -31.00  10.00   1.00    1.00    --    0.00  77.00-120.00   41
  5  \w    -23.00  13.00   1.00    1.00    --    0.00  37.00 -30.00   36
  6  \w    -12.00  13.00   1.00    1.00    --    0.00  57.00  60.00   25
  7  \w     -3.00  26.00   1.00    1.00    --    0.00 -57.00 -90.00   29
  8  \w     27.00  89.00   1.00    1.00    --    0.00  57.00-120.00   62
  9  \w     19.00  54.00   1.00    1.00    --    0.00  57.00  60.00   35
 10  \w    -83.00 -12.00   1.00    1.00    --    0.00 -57.00 -90.00   71
 11  \w    -27.00  18.00   1.00    1.00    --    0.00  57.00   0.00   45
 12  \w     36.00  65.00   1.00    1.00    --    0.00  37.00 -30.00   29
 13  \w    -24.00  15.00   1.00    1.00    --    0.00  57.00-120.00   39
 14  \w    -45.00  33.00   1.00    1.00    --    0.00 -77.00-150.00   78
 15  \w    102.00 182.00   1.00    1.00    --   92.10  77.00 170.52   80
 16  \w     59.00  84.00   1.00    1.00    --   92.10  77.00 170.52   25
 17  \w    129.00 182.00   1.00    1.00    --   92.10  63.00 131.44   53
 18  \w     61.00  86.00   1.00    1.00    --   92.10  71.00 -22.62   25
 19  \w    103.00 182.00   1.00    1.00    --   92.10  82.00   3.48   79
 20  \w     65.00  91.00   1.00    1.00    --   92.10  63.00 131.44   26
 21  \w     66.00 126.00   1.00    1.00    --   92.10  53.00 -90.13   60
 22  \w     99.00 182.00   1.00    1.00    --   92.10  82.00-136.35   83
 23  \w     59.00  84.00   1.00    1.00    --   92.10  77.00  55.83   25
 24  \w     22.00  75.00   1.00    1.00    --   92.10 -82.00 -60.00   53
 25  \w     91.00 128.00   1.00    1.00    --   92.10 -82.00 -60.00   37
 26  \w      3.00 128.00   1.00    1.00    --   92.10 -82.00 120.00  125
 27  \w     57.00  83.00   1.00    1.00    --   92.10  82.00-136.35   26
 28  \w     57.00  85.00   1.00    1.00    --   92.10  82.00-180.00   28
 29  \w    138.00 164.00   1.00    1.00    --   92.10  82.00-180.00   26
 30  \w     57.00  83.00   1.00    1.00    --   92.10  82.00  90.00   26
 31  \w     57.00  93.00   1.00    1.00    --   92.10  82.00   3.48   36
 32  \w    105.00 182.00   1.00    1.00    --   92.10  79.00 -72.16   77
 33  \w     58.00  83.00   1.00    1.00    --   92.10  79.00 -72.16   25
 34  \w    145.00 172.00   1.00    1.00    --   92.10  58.00  -9.44   27
 35  \w    146.00 179.00   1.00    1.00    --   92.10  71.00  55.72   33
 36  \w     57.00  82.00   1.00    1.00    --   92.10  82.00-120.00   25
 37  \w     66.00 106.00   1.00    1.00    --   92.10  45.00  30.00   40
 38  \w     60.00  86.00   1.00    1.00    --   92.10  74.00  88.95   26
 39  \w     57.00  82.00   1.00    1.00    --   92.10  82.00  30.00   25
 40  \w     60.00  85.00   1.00    1.00    --   92.10  77.00 -90.00   25
 41  \w     57.00  82.00   1.00    1.00    --   92.10  82.00 150.00   25
 42  \w    103.00 181.00   1.00    1.00    --   92.10  82.00 120.00   78
 43  \w    134.00 182.00   1.00    1.00    --   92.10  68.00 154.23   48
 44  \w     64.00 104.00   1.00    1.00    --   92.10  61.00-120.00   40
 45  \w     66.00 101.00   1.00    1.00    --   92.10  45.00 -30.00   35
 46  \w    102.00 128.00   1.00    1.00    --   92.10  45.00 -30.00   26
 47  \w     59.00  84.00   1.00    1.00    --   92.10  77.00-180.00   25
 48  \w     59.00  85.00   1.00    1.00    --   92.10  77.00  30.00   26
 49  \w     57.00  82.00   1.00    1.00    --   92.10  82.00 -30.00   25
 50  \w     59.00  85.00   1.00    1.00    --   92.10  77.00 120.00   26
 51  \w      3.00  46.00   1.00    1.00    --   92.10 -82.00  90.00   43
 52  \w     55.00 128.00   1.00    1.00    --   92.10 -82.00  90.00   73
 53  \w     63.00  88.00   1.00    1.00    --   92.10  64.00 -81.86   25
 54  \w     90.00 115.00   1.00    1.00    --   92.10  64.00 -81.86   25
 55  \w     65.00  90.00   1.00    1.00    --   92.10  58.00  -9.44   25
 56  \w     57.00  83.00   1.00    1.00    --   92.10  82.00 120.00   26
 57  \w     59.00  84.00   1.00    1.00    --   92.10  77.00   0.00   25
 58  \w     66.00 182.00   1.00    1.00    --   92.10  45.00  90.00  116
 59  \w     66.00 161.00   1.00    1.00    --   92.10  45.00 120.00   95
 60  \w     59.00  85.00   1.00    1.00    --   92.10  77.00 150.00   26
 61  \w     57.00  87.00   1.00    1.00    --   92.10  82.00  60.00   30
 62  \w     66.00  99.00   1.00    1.00    --   92.10  45.00-120.00   33
 63  \w     66.00 115.00   1.00    1.00    --   92.10  44.00  64.51   49
 64  \w     57.00  83.00   1.00    1.00    --   92.10  82.00-150.00   26
 65  \w     62.00 108.00   1.00    1.00    --   92.10  68.00 154.23   46
 66  \w     57.00  82.00   1.00    1.00    --   92.10  82.00 -60.00   25
 67  \w     59.00  84.00   1.00    1.00    --   92.10  77.00-101.16   25
 68  \w    126.00 157.00   1.00    1.00    --   92.10  44.00  64.51   31
 69  \w     66.00  92.00   1.00    1.00    --   92.10  47.00-150.65   26
 70  \w     59.00  85.00   1.00    1.00    --   92.10  77.00 -60.00   26
 71  \w    103.00 129.00   1.00    1.00    --   92.10  45.00-120.00   26
 72  \w     62.00 128.00   1.00    1.00    --   92.10 -82.00 -30.00   66
 73  \w     59.00  84.00   1.00    1.00    --   92.10  77.00  -7.94   25
 74  \w     63.00  89.00   1.00    1.00    --   92.10  64.00-134.44   26
 75  \w     61.00  86.00   1.00    1.00    --   92.10  71.00  55.72   25
 76  \w     65.00  90.00   1.00    1.00    --   92.10  58.00 148.33   25
 77  \w     66.00  92.00   1.00    1.00    --   92.10  45.00 150.00   26
 78  \w      3.00  71.00   1.00    1.00    --   92.10 -82.00-180.00   68
 79  \w     75.00 128.00   1.00    1.00    --   92.10 -82.00-180.00   53
 80  \w     17.00 122.00   1.00    1.00    --   92.10 -82.00 -90.00  105
 81  \w     65.00 182.00   1.00    1.00    --   92.10  36.00  13.65  117
;
_diffrn_measurement_device         'four-circle diffractometer'
_diffrn_measurement_device_type    'XtaLAB AFC12 (RINC): Kappa dual home/near'
_diffrn_measurement_method         '\w scans'
_diffrn_orient_matrix_type        
 'CrysAlisPro convention (1999,Acta A55,543-557)'
_diffrn_orient_matrix_UB_11        -0.0779409000
_diffrn_orient_matrix_UB_12        -0.0010827000
_diffrn_orient_matrix_UB_13        -0.0317268000
_diffrn_orient_matrix_UB_21        0.0651568000
_diffrn_orient_matrix_UB_22        -0.0245943000
_diffrn_orient_matrix_UB_23        -0.0359846000
_diffrn_orient_matrix_UB_31        -0.0146580000
_diffrn_orient_matrix_UB_32        -0.1037647000
_diffrn_orient_matrix_UB_33        0.0088841000
_diffrn_radiation_monochromator    mirror
_diffrn_radiation_probe            x-ray
_diffrn_radiation_type             'Cu K\a'
_diffrn_radiation_wavelength       1.54184
_diffrn_source                     'micro-focus sealed X-ray tube'
_diffrn_source_type                'Rigaku (Cu) X-ray Source'
_reflns_Friedel_coverage           0.000
_reflns_Friedel_fraction_full      .
_reflns_Friedel_fraction_max       .
_reflns_number_gt                  5669
_reflns_number_total               6103
_reflns_special_details
;
 Reflections were merged by SHELXL according to the crystal
 class for the calculation of statistics and refinement.
 
 _reflns_Friedel_fraction is defined as the number of unique
 Friedel pairs measured divided by the number that would be
 possible theoretically, ignoring centric projections and
 systematic absences.
;
_reflns_threshold_expression       'I > 2\s(I)'
_computing_cell_refinement         'CrysAlisPro 1.171.42.100a (Rigaku OD, 2023)'
_computing_data_collection         'CrysAlisPro 1.171.42.100a (Rigaku OD, 2023)'
_computing_data_reduction          'CrysAlisPro 1.171.42.100a (Rigaku OD, 2023)'
_computing_molecular_graphics      'Olex2 1.5 (Dolomanov et al., 2009)'
_computing_publication_material    'Olex2 1.5 (Dolomanov et al., 2009)'
_computing_structure_refinement    'SHELXL 2018/3 (Sheldrick, 2015)'
_computing_structure_solution      'SHELXT 2018/2 (Sheldrick, 2018)'
_refine_diff_density_max           1.033
_refine_diff_density_min           -0.903
_refine_diff_density_rms           0.079
_refine_ls_extinction_coef         .
_refine_ls_extinction_method       none
_refine_ls_goodness_of_fit_ref     1.074
_refine_ls_hydrogen_treatment      constr
_refine_ls_matrix_type             full
_refine_ls_number_parameters       460
_refine_ls_number_reflns           6103
_refine_ls_number_restraints       0
_refine_ls_R_factor_all            0.0524
_refine_ls_R_factor_gt             0.0496
_refine_ls_restrained_S_all        1.074
_refine_ls_shift/su_max            0.001
_refine_ls_shift/su_mean           0.000
_refine_ls_structure_factor_coef   Fsqd
_refine_ls_weighting_details      
 'w=1/[\s^2^(Fo^2^)+(0.0675P)^2^+11.5300P] where P=(Fo^2^+2Fc^2^)/3'
_refine_ls_weighting_scheme        calc
_refine_ls_wR_factor_gt            0.1327
_refine_ls_wR_factor_ref           0.1351
_refine_special_details            ?
_olex2_refinement_description
;
1. Fixed Uiso
 At 1.2 times of:
  All C(H) groups, All C(H,H) groups
2.a Ternary CH refined with riding coordinates:
 C26(H26), C31(H31)
2.b Secondary CH2 refined with riding coordinates:
 C25(H25A,H25B), C27(H27A,H27B)
2.c Aromatic/amide H refined with riding coordinates:
 C2(H2), C3(H3), C4(H4), C5(H5), C10(H10), C11(H11), C12(H12), C13(H13),
 C23(H23), C29(H29)
;
_atom_sites_solution_hydrogens     geom
_atom_sites_solution_primary       dual
_atom_sites_solution_secondary     ?
loop_
  _atom_site_label
  _atom_site_type_symbol
  _atom_site_fract_x
  _atom_site_fract_y
  _atom_site_fract_z
  _atom_site_U_iso_or_equiv
  _atom_site_adp_type
  _atom_site_occupancy
  _atom_site_site_symmetry_order
  _atom_site_calc_flag
  _atom_site_refinement_flags_posn
  _atom_site_refinement_flags_adp
  _atom_site_refinement_flags_occupancy
  _atom_site_disorder_assembly
  _atom_site_disorder_group
 Cl1 Cl 0.63505(6) 0.59606(6) 0.72429(2) 0.0429(2) Uani 1 1 d . . . . .
 Cl2 Cl 0.24283(5) 0.53415(5) 0.67534(3) 0.03408(19) Uani 1 1 d . . . . .
 S1 S 0.65214(4) 0.77776(5) 0.61756(2) 0.02511(18) Uani 1 1 d . . . . .
 S2 S 0.33971(5) 0.81372(5) 0.66984(2) 0.02362(17) Uani 1 1 d . . . . .
 F1 F 0.41480(12) 0.58411(14) 0.49784(6) 0.0414(5) Uani 1 1 d . . . . .
 F2 F 0.29784(17) 0.52557(16) 0.43898(6) 0.0552(6) Uani 1 1 d . . . . .
 F3 F 0.12009(16) 0.53300(16) 0.45484(7) 0.0579(6) Uani 1 1 d . . . . .
 F4 F 0.06112(13) 0.59496(17) 0.53076(8) 0.0580(6) Uani 1 1 d . . . . .
 F5 F 0.17812(12) 0.65411(15) 0.58980(6) 0.0416(5) Uani 1 1 d . . . . .
 O1 O 0.84497(13) 0.73728(17) 0.58796(7) 0.0355(5) Uani 1 1 d . . . . .
 O2 O 0.56113(13) 0.71405(17) 0.53477(7) 0.0366(5) Uani 1 1 d . . . . .
 O3 O 0.26617(12) 0.83086(15) 0.75973(6) 0.0302(5) Uani 1 1 d . . . . .
 O4 O 0.53810(14) 0.84770(15) 0.69365(7) 0.0334(5) Uani 1 1 d . . . . .
 O5 O 0.42007(14) 0.51497(13) 0.58533(7) 0.0318(5) Uani 1 1 d . . . . .
 O6 O 0.35597(12) 0.65438(12) 0.57549(6) 0.0225(4) Uani 1 1 d . . . . .
 N1 N 0.69376(14) 0.73153(16) 0.57199(7) 0.0221(5) Uani 1 1 d . . . . .
 N2 N 0.39061(14) 0.83959(15) 0.71623(7) 0.0197(5) Uani 1 1 d . . . . .
 C1 C 0.79107(18) 0.68720(18) 0.51906(8) 0.0211(5) Uani 1 1 d . . . . .
 C2 C 0.8648(2) 0.6676(2) 0.49450(9) 0.0288(6) Uani 1 1 d . . . . .
 H2 H 0.923580 0.675442 0.505061 0.035 Uiso 1 1 calc R U . . .
 C3 C 0.8490(2) 0.6359(2) 0.45359(10) 0.0349(7) Uani 1 1 d . . . . .
 H3 H 0.898135 0.621952 0.435705 0.042 Uiso 1 1 calc R U . . .
 C4 C 0.7631(2) 0.6243(2) 0.43839(9) 0.0349(7) Uani 1 1 d . . . . .
 H4 H 0.754638 0.601154 0.410503 0.042 Uiso 1 1 calc R U . . .
 C5 C 0.6890(2) 0.6456(2) 0.46291(9) 0.0297(6) Uani 1 1 d . . . . .
 H5 H 0.630172 0.638233 0.452329 0.036 Uiso 1 1 calc R U . . .
 C6 C 0.70487(18) 0.67795(18) 0.50344(8) 0.0217(5) Uani 1 1 d . . . . .
 C7 C 0.64088(18) 0.70825(19) 0.53646(9) 0.0227(6) Uani 1 1 d . . . . .
 C8 C 0.78562(18) 0.72088(19) 0.56351(8) 0.0220(6) Uani 1 1 d . . . . .
 C9 C 0.41553(17) 0.85099(17) 0.78810(8) 0.0189(5) Uani 1 1 d . . . . .
 C10 C 0.40752(19) 0.85144(19) 0.83174(9) 0.0246(6) Uani 1 1 d . . . . .
 H10 H 0.350974 0.847690 0.845169 0.030 Uiso 1 1 calc R U . . .
 C11 C 0.4856(2) 0.8576(2) 0.85504(9) 0.0301(6) Uani 1 1 d . . . . .
 H11 H 0.482793 0.858046 0.885105 0.036 Uiso 1 1 calc R U . . .
 C12 C 0.5680(2) 0.8631(2) 0.83495(10) 0.0318(7) Uani 1 1 d . . . . .
 H12 H 0.620415 0.867200 0.851712 0.038 Uiso 1 1 calc R U . . .
 C13 C 0.57571(18) 0.8629(2) 0.79108(10) 0.0289(6) Uani 1 1 d . . . . .
 H13 H 0.632103 0.866814 0.777509 0.035 Uiso 1 1 calc R U . . .
 C14 C 0.49761(17) 0.85672(17) 0.76814(8) 0.0206(5) Uani 1 1 d . . . . .
 C15 C 0.48423(18) 0.84884(18) 0.72180(9) 0.0220(6) Uani 1 1 d . . . . .
 C16 C 0.34532(17) 0.83999(17) 0.75551(8) 0.0193(5) Uani 1 1 d . . . . .
 C17 C 0.32842(19) 0.5862(2) 0.50667(9) 0.0276(6) Uani 1 1 d . . . . .
 C18 C 0.2683(2) 0.5570(2) 0.47621(9) 0.0345(7) Uani 1 1 d . . . . .
 C19 C 0.1785(2) 0.5603(2) 0.48424(10) 0.0369(8) Uani 1 1 d . . . . .
 C20 C 0.1483(2) 0.5926(2) 0.52258(11) 0.0358(7) Uani 1 1 d . . . . .
 C21 C 0.2082(2) 0.6213(2) 0.55302(9) 0.0281(6) Uani 1 1 d . . . . .
 C22 C 0.29887(18) 0.61817(18) 0.54536(8) 0.0225(6) Uani 1 1 d . . . . .
 C23 C 0.66269(18) 0.6772(2) 0.68610(9) 0.0271(6) Uani 1 1 d . . . . .
 H23 H 0.703881 0.724526 0.693324 0.033 Uiso 1 1 calc R U . . .
 C24 C 0.62918(16) 0.67629(19) 0.64740(8) 0.0201(5) Uani 1 1 d . . . . .
 C25 C 0.56600(16) 0.60687(18) 0.62869(8) 0.0194(5) Uani 1 1 d . . . . .
 H25A H 0.565801 0.550220 0.646313 0.023 Uiso 1 1 calc R U . . .
 H25B H 0.586324 0.589749 0.599895 0.023 Uiso 1 1 calc R U . . .
 C26 C 0.47109(16) 0.64656(17) 0.62629(8) 0.0168(5) Uani 1 1 d . . . . .
 H26 H 0.474708 0.713030 0.617686 0.020 Uiso 1 1 calc R U . . .
 C27 C 0.42561(16) 0.64050(18) 0.67012(8) 0.0181(5) Uani 1 1 d . . . . .
 H27A H 0.415687 0.574524 0.677087 0.022 Uiso 1 1 calc R U . . .
 H27B H 0.466612 0.666212 0.691687 0.022 Uiso 1 1 calc R U . . .
 C28 C 0.33804(18) 0.69071(19) 0.67302(8) 0.0206(6) Uani 1 1 d . . . . .
 C29 C 0.25841(18) 0.6526(2) 0.67676(9) 0.0243(6) Uani 1 1 d . . . . .
 H29 H 0.208011 0.691593 0.680361 0.029 Uiso 1 1 calc R U . . .
 C30 C 0.41641(17) 0.59497(18) 0.59401(8) 0.0187(5) Uani 1 1 d . . . . .
 Cl3 Cl 0.66914(8) 1.01711(8) 0.64580(4) 0.0671(3) Uani 1 1 d . . . . .
 Cl4 Cl 0.60902(9) 1.10207(8) 0.72200(3) 0.0665(3) Uani 1 1 d . . . . .
 Cl5 Cl 0.48775(10) 1.07915(12) 0.65295(7) 0.1092(6) Uani 1 1 d . . . . .
 C31 C 0.5979(3) 1.0993(3) 0.66675(12) 0.0468(9) Uani 1 1 d . . . . .
 H31 H 0.615614 1.161219 0.655343 0.056 Uiso 1 1 calc R U . . .

loop_
  _atom_site_aniso_label
  _atom_site_aniso_U_11
  _atom_site_aniso_U_22
  _atom_site_aniso_U_33
  _atom_site_aniso_U_23
  _atom_site_aniso_U_13
  _atom_site_aniso_U_12
 Cl1 0.0398(4) 0.0588(5) 0.0302(4) 0.0147(3) -0.0111(3) -0.0073(4)
 Cl2 0.0268(4) 0.0270(4) 0.0485(4) -0.0061(3) 0.0073(3) -0.0078(3)
 S1 0.0266(3) 0.0240(4) 0.0247(3) -0.0039(3) 0.0058(3) -0.0076(3)
 S2 0.0283(4) 0.0222(3) 0.0204(3) 0.0000(2) -0.0039(2) 0.0025(3)
 F1 0.0345(10) 0.0578(12) 0.0320(9) -0.0078(8) -0.0011(8) 0.0050(9)
 F2 0.0773(16) 0.0602(14) 0.0279(10) -0.0143(9) -0.0164(10) 0.0088(12)
 F3 0.0632(14) 0.0563(13) 0.0542(13) 0.0042(10) -0.0456(11) -0.0131(11)
 F4 0.0230(9) 0.0802(17) 0.0708(15) 0.0181(12) -0.0168(10) -0.0057(10)
 F5 0.0313(9) 0.0591(13) 0.0344(10) 0.0042(9) 0.0010(8) 0.0062(9)
 O1 0.0240(11) 0.0558(14) 0.0269(11) -0.0057(10) -0.0063(8) -0.0093(10)
 O2 0.0182(10) 0.0550(14) 0.0366(12) 0.0027(10) -0.0052(9) -0.0069(9)
 O3 0.0142(10) 0.0440(12) 0.0322(11) 0.0021(9) 0.0011(8) -0.0025(8)
 O4 0.0270(11) 0.0406(12) 0.0326(11) -0.0109(9) 0.0159(9) -0.0087(9)
 O5 0.0412(12) 0.0205(10) 0.0338(11) -0.0047(8) -0.0198(9) 0.0031(9)
 O6 0.0236(9) 0.0204(9) 0.0237(10) -0.0016(7) -0.0110(7) 0.0017(7)
 N1 0.0174(11) 0.0300(12) 0.0188(11) -0.0010(9) 0.0008(9) -0.0063(9)
 N2 0.0176(10) 0.0220(11) 0.0195(10) -0.0021(9) 0.0024(8) -0.0019(8)
 C1 0.0233(13) 0.0206(13) 0.0195(12) 0.0040(10) -0.0006(10) -0.0033(11)
 C2 0.0267(15) 0.0295(15) 0.0302(15) 0.0053(12) 0.0046(12) 0.0036(12)
 C3 0.0497(19) 0.0286(16) 0.0264(15) 0.0051(12) 0.0145(14) 0.0040(14)
 C4 0.058(2) 0.0273(15) 0.0199(14) -0.0007(12) 0.0014(13) -0.0053(14)
 C5 0.0399(17) 0.0269(15) 0.0225(14) 0.0046(11) -0.0074(12) -0.0099(13)
 C6 0.0256(14) 0.0197(13) 0.0198(13) 0.0031(10) -0.0013(11) -0.0064(11)
 C7 0.0202(13) 0.0234(13) 0.0245(13) 0.0042(11) -0.0022(11) -0.0070(11)
 C8 0.0196(13) 0.0248(14) 0.0217(13) 0.0024(10) -0.0015(11) -0.0052(10)
 C9 0.0150(12) 0.0180(12) 0.0235(13) -0.0020(10) 0.0021(10) -0.0035(10)
 C10 0.0232(14) 0.0260(14) 0.0247(14) -0.0010(11) 0.0035(11) -0.0063(11)
 C11 0.0312(15) 0.0330(16) 0.0260(14) -0.0053(12) -0.0026(12) -0.0091(13)
 C12 0.0222(14) 0.0372(17) 0.0359(16) -0.0087(13) -0.0080(12) -0.0066(12)
 C13 0.0151(13) 0.0315(15) 0.0401(17) -0.0106(13) 0.0015(11) -0.0068(11)
 C14 0.0181(13) 0.0173(12) 0.0262(13) -0.0053(10) 0.0037(10) -0.0045(10)
 C15 0.0206(13) 0.0174(13) 0.0280(14) -0.0035(10) 0.0054(11) -0.0052(10)
 C16 0.0162(13) 0.0183(12) 0.0235(13) 0.0007(10) 0.0015(10) -0.0011(10)
 C17 0.0300(15) 0.0261(15) 0.0266(14) 0.0019(11) -0.0094(12) 0.0021(12)
 C18 0.049(2) 0.0299(16) 0.0246(14) 0.0000(12) -0.0154(13) 0.0017(14)
 C19 0.0443(19) 0.0309(16) 0.0354(17) 0.0077(13) -0.0277(15) -0.0067(14)
 C20 0.0274(15) 0.0330(17) 0.0469(19) 0.0144(14) -0.0151(14) -0.0030(13)
 C21 0.0289(15) 0.0281(15) 0.0273(14) 0.0076(12) -0.0074(12) 0.0015(12)
 C22 0.0248(14) 0.0200(13) 0.0226(13) 0.0042(10) -0.0108(11) 0.0019(11)
 C23 0.0180(13) 0.0368(16) 0.0265(14) -0.0008(12) -0.0024(11) -0.0049(11)
 C24 0.0130(12) 0.0239(13) 0.0235(13) -0.0016(10) 0.0028(10) -0.0021(10)
 C25 0.0158(12) 0.0216(13) 0.0207(12) -0.0004(10) 0.0003(10) -0.0015(10)
 C26 0.0151(12) 0.0180(12) 0.0173(12) 0.0000(9) -0.0023(10) -0.0019(9)
 C27 0.0165(12) 0.0217(13) 0.0160(12) -0.0012(10) -0.0002(9) -0.0024(10)
 C28 0.0230(13) 0.0255(14) 0.0135(12) -0.0024(10) -0.0015(10) -0.0007(11)
 C29 0.0231(14) 0.0252(14) 0.0245(13) -0.0049(11) 0.0009(11) 0.0012(11)
 C30 0.0180(12) 0.0231(14) 0.0150(12) 0.0011(10) -0.0039(10) 0.0001(10)
 Cl3 0.0674(7) 0.0558(6) 0.0781(7) -0.0287(5) 0.0272(6) -0.0057(5)
 Cl4 0.0944(8) 0.0682(7) 0.0369(5) -0.0045(4) 0.0162(5) 0.0032(6)
 Cl5 0.0617(8) 0.1075(12) 0.1585(16) -0.0115(11) -0.0480(9) 0.0124(8)
 C31 0.052(2) 0.047(2) 0.0411(19) -0.0004(16) 0.0084(16) 0.0007(17)

_geom_special_details
;
 All esds (except the esd in the dihedral angle between two l.s. planes)
 are estimated using the full covariance matrix.  The cell esds are taken
 into account individually in the estimation of esds in distances, angles
 and torsion angles; correlations between esds in cell parameters are only
 used when they are defined by crystal symmetry.  An approximate (isotropic)
 treatment of cell esds is used for estimating esds involving l.s. planes.
;
loop_
  _geom_bond_atom_site_label_1
  _geom_bond_atom_site_label_2
  _geom_bond_distance
  _geom_bond_site_symmetry_2
  _geom_bond_publ_flag
 Cl1 C23 1.732(3) . ?
 Cl2 C29 1.729(3) . ?
 S1 N1 1.704(2) . ?
 S1 C24 1.777(3) . ?
 S2 N2 1.693(2) . ?
 S2 C28 1.781(3) . ?
 F1 C17 1.326(3) . ?
 F2 C18 1.336(4) . ?
 F3 C19 1.336(3) . ?
 F4 C20 1.334(4) . ?
 F5 C21 1.332(4) . ?
 O1 C8 1.202(3) . ?
 O2 C7 1.201(3) . ?
 O3 C16 1.202(3) . ?
 O4 C15 1.201(3) . ?
 O5 C30 1.190(3) . ?
 O6 C22 1.383(3) . ?
 O6 C30 1.379(3) . ?
 N1 C7 1.414(3) . ?
 N1 C8 1.413(3) . ?
 N2 C15 1.422(3) . ?
 N2 C16 1.414(3) . ?
 C1 C2 1.380(4) . ?
 C1 C6 1.391(4) . ?
 C1 C8 1.487(4) . ?
 C2 H2 0.9500 . ?
 C2 C3 1.390(4) . ?
 C3 H3 0.9500 . ?
 C3 C4 1.386(5) . ?
 C4 H4 0.9500 . ?
 C4 C5 1.389(5) . ?
 C5 H5 0.9500 . ?
 C5 C6 1.383(4) . ?
 C6 C7 1.483(4) . ?
 C9 C10 1.383(4) . ?
 C9 C14 1.386(4) . ?
 C9 C16 1.481(4) . ?
 C10 H10 0.9500 . ?
 C10 C11 1.386(4) . ?
 C11 H11 0.9500 . ?
 C11 C12 1.392(4) . ?
 C12 H12 0.9500 . ?
 C12 C13 1.390(4) . ?
 C13 H13 0.9500 . ?
 C13 C14 1.380(4) . ?
 C14 C15 1.481(4) . ?
 C17 C18 1.384(4) . ?
 C17 C22 1.379(4) . ?
 C18 C19 1.372(5) . ?
 C19 C20 1.374(5) . ?
 C20 C21 1.380(4) . ?
 C21 C22 1.383(4) . ?
 C23 H23 0.9500 . ?
 C23 C24 1.321(4) . ?
 C24 C25 1.502(4) . ?
 C25 H25A 0.9900 . ?
 C25 H25B 0.9900 . ?
 C25 C26 1.537(3) . ?
 C26 H26 1.0000 . ?
 C26 C27 1.545(3) . ?
 C26 C30 1.506(3) . ?
 C27 H27A 0.9900 . ?
 C27 H27B 0.9900 . ?
 C27 C28 1.504(4) . ?
 C28 C29 1.321(4) . ?
 C29 H29 0.9500 . ?
 Cl3 C31 1.730(4) . ?
 Cl4 C31 1.752(4) . ?
 Cl5 C31 1.734(4) . ?
 C31 H31 1.0000 . ?

loop_
  _geom_angle_atom_site_label_1
  _geom_angle_atom_site_label_2
  _geom_angle_atom_site_label_3
  _geom_angle
  _geom_angle_site_symmetry_1
  _geom_angle_site_symmetry_3
  _geom_angle_publ_flag
 N1 S1 C24 101.23(12) . . ?
 N2 S2 C28 100.27(11) . . ?
 C30 O6 C22 117.6(2) . . ?
 C7 N1 S1 123.84(18) . . ?
 C8 N1 S1 124.07(18) . . ?
 C8 N1 C7 111.8(2) . . ?
 C15 N2 S2 124.98(18) . . ?
 C16 N2 S2 122.84(18) . . ?
 C16 N2 C15 111.5(2) . . ?
 C2 C1 C6 121.8(3) . . ?
 C2 C1 C8 129.9(3) . . ?
 C6 C1 C8 108.3(2) . . ?
 C1 C2 H2 121.5 . . ?
 C1 C2 C3 116.9(3) . . ?
 C3 C2 H2 121.5 . . ?
 C2 C3 H3 119.3 . . ?
 C4 C3 C2 121.3(3) . . ?
 C4 C3 H3 119.3 . . ?
 C3 C4 H4 119.2 . . ?
 C3 C4 C5 121.6(3) . . ?
 C5 C4 H4 119.2 . . ?
 C4 C5 H5 121.5 . . ?
 C6 C5 C4 116.9(3) . . ?
 C6 C5 H5 121.5 . . ?
 C1 C6 C7 108.9(2) . . ?
 C5 C6 C1 121.4(3) . . ?
 C5 C6 C7 129.7(3) . . ?
 O2 C7 N1 125.3(3) . . ?
 O2 C7 C6 129.4(3) . . ?
 N1 C7 C6 105.3(2) . . ?
 O1 C8 N1 125.4(3) . . ?
 O1 C8 C1 129.0(3) . . ?
 N1 C8 C1 105.6(2) . . ?
 C10 C9 C14 122.0(2) . . ?
 C10 C9 C16 129.1(2) . . ?
 C14 C9 C16 108.8(2) . . ?
 C9 C10 H10 121.5 . . ?
 C9 C10 C11 117.1(3) . . ?
 C11 C10 H10 121.5 . . ?
 C10 C11 H11 119.6 . . ?
 C10 C11 C12 120.9(3) . . ?
 C12 C11 H11 119.6 . . ?
 C11 C12 H12 119.1 . . ?
 C13 C12 C11 121.9(3) . . ?
 C13 C12 H12 119.1 . . ?
 C12 C13 H13 121.6 . . ?
 C14 C13 C12 116.9(3) . . ?
 C14 C13 H13 121.6 . . ?
 C9 C14 C15 108.9(2) . . ?
 C13 C14 C9 121.3(3) . . ?
 C13 C14 C15 129.7(2) . . ?
 O4 C15 N2 124.9(3) . . ?
 O4 C15 C14 129.8(3) . . ?
 N2 C15 C14 105.3(2) . . ?
 O3 C16 N2 124.9(2) . . ?
 O3 C16 C9 129.6(3) . . ?
 N2 C16 C9 105.5(2) . . ?
 F1 C17 C18 118.9(3) . . ?
 F1 C17 C22 120.5(2) . . ?
 C22 C17 C18 120.5(3) . . ?
 F2 C18 C17 119.9(3) . . ?
 F2 C18 C19 120.0(3) . . ?
 C19 C18 C17 120.1(3) . . ?
 F3 C19 C18 120.4(3) . . ?
 F3 C19 C20 119.7(3) . . ?
 C18 C19 C20 119.9(3) . . ?
 F4 C20 C19 120.2(3) . . ?
 F4 C20 C21 119.8(3) . . ?
 C19 C20 C21 120.0(3) . . ?
 F5 C21 C20 119.5(3) . . ?
 F5 C21 C22 119.8(3) . . ?
 C20 C21 C22 120.6(3) . . ?
 C17 C22 O6 122.4(3) . . ?
 C17 C22 C21 118.9(3) . . ?
 C21 C22 O6 118.5(2) . . ?
 Cl1 C23 H23 118.5 . . ?
 C24 C23 Cl1 123.1(2) . . ?
 C24 C23 H23 118.5 . . ?
 C23 C24 S1 114.1(2) . . ?
 C23 C24 C25 127.6(3) . . ?
 C25 C24 S1 117.75(19) . . ?
 C24 C25 H25A 109.5 . . ?
 C24 C25 H25B 109.5 . . ?
 C24 C25 C26 110.8(2) . . ?
 H25A C25 H25B 108.1 . . ?
 C26 C25 H25A 109.5 . . ?
 C26 C25 H25B 109.5 . . ?
 C25 C26 H26 108.8 . . ?
 C25 C26 C27 110.1(2) . . ?
 C27 C26 H26 108.8 . . ?
 C30 C26 C25 110.7(2) . . ?
 C30 C26 H26 108.8 . . ?
 C30 C26 C27 109.7(2) . . ?
 C26 C27 H27A 108.7 . . ?
 C26 C27 H27B 108.7 . . ?
 H27A C27 H27B 107.6 . . ?
 C28 C27 C26 114.4(2) . . ?
 C28 C27 H27A 108.7 . . ?
 C28 C27 H27B 108.7 . . ?
 C27 C28 S2 117.78(19) . . ?
 C29 C28 S2 115.7(2) . . ?
 C29 C28 C27 126.5(3) . . ?
 Cl2 C29 H29 118.9 . . ?
 C28 C29 Cl2 122.2(2) . . ?
 C28 C29 H29 118.9 . . ?
 O5 C30 O6 122.6(2) . . ?
 O5 C30 C26 127.7(2) . . ?
 O6 C30 C26 109.7(2) . . ?
 Cl3 C31 Cl4 109.7(2) . . ?
 Cl3 C31 Cl5 112.2(2) . . ?
 Cl3 C31 H31 108.2 . . ?
 Cl4 C31 H31 108.2 . . ?
 Cl5 C31 Cl4 110.1(2) . . ?
 Cl5 C31 H31 108.2 . . ?

loop_
  _geom_torsion_atom_site_label_1
  _geom_torsion_atom_site_label_2
  _geom_torsion_atom_site_label_3
  _geom_torsion_atom_site_label_4
  _geom_torsion
  _geom_torsion_site_symmetry_1
  _geom_torsion_site_symmetry_2
  _geom_torsion_site_symmetry_3
  _geom_torsion_site_symmetry_4
  _geom_torsion_publ_flag
 Cl1 C23 C24 S1 169.19(17) . . . . ?
 Cl1 C23 C24 C25 -2.2(4) . . . . ?
 S1 N1 C7 O2 -3.6(4) . . . . ?
 S1 N1 C7 C6 175.60(18) . . . . ?
 S1 N1 C8 O1 4.9(4) . . . . ?
 S1 N1 C8 C1 -174.43(18) . . . . ?
 S1 C24 C25 C26 -67.3(3) . . . . ?
 S2 N2 C15 O4 7.1(4) . . . . ?
 S2 N2 C15 C14 -171.30(18) . . . . ?
 S2 N2 C16 O3 -7.2(4) . . . . ?
 S2 N2 C16 C9 171.24(17) . . . . ?
 S2 C28 C29 Cl2 173.87(15) . . . . ?
 F1 C17 C18 F2 1.4(4) . . . . ?
 F1 C17 C18 C19 -178.6(3) . . . . ?
 F1 C17 C22 O6 4.0(4) . . . . ?
 F1 C17 C22 C21 178.5(3) . . . . ?
 F2 C18 C19 F3 -0.6(5) . . . . ?
 F2 C18 C19 C20 179.9(3) . . . . ?
 F3 C19 C20 F4 1.3(5) . . . . ?
 F3 C19 C20 C21 -179.7(3) . . . . ?
 F4 C20 C21 F5 -2.2(4) . . . . ?
 F4 C20 C21 C22 179.1(3) . . . . ?
 F5 C21 C22 O6 -3.7(4) . . . . ?
 F5 C21 C22 C17 -178.4(3) . . . . ?
 N1 S1 C24 C23 129.1(2) . . . . ?
 N1 S1 C24 C25 -58.5(2) . . . . ?
 N2 S2 C28 C27 -68.6(2) . . . . ?
 N2 S2 C28 C29 112.9(2) . . . . ?
 C1 C2 C3 C4 -0.3(4) . . . . ?
 C1 C6 C7 O2 176.9(3) . . . . ?
 C1 C6 C7 N1 -2.3(3) . . . . ?
 C2 C1 C6 C5 2.2(4) . . . . ?
 C2 C1 C6 C7 -177.3(3) . . . . ?
 C2 C1 C8 O1 -1.1(5) . . . . ?
 C2 C1 C8 N1 178.3(3) . . . . ?
 C2 C3 C4 C5 1.4(5) . . . . ?
 C3 C4 C5 C6 -0.7(4) . . . . ?
 C4 C5 C6 C1 -1.0(4) . . . . ?
 C4 C5 C6 C7 178.4(3) . . . . ?
 C5 C6 C7 O2 -2.6(5) . . . . ?
 C5 C6 C7 N1 178.2(3) . . . . ?
 C6 C1 C2 C3 -1.5(4) . . . . ?
 C6 C1 C8 O1 179.8(3) . . . . ?
 C6 C1 C8 N1 -0.9(3) . . . . ?
 C7 N1 C8 O1 178.8(3) . . . . ?
 C7 N1 C8 C1 -0.6(3) . . . . ?
 C8 N1 C7 O2 -177.5(3) . . . . ?
 C8 N1 C7 C6 1.7(3) . . . . ?
 C8 C1 C2 C3 179.4(3) . . . . ?
 C8 C1 C6 C5 -178.5(2) . . . . ?
 C8 C1 C6 C7 2.0(3) . . . . ?
 C9 C10 C11 C12 0.1(4) . . . . ?
 C9 C14 C15 O4 -177.5(3) . . . . ?
 C9 C14 C15 N2 0.8(3) . . . . ?
 C10 C9 C14 C13 0.2(4) . . . . ?
 C10 C9 C14 C15 176.6(2) . . . . ?
 C10 C9 C16 O3 1.6(5) . . . . ?
 C10 C9 C16 N2 -176.8(3) . . . . ?
 C10 C11 C12 C13 0.1(5) . . . . ?
 C11 C12 C13 C14 -0.1(5) . . . . ?
 C12 C13 C14 C9 0.0(4) . . . . ?
 C12 C13 C14 C15 -175.6(3) . . . . ?
 C13 C14 C15 O4 -1.5(5) . . . . ?
 C13 C14 C15 N2 176.8(3) . . . . ?
 C14 C9 C10 C11 -0.2(4) . . . . ?
 C14 C9 C16 O3 178.4(3) . . . . ?
 C14 C9 C16 N2 0.1(3) . . . . ?
 C15 N2 C16 O3 -178.0(3) . . . . ?
 C15 N2 C16 C9 0.4(3) . . . . ?
 C16 N2 C15 O4 177.6(3) . . . . ?
 C16 N2 C15 C14 -0.7(3) . . . . ?
 C16 C9 C10 C11 176.3(3) . . . . ?
 C16 C9 C14 C13 -176.9(2) . . . . ?
 C16 C9 C14 C15 -0.5(3) . . . . ?
 C17 C18 C19 F3 179.5(3) . . . . ?
 C17 C18 C19 C20 0.0(5) . . . . ?
 C18 C17 C22 O6 -175.1(3) . . . . ?
 C18 C17 C22 C21 -0.6(4) . . . . ?
 C18 C19 C20 F4 -179.2(3) . . . . ?
 C18 C19 C20 C21 -0.2(5) . . . . ?
 C19 C20 C21 F5 178.8(3) . . . . ?
 C19 C20 C21 C22 0.1(5) . . . . ?
 C20 C21 C22 O6 175.0(3) . . . . ?
 C20 C21 C22 C17 0.3(4) . . . . ?
 C22 O6 C30 O5 -0.8(4) . . . . ?
 C22 O6 C30 C26 -179.0(2) . . . . ?
 C22 C17 C18 F2 -179.5(3) . . . . ?
 C22 C17 C18 C19 0.4(5) . . . . ?
 C23 C24 C25 C26 103.9(3) . . . . ?
 C24 S1 N1 C7 90.5(2) . . . . ?
 C24 S1 N1 C8 -96.4(2) . . . . ?
 C24 C25 C26 C27 -79.7(3) . . . . ?
 C24 C25 C26 C30 158.9(2) . . . . ?
 C25 C26 C27 C28 171.0(2) . . . . ?
 C25 C26 C30 O5 34.4(4) . . . . ?
 C25 C26 C30 O6 -147.6(2) . . . . ?
 C26 C27 C28 S2 -67.7(3) . . . . ?
 C26 C27 C28 C29 110.6(3) . . . . ?
 C27 C26 C30 O5 -87.3(3) . . . . ?
 C27 C26 C30 O6 90.7(2) . . . . ?
 C27 C28 C29 Cl2 -4.5(4) . . . . ?
 C28 S2 N2 C15 89.9(2) . . . . ?
 C28 S2 N2 C16 -79.6(2) . . . . ?
 C30 O6 C22 C17 -66.9(3) . . . . ?
 C30 O6 C22 C21 118.6(3) . . . . ?
 C30 C26 C27 C28 -67.0(3) . . . . ?

_shelx_res_file
;
TITL exp_3991_auto_a.res in Pbca
    exp_3991_auto.res
    created by SHELXL-2018/3 at 09:46:09 on 05-Mar-2024
REM Old TITL exp_3991_auto in Pbca
REM SHELXT solution in Pbca: R1 0.165, Rweak 0.007, Alpha 0.024
REM <I/s> 1.333 for 712 systematic absences, Orientation as input
REM Formula found by SHELXT: C33 O6 Cl4 S2 F6
CELL 1.54184 15.0049 14.4551 31.5644 90 90 90
ZERR 8 0.0001 0.0001 0.0002 0 0 0
LATT 1
SYMM 0.5-X,-Y,0.5+Z
SYMM -X,0.5+Y,0.5-Z
SYMM 0.5+X,0.5-Y,-Z
SFAC C H Cl F N O S
UNIT 248 128 40 40 16 48 16

L.S. 36
PLAN  6
TEMP -100
CONF
list 4
fmap 2 53
MORE -1
ACTA
BOND $H
SHEL 999 0.837
OMIT 2 0 0
OMIT 3 1 3
REM <olex2.extras>
REM <HklSrc "%.\\exp_3991_auto.hkl">
REM </olex2.extras>

WGHT    0.067500   11.530000
FVAR       0.17398
CL1   3    0.635051    0.596062    0.724287    11.00000    0.03978    0.05884 =
         0.03022    0.01471   -0.01109   -0.00733
CL2   3    0.242825    0.534148    0.675338    11.00000    0.02684    0.02696 =
         0.04845   -0.00606    0.00731   -0.00784
S1    7    0.652140    0.777762    0.617555    11.00000    0.02657    0.02401 =
         0.02475   -0.00393    0.00583   -0.00757
S2    7    0.339709    0.813717    0.669842    11.00000    0.02827    0.02216 =
         0.02043    0.00005   -0.00395    0.00246
F1    4    0.414801    0.584109    0.497841    11.00000    0.03454    0.05782 =
         0.03197   -0.00779   -0.00109    0.00499
F2    4    0.297843    0.525569    0.438980    11.00000    0.07733    0.06021 =
         0.02795   -0.01433   -0.01643    0.00881
F3    4    0.120087    0.532999    0.454839    11.00000    0.06324    0.05633 =
         0.05421    0.00422   -0.04564   -0.01313
F4    4    0.061118    0.594961    0.530760    11.00000    0.02297    0.08017 =
         0.07084    0.01807   -0.01677   -0.00569
F5    4    0.178124    0.654109    0.589797    11.00000    0.03131    0.05912 =
         0.03440    0.00420    0.00098    0.00625
O1    6    0.844974    0.737284    0.587963    11.00000    0.02401    0.05575 =
         0.02685   -0.00572   -0.00626   -0.00935
O2    6    0.561127    0.714054    0.534771    11.00000    0.01823    0.05499 =
         0.03662    0.00272   -0.00516   -0.00692
O3    6    0.266174    0.830861    0.759729    11.00000    0.01423    0.04401 =
         0.03221    0.00207    0.00107   -0.00250
O4    6    0.538096    0.847696    0.693647    11.00000    0.02699    0.04061 =
         0.03260   -0.01090    0.01591   -0.00875
O5    6    0.420072    0.514968    0.585331    11.00000    0.04117    0.02049 =
         0.03385   -0.00473   -0.01982    0.00305
O6    6    0.355974    0.654385    0.575487    11.00000    0.02359    0.02035 =
         0.02369   -0.00163   -0.01100    0.00172
N1    5    0.693759    0.731531    0.571990    11.00000    0.01737    0.03004 =
         0.01881   -0.00098    0.00078   -0.00628
N2    5    0.390613    0.839592    0.716231    11.00000    0.01757    0.02199 =
         0.01954   -0.00212    0.00237   -0.00194
C1    1    0.791072    0.687200    0.519061    11.00000    0.02328    0.02062 =
         0.01948    0.00398   -0.00056   -0.00327
C2    1    0.864772    0.667620    0.494502    11.00000    0.02674    0.02946 =
         0.03024    0.00530    0.00459    0.00356
AFIX  43
H2    2    0.923580    0.675442    0.505061    11.00000   -1.20000
AFIX   0
C3    1    0.849024    0.635913    0.453591    11.00000    0.04968    0.02863 =
         0.02644    0.00510    0.01446    0.00405
AFIX  43
H3    2    0.898135    0.621952    0.435705    11.00000   -1.20000
AFIX   0
C4    1    0.763086    0.624273    0.438388    11.00000    0.05771    0.02728 =
         0.01986   -0.00067    0.00141   -0.00532
AFIX  43
H4    2    0.754638    0.601154    0.410503    11.00000   -1.20000
AFIX   0
C5    1    0.689018    0.645572    0.462913    11.00000    0.03986    0.02688 =
         0.02245    0.00459   -0.00735   -0.00994
AFIX  43
H5    2    0.630172    0.638233    0.452329    11.00000   -1.20000
AFIX   0
C6    1    0.704865    0.677951    0.503443    11.00000    0.02561    0.01970 =
         0.01977    0.00308   -0.00131   -0.00644
C7    1    0.640880    0.708251    0.536460    11.00000    0.02018    0.02341 =
         0.02452    0.00422   -0.00215   -0.00695
C8    1    0.785618    0.720878    0.563508    11.00000    0.01956    0.02476 =
         0.02172    0.00241   -0.00147   -0.00523
C9    1    0.415529    0.850989    0.788101    11.00000    0.01502    0.01802 =
         0.02351   -0.00195    0.00211   -0.00351
C10   1    0.407521    0.851440    0.831742    11.00000    0.02318    0.02600 =
         0.02472   -0.00096    0.00350   -0.00626
AFIX  43
H10   2    0.350974    0.847690    0.845169    11.00000   -1.20000
AFIX   0
C11   1    0.485566    0.857600    0.855037    11.00000    0.03125    0.03302 =
         0.02599   -0.00526   -0.00258   -0.00905
AFIX  43
H11   2    0.482793    0.858046    0.885105    11.00000   -1.20000
AFIX   0
C12   1    0.567972    0.863141    0.834952    11.00000    0.02219    0.03718 =
         0.03593   -0.00865   -0.00800   -0.00658
AFIX  43
H12   2    0.620415    0.867200    0.851712    11.00000   -1.20000
AFIX   0
C13   1    0.575715    0.862904    0.791077    11.00000    0.01514    0.03145 =
         0.04013   -0.01060    0.00145   -0.00677
AFIX  43
H13   2    0.632103    0.866814    0.777509    11.00000   -1.20000
AFIX   0
C14   1    0.497611    0.856718    0.768141    11.00000    0.01812    0.01734 =
         0.02621   -0.00534    0.00367   -0.00453
C15   1    0.484229    0.848840    0.721803    11.00000    0.02063    0.01742 =
         0.02799   -0.00352    0.00539   -0.00522
C16   1    0.345316    0.839993    0.755505    11.00000    0.01622    0.01828 =
         0.02346    0.00070    0.00150   -0.00106
C17   1    0.328419    0.586200    0.506672    11.00000    0.02999    0.02614 =
         0.02656    0.00195   -0.00939    0.00208
C18   1    0.268299    0.557031    0.476209    11.00000    0.04916    0.02987 =
         0.02456    0.00002   -0.01538    0.00167
C19   1    0.178495    0.560344    0.484236    11.00000    0.04433    0.03091 =
         0.03543    0.00774   -0.02766   -0.00672
C20   1    0.148282    0.592606    0.522581    11.00000    0.02739    0.03298 =
         0.04690    0.01442   -0.01513   -0.00304
C21   1    0.208196    0.621344    0.553022    11.00000    0.02893    0.02808 =
         0.02731    0.00759   -0.00735    0.00152
C22   1    0.298865    0.618168    0.545355    11.00000    0.02475    0.01997 =
         0.02264    0.00420   -0.01077    0.00192
C23   1    0.662690    0.677173    0.686100    11.00000    0.01803    0.03680 =
         0.02652   -0.00082   -0.00236   -0.00492
AFIX  43
H23   2    0.703881    0.724526    0.693324    11.00000   -1.20000
AFIX   0
C24   1    0.629179    0.676287    0.647396    11.00000    0.01298    0.02388 =
         0.02346   -0.00158    0.00277   -0.00212
C25   1    0.565997    0.606868    0.628686    11.00000    0.01584    0.02159 =
         0.02074   -0.00041    0.00028   -0.00148
AFIX  23
H25A  2    0.565801    0.550220    0.646313    11.00000   -1.20000
H25B  2    0.586324    0.589749    0.599895    11.00000   -1.20000
AFIX   0
C26   1    0.471089    0.646558    0.626292    11.00000    0.01506    0.01796 =
         0.01733    0.00000   -0.00229   -0.00189
AFIX  13
H26   2    0.474708    0.713030    0.617686    11.00000   -1.20000
AFIX   0
C27   1    0.425611    0.640500    0.670119    11.00000    0.01652    0.02171 =
         0.01601   -0.00116   -0.00022   -0.00235
AFIX  23
H27A  2    0.415687    0.574524    0.677087    11.00000   -1.20000
H27B  2    0.466612    0.666212    0.691687    11.00000   -1.20000
AFIX   0
C28   1    0.338037    0.690710    0.673016    11.00000    0.02302    0.02546 =
         0.01345   -0.00241   -0.00149   -0.00074
C29   1    0.258407    0.652595    0.676762    11.00000    0.02313    0.02524 =
         0.02453   -0.00487    0.00087    0.00124
AFIX  43
H29   2    0.208011    0.691593    0.680361    11.00000   -1.20000
AFIX   0
C30   1    0.416414    0.594966    0.594011    11.00000    0.01801    0.02307 =
         0.01504    0.00108   -0.00394    0.00013

CL3   3    0.669136    1.017112    0.645801    11.00000    0.06738    0.05583 =
         0.07809   -0.02872    0.02725   -0.00574
CL4   3    0.609023    1.102066    0.722003    11.00000    0.09437    0.06818 =
         0.03695   -0.00446    0.01618    0.00319
CL5   3    0.487754    1.079153    0.652945    11.00000    0.06168    0.10748 =
         0.15850   -0.01147   -0.04797    0.01240
C31   1    0.597926    1.099346    0.666750    11.00000    0.05242    0.04679 =
         0.04114   -0.00039    0.00839    0.00068
AFIX  13
H31   2    0.615614    1.161219    0.655343    11.00000   -1.20000
AFIX   0
HKLF 4


REM  exp_3991_auto_a.res in Pbca
REM wR2 = 0.1351, GooF = S = 1.074, Restrained GooF = 1.074 for all data
REM R1 = 0.0496 for 5669 Fo > 4sig(Fo) and 0.0524 for all 6103 data
REM 460 parameters refined using 0 restraints

END

WGHT      0.0676     11.5046

REM Highest difference peak  1.033,  deepest hole -0.903,  1-sigma level  0.079
Q1    1   0.5413  1.0980  0.7135  11.00000  0.05    1.03
Q2    1   0.5001  1.0447  0.6216  11.00000  0.05    0.78
Q3    1   0.6716  1.0215  0.6833  11.00000  0.05    0.47
Q4    1   0.3717  0.8140  0.7036  11.00000  0.05    0.28
Q5    1   0.6736  1.0840  0.6545  11.00000  0.05    0.26
Q6    1   0.6587  1.1017  0.6420  11.00000  0.05    0.26
;
_shelx_res_checksum                18953
_shelx_hkl_file
;
   0   0  -2    8.80    1.29
   0   0  -3    0.56    0.26
   0   0   3    0.56    0.28
   0   0   4  572.43   73.79
   0   0  -4  485.75   73.79
   0   0  -4  578.87   73.77
   0   0   4  513.55   73.76
   0   0  -5    0.12    0.41
   0   0   5    0.19    0.45
   0   0   5    1.83    0.57
   0   0  -5    0.34    0.59
   0   0  -5    0.06    0.47
   0   0   6 3574.45  508.81
   0   0  -6 3737.46  508.81
   0   0   6 3598.22  508.82
   0   0  -6 3788.16  508.80
   0   0  -6 3896.30  508.86
   0   0  -7    1.33    0.77
   0   0   7   -0.17    0.64
   0   0  -7    0.19    0.91
   0   0   7   -0.36    0.72
   0   0  -7    0.82    0.67
   0   0   8  764.07  111.05
   0   0   8  774.78  111.03
   0   0  -8  858.62  111.04
   0   0  -8  845.80  111.12
   0   0   8  790.71  111.05
   0   0  -8  819.74  111.02
   0   0  -9    1.60    0.67
   0   0   9    0.12    0.63
   0   0  -9    0.92    0.66
   0   0   9    0.93    0.68
   0   0   9    2.15    0.82
   0   0  -9    0.91    0.96
   0   0 -10 1114.44  152.70
   0   0 -10 1092.74  152.34
   0   0 -10 1180.64  152.27
   0   0  10 1049.13  152.27
   0   0 -10 1243.45  152.47
   0   0 -10 1071.31  152.24
   0   0  10 1053.45  152.27
   0   0 -11   -0.13    0.50
   0   0 -11    2.14    1.58
   0   0 -11    1.67    0.87
   0   0 -11    0.54    1.10
   0   0  11    1.19    0.83
   0   0 -11    2.29    1.06
   0   0  11    1.34    0.82
   0   0 -12  912.77  122.92
   0   0  12  816.66  122.39
   0   0 -12  881.98  122.36
   0   0 -12  927.77  122.52
   0   0 -12 1028.29  122.66
   0   0  12  834.44  122.39
   0   0  13    1.05    1.18
   0   0 -13    0.17    0.68
   0   0 -13   -0.33    0.72
   0   0  13    1.11    1.05
   0   0 -13    4.23    1.30
   0   0 -13    0.82    0.76
   0   0 -13    0.66    1.08
   0   0 -13    0.38    1.02
   0   0  13    0.55    0.83
   0   0 -13    0.32    1.52
   0   0  14  121.11   17.44
   0   0 -14  119.39   17.03
   0   0 -14  116.88   16.99
   0   0  14  115.81   17.26
   0   0 -14  111.69   16.95
   0   0 -14  104.83   16.88
   0   0 -14  120.43   17.10
   0   0  14  100.54   17.32
   0   0  14  120.12   17.06
   0   0  14  118.15   17.08
   0   0 -14  128.57   17.15
   0   0 -14  134.13   17.78
   0   0 -14  144.05   17.32
   0   0  14  114.25   17.07
   0   0 -14  121.44   17.01
   0   0 -14  146.64   17.41
   0   0 -15   -0.39    0.81
   0   0  15    2.59    0.99
   0   0 -15    0.41    0.85
   0   0 -15   -0.38    0.83
   0   0 -15    0.18    0.68
   0   0  15    2.25    1.38
   0   0 -15    0.45    0.93
   0   0  15   -0.86    1.22
   0   0  15   -0.34    1.11
   0   0 -15    0.48    1.19
   0   0 -15    2.26    1.23
   0   0 -15    1.86    1.38
   0   0 -15   -0.38    1.64
   0   0  15    0.46    0.93
   0   0  15    1.50    1.09
   0   0  15    0.66    1.02
   0   0 -15    0.39    0.75
   0   0  16  835.04  116.49
   0   0 -16  829.81  116.11
   0   0 -16  867.06  116.18
   0   0  16  762.23  116.08
   0   0 -16  843.06  116.10
   0   0  16  756.11  116.38
   0   0  16  793.64  116.01
   0   0 -16  900.89  116.28
   0   0  16  770.62  116.59
   0   0 -16  890.67  116.92
   0   0  16  817.13  116.20
   0   0 -16 1032.09  116.63
   0   0 -16  903.01  116.38
   0   0 -16  940.38  116.33
   0   0 -16  852.63  116.12
   0   0  16  781.94  116.20
   0   0  16  851.89  116.22
   0   0  17    2.02    1.27
   0   0 -17    0.26    1.12
   0   0  17    0.39    0.74
   0   0  17   -0.21    0.90
   0   0  17    0.34    1.20
   0   0 -17    0.90    1.01
   0   0 -17   -0.24    1.06
   0   0  17    0.23    0.86
   0   0 -17    0.23    0.97
   0   0 -17    0.45    1.39
   0   0 -17    0.27    1.08
   0   0  17    0.28    1.02
   0   0  17   -0.79    0.90
   0   0 -17    0.29    1.01
   0   0 -17    0.32    1.12
   0   0 -17   -0.23    0.97
   0   0  17    0.26    1.13
   0   0  18 1918.75  252.01
   0   0 -18 1801.77  251.81
   0   0 -18 2169.85  252.37
   0   0 -18 1853.74  252.67
   0   0  18 1533.16  251.83
   0   0 -18 1835.83  252.03
   0   0 -18 1940.51  252.00
   0   0  18 1792.96  251.93
   0   0  18 2016.85  252.29
   0   0 -18 1822.60  251.74
   0   0  18 1814.03  252.19
   0   0 -18 1873.26  251.85
   0   0 -18 1808.70  251.84
   0   0  18 1860.36  251.86
   0   0 -18 1789.33  251.79
   0   0  18 1486.49  252.04
   0   0  18 2055.52  251.77
   0   0 -18 1911.48  251.97
   0   0 -18 1785.92  251.79
   0   0  18 1696.47  252.03
   0   0  19   -0.38    1.00
   0   0 -19    1.87    1.22
   0   0 -19   -0.37    1.27
   0   0 -19    2.39    1.07
   0   0  19   -0.34    1.09
   0   0 -19    0.52    1.52
   0   0  19    1.29    1.18
   0   0 -19    1.00    1.22
   0   0  19    0.62    1.10
   0   0 -19    0.27    0.85
   0   0 -19    1.21    1.19
   0   0 -19   -1.37    1.37
   0   0 -19    0.57    1.15
   0   0  19    0.40    1.58
   0   0 -19    0.53    1.16
   0   0 -19    0.61    1.23
   0   0  19    0.39    1.33
   0   0 -19    0.82    1.22
   0   0  19    0.36    1.46
   0   0  20 1385.57  187.83
   0   0  20 1374.31  187.92
   0   0 -20 1652.05  187.90
   0   0  20 1204.37  187.77
   0   0 -20 1276.28  187.49
   0   0 -20 1339.37  187.88
   0   0 -20 1428.67  187.60
   0   0 -20 1395.07  187.71
   0   0 -20 1353.45  187.76
   0   0  20 1364.07  188.12
   0   0 -20 1443.77  187.70
   0   0  20 1040.71  187.84
   0   0 -20 1446.99  187.87
   0   0 -20 1434.29  187.73
   0   0  20 1321.48  188.01
   0   0 -21    1.10    1.17
   0   0 -21    1.40    1.45
   0   0 -21    0.33    1.48
   0   0 -21    0.32    1.43
   0   0  21    0.47    1.73
   0   0 -21    0.62    1.38
   0   0  21    0.34    1.15
   0   0 -21   -0.35    1.33
   0   0  21   -0.45    1.70
   0   0 -21   -0.31    1.38
   0   0  21    0.43    1.82
   0   0 -22  657.63   93.54
   0   0 -22  723.15   93.67
   0   0 -22  732.27   93.87
   0   0 -22  680.07   93.77
   0   0  22  711.70   94.35
   0   0 -22  715.17   93.79
   0   0  22  474.44   93.79
   0   0 -22  730.94   93.96
   0   0  22  674.87   93.79
   0   0 -22  687.60   93.75
   0   0  22  663.34   94.20
   0   0 -23    0.93    1.36
   0   0 -23    1.59    1.39
   0   0 -23    0.37    1.61
   0   0 -23    0.75    1.95
   0   0  23   -0.54    2.19
   0   0 -23    0.35    1.70
   0   0  23    0.74    1.49
   0   0  23    1.51    1.98
   0   0 -23    3.56    2.13
   0   0 -23   -0.36    1.68
   0   0  23    0.99    1.89
   0   0 -24  288.80   45.48
   0   0 -24  337.60   45.67
   0   0  24  322.01   46.38
   0   0 -24  339.06   45.50
   0   0 -24  341.32   45.93
   0   0 -24  325.02   45.89
   0   0 -24  319.35   45.77
   0   0 -24  292.31   45.83
   0   0  24  363.12   45.95
   0   0 -24  308.98   45.74
   0   0  24  347.20   46.50
   0   0 -25   -1.36    1.59
   0   0  25    2.82    2.85
   0   0 -25    2.80    1.82
   0   0 -25   -0.30    1.23
   0   0  25    1.11    2.23
   0   0 -25    0.42    2.01
   0   0 -25   -1.58    2.04
   0   0 -25    0.44    2.10
   0   0 -25    1.98    2.01
   0   0  25    2.82    3.08
   0   0 -26   17.81    3.56
   0   0 -26   16.73    3.65
   0   0  26   12.53    4.63
   0   0  26   18.29    4.49
   0   0 -26   15.77    4.05
   0   0 -26   15.27    3.97
   0   0 -26   10.04    3.80
   0   0 -26   25.16    4.38
   0   0  26   13.09    4.63
   0   0 -27   -0.36    1.30
   0   0  27   -1.52    3.07
   0   0 -27    2.24    1.63
   0   0  27    2.34    2.75
   0   0 -27   -1.28    2.40
   0   0 -27    1.41    2.44
   0   0 -27    0.85    2.04
   0   0  27   -0.62    3.05
   0   0 -28   66.86   10.25
   0   0  28   54.40   11.29
   0   0  28   67.90   11.08
   0   0 -28   64.34   10.11
   0   0 -28   67.71   10.84
   0   0 -28   61.22   10.44
   0   0  28   66.16   11.24
   0   0  29    0.78    2.65
   0   0  29   -1.17    2.51
   0   0 -29    1.40    1.45
   0   0 -29   -0.48    2.37
   0   0 -29   -1.31    2.42
   0   0  29   -1.31    3.08
   0   0  30   12.39    4.27
   0   0  30    9.77    3.33
   0   0 -30    6.03    2.08
   0   0 -30    7.70    3.17
   0   0 -30    5.65    2.57
   0   0 -30   11.36    2.86
   0   0  30    2.64    3.12
   0   0  31   -1.51    2.86
   0   0 -31   -1.88    2.49
   0   0 -31   -0.42    2.08
   0   0  31   -0.65    3.39
   0   0 -31    1.13    1.88
   0   0  31   -2.20    2.29
   0   0  32   12.21    4.19
   0   0 -32    9.90    2.75
   0   0  32   10.18    4.16
   0   0 -32   11.81    3.23
   0   0  33   -1.34    2.45
   0   0 -33    1.15    1.59
   0   0  33   -0.61    2.92
   0   0 -33   -0.32    1.45
   0   0  34   71.26   13.83
   0   0 -34   92.13   13.37
   0   0 -34   82.40   12.96
   0   0  34  107.58   14.49
   0   0 -34   91.78   13.59
   0   0  35    1.07    2.30
   0   0 -35    0.74    1.74
   0   0 -35    2.65    1.39
   0   0 -35   -1.33    1.78
   0   0  35    3.13    2.61
   0   0 -35    0.63    1.56
   0   0  36  201.41   24.31
   0   0 -36  158.31   23.26
   0   0 -36  146.49   23.31
   0   0 -37    0.24    1.25
   0   0  37    1.61    2.01
   0   0 -37    0.84    1.35
   0   0 -38  393.02   65.56
   0   0 -38  507.46   65.92
   0   0 -39    1.26    0.95
   0  -1   0    1.92    0.28
   0  -1   0    0.12    0.18
   0  -1   1    0.86    0.23
   0   1   1    0.69    0.19
   0   1   2    1.08    0.26
   0  -1  -2    0.29    0.23
   0   1   2    0.15    0.16
   0  -1   2    0.22    0.28
   0  -1   2    0.25    0.18
   0   1  -2    1.69    0.24
   0  -1  -2    2.03    0.47
   0   1   2    0.41    0.27
   0  -1   3   -0.05    0.31
   0  -1  -3    0.44    0.25
   0   1   3    0.89    0.32
   0   1   3    0.35    0.36
   0  -1  -3    1.03    0.28
   0  -1   3    0.33    0.25
   0   1  -3    0.51    0.23
   0  -1  -3    0.04    0.31
   0  -1  -4    0.71    0.36
   0   1  -4    0.22    0.33
   0  -1   4    0.35    0.44
   0   1   4    0.30    0.31
   0   1   4    0.20    0.29
   0  -1  -4    0.26    0.31
   0  -1   4    0.24    0.32
   0  -1  -4    1.16    0.50
   0  -1   5    0.76    0.49
   0   1  -5    0.51    0.48
   0   1  -5    0.22    0.53
   0   1   5    0.32    0.53
   0  -1  -5   -0.11    0.47
   0  -1  -5    0.21    0.64
   0   1   5    1.21    0.48
   0  -1   6   -0.37    0.61
   0  -1  -6    0.39    0.57
   0   1  -6    0.35    0.64
   0   1   6   -0.20    0.53
   0   1   6   -0.11    0.95
   0  -1  -6    0.93    0.83
   0   1  -6    0.85    0.87
   0   1   7    1.26    0.84
   0   1  -7   -0.34    0.65
   0   1   7    0.09    0.70
   0  -1   7    0.10    0.64
   0  -1   7    0.59    0.70
   0  -1  -7   -0.50    0.95
   0  -1  -7    2.02    1.14
   0   1  -7    0.29    0.83
   0  -1   7   -0.18    0.81
   0  -1  -7    0.08    0.52
   0   1   7    0.48    0.62
   0   1   8    1.56    0.90
   0  -1   8    0.76    0.80
   0  -1   8    0.61    0.66
   0   1   8    0.19    0.56
   0  -1  -8    1.40    1.05
   0  -1   8    0.96    0.66
   0  -1  -8   -0.12    0.85
   0   1  -8    0.30    0.69
   0   1  -8    1.20    0.80
   0  -1  -8    2.72    0.71
   0   1   8   -0.11    0.65
   0  -1  -9    1.20    0.61
   0   1   9    0.11    0.53
   0   1  -9    0.74    0.75
   0  -1   9    1.26    0.62
   0  -1  -9    0.26    0.74
   0   1  -9    0.47    0.81
   0  -1  -9    2.85    1.02
   0   1   9    0.38    0.71
   0  -1   9    1.36    0.68
   0  -1   9    0.60    0.57
   0  -1  -9    1.13    1.10
   0   1   9    0.29    0.72
   0  -1  10   -0.14    0.66
   0   1 -10    0.41    0.80
   0   1  10    0.32    0.69
   0  -1 -10   -0.15    0.84
   0   1 -10    2.17    0.91
   0  -1 -10    0.22    0.46
   0  -1  10    0.68    0.64
   0  -1 -10    1.49    1.22
   0  -1  10    1.94    0.81
   0  -1 -10    0.16    0.75
   0   1  10    0.72    0.68
   0   1 -11    2.68    1.11
   0  -1 -11    0.95    1.12
   0  -1  11    1.15    0.72
   0  -1 -11    0.50    0.98
   0  -1  11    0.15    0.48
   0  -1 -11    0.38    0.68
   0   1  11    0.72    0.68
   0   1  11    0.66    0.86
   0  -1 -11   -0.18    0.83
   0   1 -11    0.46    0.84
   0  -1  11    0.31    0.69
   0   1 -11    0.60    0.66
   0   1  11   -0.18    0.74
   0   1  12    0.98    0.95
   0   1 -12   -0.17    0.76
   0  -1 -12   -0.26    1.36
   0   1 -12    0.55    0.94
   0   1  12    0.19    0.88
   0   1  12    0.16    0.82
   0   1 -12    1.55    0.90
   0  -1 -12    0.70    0.70
   0  -1  12    0.65    0.68
   0  -1 -12    0.58    0.95
   0  -1  12   -0.29    0.76
   0  -1  12    0.17    0.74
   0  -1 -12    0.19    0.98
   0  -1 -13    1.23    0.79
   0  -1 -13   -0.21    1.04
   0   1 -13    0.36    0.78
   0   1 -13    0.20    0.87
   0  -1  13    1.44    0.83
   0   1 -13    1.45    1.46
   0  -1 -13    1.02    1.14
   0   1  13    1.47    1.15
   0  -1  13    1.92    0.87
   0   1  13    0.22    0.99
   0   1 -13    0.24    1.26
   0  -1  13    1.09    0.92
   0   1  13    1.84    0.99
   0  -1 -13   -0.29    1.33
   0   1 -13    0.38    0.94
   0   1 -13   -0.18    0.83
   0   1  13    1.10    1.19
   0  -1  13   -0.31    1.15
   0  -1 -13    0.65    0.68
   0  -1 -13    0.84    0.75
   0  -1 -13    0.89    0.84
   0   1  13    0.21    0.81
   0   1  13   -0.60    0.90
   0  -1 -14   -0.17    0.71
   0   1 -14   -0.22    0.84
   0   1 -14   -0.39    0.95
   0  -1  14   -0.64    0.88
   0   1  14    0.21    0.78
   0  -1  14    1.41    1.01
   0  -1 -14    0.63    1.45
   0  -1  14    0.92    1.06
   0  -1 -14    0.46    1.13
   0   1 -14   -0.79    1.68
   0  -1 -14    0.23    1.06
   0   1 -14    1.28    1.04
   0   1  14   -0.24    1.03
   0   1 -14   -0.19    0.85
   0  -1  14    1.23    0.88
   0   1 -14    2.37    1.52
   0  -1  14   -0.69    1.31
   0   1  14    0.81    1.31
   0  -1 -14   -0.36    0.84
   0   1 -14   -0.39    0.84
   0  -1 -14    1.10    0.82
   0   1  14    0.64    0.89
   0  -1  14    4.15    1.49
   0   1  14    2.40    1.20
   0  -1 -14    0.17    0.69
   0   1 -14    0.82    0.76
   0  -1 -14    2.15    1.05
   0   1  14    0.31    0.97
   0   1 -14    0.97    0.67
   0  -1 -14    0.52    0.78
   0   1  14   -0.45    0.99
   0   1  14   -0.22    0.88
   0   1  15    0.61    0.77
   0   1  15    0.26    0.98
   0   1 -15    0.86    1.68
   0   1 -15    1.44    1.15
   0  -1 -15   -0.56    0.81
   0  -1  15   -0.44    0.82
   0  -1 -15    1.49    1.06
   0  -1 -15    2.73    0.93
   0   1 -15    0.47    1.10
   0  -1  15    0.47    0.86
   0  -1  15    0.19    0.85
   0  -1 -15    0.69    1.26
   0   1 -15   -0.29    1.46
   0  -1 -15    1.51    1.13
   0   1  15    0.46    0.92
   0   1 -15    0.85    0.83
   0  -1  15    0.51    1.15
   0  -1 -15    0.99    1.09
   0   1 -15   -0.21    0.96
   0  -1  15   -0.76    1.57
   0   1  15   -0.44    1.68
   0  -1 -15   -0.39    0.85
   0   1  15    0.46    0.91
   0   1 -15   -0.43    0.86
   0  -1 -15    0.20    0.73
   0   1  15   -0.27    0.99
   0   1 -15    0.54    0.63
   0  -1 -15    2.23    1.09
   0  -1  15   -0.30    1.15
   0   1  15   -0.34    1.15
   0  -1 -15    0.21    0.86
   0  -1  15   -0.24    0.86
   0   1  15    0.58    0.81
   0   1  15    0.25    1.00
   0   1 -15    0.18    0.67
   0  -1 -15   -0.38    0.87
   0  -1 -15   -0.17    0.66
   0   1  15   -0.48    0.94
   0   1  16    0.66    1.03
   0   1 -16    0.31    1.11
   0  -1 -16   -0.20    0.91
   0  -1 -16   -0.20    0.70
   0  -1 -16    0.23    0.96
   0  -1  16    0.64    0.86
   0  -1 -16   -1.12    1.63
   0   1  16    0.51    0.99
   0   1  16    0.84    1.17
   0   1 -16    0.51    1.06
   0  -1  16    0.26    0.87
   0   1 -16   -0.26    1.09
   0  -1 -16    1.09    0.96
   0   1 -16   -0.23    0.98
   0   1 -16    1.39    1.87
   0  -1  16    0.57    1.18
   0  -1 -16   -0.82    1.34
   0  -1  16    0.49    0.99
   0  -1 -16    0.19    0.87
   0   1  16    1.94    1.90
   0  -1  16    0.41    1.34
   0  -1 -16    2.62    1.17
   0  -1 -16    2.34    1.10
   0   1 -16    0.23    0.99
   0   1 -16    0.94    1.03
   0   1  16    0.25    0.98
   0  -1 -16    1.42    0.87
   0   1 -16    0.78    0.81
   0   1  16    1.49    1.20
   0  -1  16   -0.33    1.37
   0  -1  16    0.80    1.07
   0  -1 -16    0.69    1.01
   0   1  16   -0.37    1.34
   0   1  16    1.25    0.87
   0  -1 -16   -0.62    0.78
   0  -1 -16    0.55    0.69
   0  -1  17    0.28    0.96
   0  -1 -17    0.89    1.19
   0   1  17    1.04    1.11
   0   1 -17   -0.28    0.74
   0  -1 -17   -0.30    1.09
   0   1 -17    0.25    0.69
   0  -1 -17    1.07    0.94
   0   1 -17    0.83    1.16
   0  -1 -17    0.22    0.81
   0  -1 -17    0.50    0.92
   0  -1  17   -0.31    1.11
   0   1 -17   -0.34    1.16
   0  -1  17    0.27    0.88
   0  -1  17    0.23    0.82
   0   1 -17   -1.00    1.76
   0   1  17    0.56    0.86
   0   1  17   -0.61    1.08
   0  -1 -17   -0.81    1.37
   0  -1 -17    0.84    0.89
   0   1  17    2.11    2.06
   0  -1  17    0.61    0.90
   0  -1  17    0.45    1.53
   0   1 -17    0.25    1.00
   0  -1 -17    0.47    0.96
   0  -1 -17    0.23    0.88
   0   1  17    0.27    1.06
   0   1  17   -0.65    1.20
   0   1  17    0.24    0.98
   0  -1  17    1.08    1.32
   0   1 -17    0.21    0.75
   0   1 -17    0.24    0.95
   0  -1 -17    1.11    1.04
   0  -1 -17    1.00    0.92
   0  -1  17   -0.29    1.09
   0   1  17    1.58    1.59
   0   1  17    0.45    0.82
   0  -1 -17   -0.22    0.73
   0  -1 -17    0.20    0.60
   0  -1 -17    0.99    0.80
   0  -1 -18    1.62    1.30
   0   1 -18   -0.61    1.08
   0   1  18    0.33    0.97
   0  -1 -18   -0.23    0.88
   0  -1 -18    4.34    1.90
   0   1  18   -0.29    1.06
   0  -1 -18    0.23    0.86
   0   1 -18    0.60    1.18
   0   1 -18   -0.54    1.03
   0  -1 -18    0.24    0.62
   0  -1  18    0.60    0.97
   0  -1 -18    1.91    1.36
   0  -1  18   -0.31    1.21
   0   1 -18   -1.11    1.41
   0  -1 -18    1.36    1.07
   0  -1  18   -0.34    0.95
   0   1  18    0.31    1.04
   0   1 -18    0.54    1.82
   0  -1  18   -0.51    0.86
   0  -1  18   -1.47    1.92
   0   1  18    2.29    2.31
   0  -1  18    1.62    1.27
   0  -1 -18    1.03    1.13
   0   1 -18   -0.27    1.08
   0   1  18    0.29    0.99
   0  -1 -18    2.77    1.26
   0   1  18   -0.36    1.16
   0  -1  18    0.39    1.38
   0   1  18    1.02    0.96
   0   1 -18    0.26    1.00
   0   1 -18    2.53    1.06
   0  -1 -18    1.44    1.00
   0   1  18    1.20    0.97
   0  -1  18    2.50    1.37
   0  -1 -18   -0.27    1.09
   0   1  18    0.42    1.76
   0  -1 -18   -0.97    1.16
   0  -1 -18   -0.22    0.74
   0  -1 -18    0.43    0.89
   0  -1 -19    0.47    1.58
   0  -1  19    1.14    1.29
   0   1  19    1.00    1.08
   0  -1  19    0.83    1.01
   0  -1 -19    8.53    1.95
   0  -1 -19   -0.52    0.89
   0   1 -19    0.66    0.92
   0  -1  19    1.31    1.20
   0   1  19    0.36    0.99
   0  -1 -19    0.59    1.08
   0   1 -19   -0.29    0.81
   0   1  19   -0.32    1.18
   0  -1 -19   -0.49    0.83
   0   1 -19    3.44    2.03
   0  -1 -19    0.70    0.97
   0   1 -19   -0.32    1.10
   0  -1  19   12.79    2.24
   0  -1 -19    1.24    1.00
   0  -1  19   14.36    3.29
   0  -1  19    0.34    1.05
   0   1  19   -0.62    2.01
   0   1  19    0.31    1.23
   0  -1 -19    1.09    1.20
   0  -1 -19    1.11    1.28
   0   1 -19   -0.59    1.13
   0   1  19   -0.39    1.26
   0   1  19   -0.54    1.00
   0  -1 -19   -0.26    1.08
   0  -1  19    0.85    1.31
   0   1 -19    0.28    1.11
   0   1  19    0.46    1.67
   0  -1  19   -0.34    0.99
   0  -1 -19    0.29    1.21
   0   1  19   -1.03    1.01
   0  -1 -19   -0.26    0.99
   0  -1 -19    0.93    1.12
   0  -1 -19    6.25    1.38
   0   1  20   -0.36    0.87
   0  -1  20    1.10    1.07
   0  -1  20    0.30    0.92
   0   1  20    0.35    0.98
   0   1 -20    0.35    0.90
   0  -1 -20    0.79    1.03
   0  -1 -20    0.27    1.04
   0  -1  20    0.35    1.09
   0   1  20    0.67    2.27
   0  -1  20   -0.58    2.18
   0  -1 -20   -0.21    0.81
   0  -1 -20   -0.29    1.26
   0   1  20    0.33    1.31
   0  -1 -20    0.60    1.28
   0   1 -20    0.64    1.43
   0  -1 -20    0.84    1.17
   0   1  20   -0.42    1.24
   0  -1  20    0.91    1.62
   0   1 -20   -0.30    1.30
   0   1  20    0.87    1.11
   0   1  20   -0.97    1.97
   0   1  20    1.10    1.31
   0  -1  20    0.72    1.37
   0  -1 -20    1.88    1.41
   0  -1 -20    0.84    1.17
   0  -1 -20    0.49    0.90
   0  -1 -20   -0.25    0.95
   0  -1  21    0.41    1.81
   0   1  21   -0.45    1.76
   0   1  21    2.36    1.34
   0   1 -21   -0.27    1.06
   0  -1 -21    0.85    1.18
   0   1  21   -0.72    2.64
   0  -1  21   -0.62    2.27
   0   1  21    1.43    1.61
   0   1 -21    2.29    1.90
   0  -1 -21    0.32    1.41
   0   1 -21    2.74    1.84
   0   1 -21    0.32    1.33
   0  -1 -21    0.30    1.26
   0  -1  21    0.49    1.60
   0   1  21    0.29    1.10
   0  -1  21    0.77    1.37
   0   1  21    1.56    2.28
   0  -1 -21    0.34    1.51
   0   1 -21   -0.33    1.38
   0  -1 -21    1.21    1.39
   0  -1 -21    0.51    0.87
   0  -1 -21   -0.54    1.02
   0  -1  22    2.22    2.04
   0   1  22    0.49    2.02
   0  -1 -22    0.90    1.32
   0   1 -22   -0.29    1.35
   0   1  22    4.63    3.02
   0  -1  22    5.31    3.38
   0   1 -22    1.83    1.86
   0  -1  22    1.24    1.85
   0   1 -22    0.35    1.75
   0  -1 -22    1.03    1.76
   0   1 -22    1.02    1.57
   0  -1  22   -0.53    1.79
   0  -1 -22    0.65    1.42
   0   1  22    0.92    1.24
   0  -1 -22   -0.36    1.53
   0   1  22    0.55    2.16
   0  -1 -22    0.97    1.48
   0   1 -22    1.06    1.70
   0   1 -22   -0.95    1.48
   0  -1 -22    0.29    1.29
   0  -1  23    0.48    2.14
   0   1  23   -1.04    2.29
   0  -1 -23    0.32    1.28
   0   1 -23   -0.30    1.27
   0   1  23   -1.65    3.12
   0  -1  23   -0.71    2.60
   0   1 -23   -0.75    1.83
   0  -1  23    0.87    1.54
   0  -1 -23    1.47    1.97
   0   1 -23    0.39    1.87
   0  -1  23    2.25    2.06
   0   1 -23    1.09    1.82
   0  -1 -23   -0.35    1.44
   0   1  23    1.17    2.42
   0   1  23   -0.45    1.83
   0  -1 -23   -0.38    1.66
   0  -1 -23    0.68    1.54
   0   1 -23    1.13    1.56
   0  -1 -23    2.13    1.58
   0   1 -23    1.00    1.43
   0   1  24   -1.12    2.84
   0  -1  24   -0.51    2.50
   0  -1 -24   -0.33    1.18
   0   1 -24   -0.64    1.54
   0   1  24   -1.74    3.41
   0  -1  24   -0.75    2.85
   0  -1  24    0.46    1.55
   0   1 -24    3.58    1.95
   0   1 -24    0.82    2.06
   0  -1  24   -1.19    2.40
   0   1 -24    0.77    1.73
   0  -1 -24    1.10    1.87
   0   1  24   -0.94    2.34
   0  -1 -24   -0.80    1.80
   0   1  24   -1.22    2.54
   0   1 -24    0.40    1.74
   0  -1 -24    1.09    1.58
   0   1 -24   -1.06    1.62
   0  -1  24   -0.65    2.83
   0  -1 -24    2.57    1.75
   0  -1  25   -1.08    2.80
   0   1  25    1.78    2.85
   0  -1 -25   -0.35    1.31
   0   1 -25    1.33    1.50
   0  -1  25   -0.79    3.46
   0   1  25   -0.92    3.48
   0  -1  25   -1.43    1.87
   0   1 -25    0.42    2.05
   0   1 -25   -0.43    1.95
   0  -1  25    0.62    2.28
   0   1 -25   -0.41    2.03
   0   1  25   -1.28    3.06
   0  -1 -25    0.42    1.89
   0   1 -25    1.38    2.47
   0   1  25    0.48    1.99
   0   1 -25    0.83    1.91
   0  -1 -25    1.14    1.74
   0  -1  25   -2.72    2.98
   0   1 -25   -0.37    1.65
   0  -1 -25   -0.67    1.51
   0  -1  26   -0.57    2.73
   0   1  26    0.63    2.67
   0   1 -26   -0.69    1.34
   0  -1 -26   -0.71    1.56
   0   1  26    3.83    4.08
   0  -1  26    0.83    3.43
   0   1 -26   -0.44    2.19
   0  -1  26    0.49    2.04
   0   1  26    1.32    2.58
   0   1 -26    0.90    2.34
   0   1 -26    2.55    2.35
   0  -1  26   -0.65    2.69
   0  -1 -26    0.44    2.18
   0   1 -26    0.48    2.69
   0   1  26   -0.97    2.42
   0   1 -26   -0.87    2.12
   0  -1 -26   -1.58    1.81
   0  -1 -26   -1.04    1.80
   0   1 -26    0.76    1.83
   0   1  26    1.52    2.78
   0  -1  26   -0.71    3.04
   0  -1  27    2.97    3.08
   0   1  27   -1.31    2.86
   0   1 -27    2.09    1.53
   0  -1 -27   -0.36    1.42
   0   1  27    0.99    3.62
   0  -1  27    0.85    3.83
   0   1  27   -2.02    3.10
   0  -1  27   -0.50    2.40
   0   1 -27   -1.35    1.87
   0   1 -27    0.94    2.42
   0   1 -27    1.76    2.11
   0  -1 -27   -0.45    2.25
   0   1  27    2.41    2.46
   0   1 -27   -1.48    2.46
   0   1 -27   -0.45    2.23
   0  -1 -27    0.41    1.99
   0   1  27    0.78    2.86
   0   1 -27    1.57    1.84
   0  -1  27   -0.74    2.60
   0  -1 -28   -0.37    1.72
   0   1  28   -0.67    2.88
   0  -1  28   -2.45    3.34
   0  -1 -28    0.36    1.37
   0   1 -28   -0.70    1.53
   0   1  28    1.01    4.53
   0  -1  28   -0.87    3.63
   0  -1  28   -3.02    2.31
   0   1 -28   -0.67    1.61
   0   1  28   -0.68    3.06
   0   1 -28    1.44    2.53
   0   1 -28    2.25    2.11
   0  -1 -28   -0.46    2.29
   0   1  28    0.47    2.02
   0   1 -28   -0.50    2.61
   0   1 -28    2.27    2.60
   0  -1 -28   -0.83    1.99
   0   1 -28    1.99    1.99
   0   1  28   -1.59    3.11
   0  -1  28    3.00    3.37
   0  -1 -29    0.36    1.84
   0   1  29   -0.69    2.94
   0  -1  29    2.49    3.05
   0   1 -29    1.70    1.29
   0  -1 -29   -1.07    1.44
   0  -1  29   -0.88    4.04
   0   1  29    5.09    3.99
   0  -1  29   -0.50    1.76
   0   1  29   -1.36    2.83
   0   1 -29    0.91    2.18
   0   1 -29    3.04    2.93
   0  -1 -29   -0.92    2.35
   0   1 -29    1.83    2.45
   0  -1 -29    0.42    2.00
   0  -1  29    3.78    3.39
   0   1  29   -1.59    3.12
   0   1 -29   -0.40    1.60
   0  -1 -30   -0.35    1.58
   0  -1  30    1.25    3.07
   0   1  30    0.69    3.11
   0   1  30    1.01    4.32
   0  -1  30    0.88    4.20
   0   1  30    2.67    2.77
   0  -1  30   -0.96    1.83
   0  -1 -30   -1.37    1.57
   0  -1 -30    1.38    2.58
   0   1 -30   -2.51    2.83
   0   1 -30   -0.45    2.09
   0  -1 -30   -2.07    2.14
   0  -1  30    0.75    2.75
   0   1  30   -1.57    2.66
   0   1 -30    1.17    1.62
   0   1  31    1.37    3.07
   0  -1  31    2.48    3.03
   0  -1 -31   -0.67    1.70
   0   1 -31   -1.65    2.29
   0   1  31   -2.97    4.45
   0  -1  31    0.86    3.94
   0   1  31   -1.29    2.67
   0  -1 -31   -0.64    1.47
   0   1 -31   -0.98    2.64
   0  -1 -31   -0.80    1.76
   0   1 -31    1.33    2.09
   0   1  31    5.30    3.23
   0  -1  31    2.19    3.12
   0  -1  32    0.60    3.18
   0  -1 -32    0.31    1.49
   0   1  32   -1.33    2.92
   0   1 -32   -0.39    1.79
   0   1  32    3.03    2.52
   0  -1  32    1.65    4.28
   0   1  32    0.95    4.06
   0   1 -32    0.95    2.50
   0   1 -32   -1.71    2.09
   0  -1 -32    0.77    1.88
   0  -1  32    1.40    2.91
   0   1  32    1.43    2.72
   0  -1 -33    0.28    1.19
   0  -1 -33   -1.15    2.32
   0  -1  33    2.88    2.99
   0   1 -33    0.72    1.83
   0   1  33   -0.63    2.71
   0   1  33    0.90    3.74
   0  -1  33    0.78    3.33
   0  -1 -33   -1.08    1.69
   0   1 -33    0.80    1.81
   0   1  33   -0.66    2.15
   0  -1  33    0.66    2.40
   0   1  33    0.56    2.18
   0  -1 -33   -0.41    1.99
   0  -1 -34   -1.05    1.82
   0   1  34    0.59    2.53
   0  -1  34    3.24    2.89
   0   1 -34   -0.32    1.65
   0   1  34    1.66    3.36
   0  -1  34   -2.17    3.75
   0  -1 -34    0.33    1.48
   0   1 -34   -0.37    1.67
   0  -1  34   -1.20    2.69
   0   1  34    2.37    2.40
   0  -1 -34    0.38    1.91
   0  -1 -35    1.56    1.72
   0  -1  35    1.48    2.37
   0   1  35    3.25    2.86
   0   1 -35   -1.68    1.65
   0   1  35   -1.51    3.54
   0  -1  35   -1.31    2.72
   0   1 -35   -1.01    1.74
   0   1  35    2.05    1.95
   0  -1  35   -0.53    2.03
   0   1 -35   -0.38    1.85
   0  -1 -35    0.69    1.73
   0   1  36    4.00    3.51
   0  -1  36   -0.58    2.84
   0   1 -36   -0.59    1.41
   0  -1 -36   -0.80    1.50
   0   1  36    0.96    2.30
   0   1 -36    0.60    1.82
   0  -1  36    1.76    2.33
   0   1 -36   -1.38    1.23
   0  -1 -36   -0.31    1.44
   0   1 -36   -0.68    1.86
   0  -1  37    2.00    2.49
   0   1  37    1.71    2.50
   0  -1  37   -0.76    1.79
   0   1  37    0.82    1.97
   0   1 -37    0.25    1.51
   0  -1 -37   -0.43    1.31
   0  -1 -37   -0.52    1.31
   0   1 -37   -0.88    1.52
   0   1  38   -1.41    1.84
   0  -1  38    0.41    1.89
   0   1  38   -0.67    1.75
   0   1 -38    1.35    1.33
   0  -1  38    0.32    1.45
   0  -1 -38    0.21    1.06
   0   1 -38    0.24    1.22
   0   1  39    0.36    1.37
   0  -1  39   -0.64    1.43
   0   1 -39   -0.38    0.87
   0  -1  39   -0.73    1.14
   0   2   0  360.26   49.58
   0  -2   0  337.96   49.58
   0   2   0  347.64   49.65
   0   2   0  366.78   49.52
   0  -2   0  359.68   49.52
   0   2   0  361.03   49.54
   0  -2   0  373.61   49.57
   0   2   0  373.44   49.60
   0   2  -1  867.53  133.21
   0  -2   1  970.15  133.16
   0  -2  -1 1008.43  133.13
   0  -2  -1  853.05  133.06
   0   2  -1 1046.99  133.16
   0   2  -1 1016.70  133.20
   0  -2  -1 1009.44  133.22
   0   2  -1  943.53  133.11
   0   2  -1 1062.84  133.22
   0   2   1  976.36  133.09
   0  -2   1 1035.70  133.13
   0   2  -1  945.24  133.20
   0   2  -1 1037.22  133.19
   0   2  -1 1014.01  133.18
   0   2   1  965.12  133.27
   0   2  -2   38.52    5.22
   0   2   2   31.67    5.24
   0  -2   2   37.91    5.29
   0   2  -2   41.65    5.44
   0  -2  -2   34.41    5.16
   0   2  -2   34.46    5.32
   0  -2   2   38.15    5.31
   0  -2   2   35.98    5.18
   0   2   2   35.28    5.43
   0   2  -2   40.23    5.30
   0   2  -2   39.91    5.33
   0  -2   2   41.71    5.30
   0  -2   2   40.36    5.28
   0   2  -3 2383.15  330.47
   0   2   3 2039.46  330.53
   0   2   3 2328.59  330.35
   0  -2  -3 2680.58  330.38
   0   2   3 2487.97  330.42
   0   2   3 2411.85  330.43
   0  -2   3 2495.33  330.44
   0  -2  -3 2509.28  330.33
   0   2  -3 2262.91  330.35
   0   2  -3 2681.90  330.48
   0  -2  -3 2291.56  330.33
   0   2  -3 2117.61  330.44
   0  -2   3 2663.48  330.47
   0  -2   3 2428.07  330.45
   0  -2  -4   30.98    4.26
   0   2  -4   31.40    4.21
   0  -2   4   29.06    4.02
   0  -2  -4   32.28    4.12
   0   2   4   28.46    4.04
   0   2   4   28.86    4.10
   0  -2   4   22.61    4.11
   0  -2   4   26.10    4.12
   0   2  -4   27.27    4.03
   0  -2   4   24.79    4.13
   0   2   4   28.88    4.16
   0  -2   5  355.81   48.57
   0   2   5  335.41   48.51
   0  -2  -5  347.02   48.64
   0  -2  -5  380.27   48.52
   0   2  -5  388.47   48.63
   0  -2   5  344.26   48.44
   0   2  -5  334.95   48.46
   0  -2   6  813.68  107.59
   0  -2   6  810.38  107.75
   0  -2  -6  758.24  107.54
   0  -2  -6  896.49  107.78
   0   2   6  714.22  107.58
   0   2  -6  823.09  107.77
   0   2   6  735.78  107.66
   0   2  -6  795.43  107.62
   0  -2  -6  788.09  107.67
   0  -2  -6  785.47  107.62
   0  -2  -7   79.30    9.84
   0  -2   7   70.30    9.72
   0  -2  -7   74.49    9.69
   0   2   7   67.52    9.59
   0  -2  -7   65.60    9.50
   0   2  -7   69.45   10.15
   0  -2  -7   67.20    9.58
   0  -2   7   63.54    9.54
   0   2   7   61.10    9.63
   0   2  -7   67.65    9.60
   0   2  -7   72.11    9.77
   0  -2   8    0.87    0.91
   0  -2   8    1.36    0.68
   0   2  -8    1.06    0.79
   0  -2  -8    3.93    0.75
   0  -2  -8    6.21    1.27
   0   2  -8    3.41    1.55
   0  -2  -8    3.69    0.80
   0  -2  -8    7.47    1.15
   0   2   8    3.34    0.82
   0   2  -8    2.80    1.01
   0   2  -8    1.62    0.93
   0   2   8    1.73    0.75
   0  -2   9    2.09    0.89
   0  -2  -9    5.97    0.98
   0   2  -9    5.40    1.33
   0   2  -9    3.10    1.13
   0   2   9    6.73    1.16
   0   2   9    5.69    1.19
   0  -2  -9    6.55    1.23
   0  -2   9    2.66    1.09
   0  -2  -9    7.35    1.52
   0  -2  -9    5.25    1.03
   0   2  -9    2.36    0.97
   0  -2 -10  523.59   70.75
   0  -2 -10  542.58   70.95
   0  -2 -10  521.57   70.82
   0  -2  10  498.79   70.93
   0   2 -10  491.85   70.87
   0  -2 -10  449.22   70.97
   0   2  10  528.62   70.98
   0   2 -10  489.61   70.99
   0   2  10  488.58   70.85
   0  -2  10  526.16   71.00
   0  -2 -10  571.87   71.16
   0  -2  10  504.90   70.78
   0   2 -10  582.38   71.09
   0   2 -11    1.60    1.04
   0   2  11    3.26    1.06
   0  -2 -11    3.29    1.04
   0  -2  11    2.79    1.06
   0  -2 -11    4.79    1.45
   0   2  11    3.01    0.91
   0  -2 -11    3.15    0.81
   0  -2  11    2.32    0.80
   0   2 -11    0.71    0.94
   0  -2 -11    2.09    0.78
   0  -2 -11    4.33    1.33
   0  -2  11    0.49    0.86
   0  -2  11    2.87    1.18
   0  -2  12    0.58    0.80
   0   2  12    3.74    1.03
   0  -2 -12    3.29    1.30
   0  -2  12    0.65    0.66
   0   2  12    2.13    1.07
   0   2 -12    1.48    1.01
   0   2 -12   -0.19    0.84
   0   2  12    1.91    1.18
   0  -2 -12    0.93    1.10
   0  -2  12    0.18    0.69
   0  -2  12    1.45    0.97
   0  -2 -12    1.47    0.70
   0  -2 -12    1.39    0.93
   0  -2 -12    1.77    0.74
   0  -2  13  110.30   15.74
   0  -2  13  122.41   15.57
   0  -2 -13  115.26   15.73
   0  -2 -13  105.82   15.77
   0  -2 -13  109.49   15.45
   0  -2 -13  122.83   16.02
   0  -2  13  109.47   15.71
   0   2  13   98.09   15.57
   0  -2  13  124.33   15.77
   0   2  13  107.17   15.76
   0   2 -13  140.33   15.94
   0   2  13  117.16   15.98
   0  -2 -13  105.75   15.51
   0   2 -13  119.95   15.74
   0   2  13  101.23   16.31
   0  -2  13  127.25   16.18
   0   2  13   98.94   16.12
   0  -2 -13  101.83   15.56
   0   2  13   89.37   15.72
   0  -2  13  116.06   16.06
   0  -2 -13  103.77   15.53
   0  -2 -13  105.62   15.60
   0  -2  13  116.53   16.19
   0   2  13   92.07   15.70
   0   2  13   98.39   16.06
   0  -2  14  566.89   79.79
   0   2 -14  701.94   79.98
   0  -2  14  522.54   79.71
   0  -2 -14  621.33   79.70
   0  -2 -14  674.33   79.88
   0  -2  14  554.41   79.75
   0  -2 -14  646.18   79.96
   0  -2 -14  581.24   79.60
   0   2 -14  599.14   79.75
   0  -2  14  575.80   79.56
   0   2  14  596.64   80.04
   0   2  14  657.60   80.00
   0   2  14  551.98   79.69
   0  -2 -14  666.09   80.14
   0  -2 -14  663.59   79.57
   0   2  14  540.72   80.53
   0  -2  14  640.43   80.29
   0  -2  14  568.48   80.00
   0  -2 -14  632.69   79.72
   0   2  14  590.80   80.35
   0   2 -14  515.58   79.67
   0   2  14  528.36   79.89
   0  -2 -14  611.30   79.66
   0   2 -14  509.68   79.54
   0  -2  14  530.66   80.00
   0   2  14  545.04   79.89
   0  -2 -14  579.47   79.79
   0   2  14  540.54   79.78
   0  -2 -14  636.05   79.75
   0  -2  14  496.16   80.02
   0   2 -14  467.26   79.50
   0  -2 -14  594.85   79.63
   0   2  14  486.35   79.81
   0  -2  14  546.24   79.98
   0   2  14  572.85   80.28
   0   2 -15  676.00  112.82
   0  -2  15  773.55  113.16
   0   2 -15 1016.35  113.41
   0  -2 -15  923.89  113.37
   0  -2  15  849.06  113.19
   0  -2 -15  909.99  113.25
   0   2 -15  859.32  113.17
   0  -2  15  769.49  113.12
   0  -2  15  795.25  112.95
   0  -2 -15  907.44  112.93
   0   2  15  774.94  113.10
   0   2  15  833.47  113.44
   0   2  15  988.07  113.49
   0  -2 -15  878.19  113.08
   0  -2 -15  846.10  112.99
   0  -2 -15  962.38  113.60
   0  -2  15  808.72  113.43
   0  -2  15  903.83  113.72
   0   2  15  766.74  113.93
   0   2  15  786.46  113.31
   0   2  15  798.54  113.75
   0   2 -15  763.27  113.09
   0  -2 -15  865.23  113.09
   0  -2  15  838.21  113.54
   0   2  15  776.49  113.30
   0   2  15  770.25  113.20
   0  -2 -15  940.69  113.09
   0  -2 -15  766.72  113.14
   0   2 -15  737.13  112.94
   0  -2 -15  866.81  113.12
   0   2  15  835.43  113.21
   0   2  15  700.10  113.19
   0   2 -15  645.01  112.86
   0  -2 -15  882.09  113.09
   0  -2 -15  870.55  113.03
   0  -2  15  787.68  113.38
   0   2  15  771.07  113.24
   0   2  15  825.49  113.77
   0  -2 -15  842.32  112.93
   0  -2  16  162.10   28.55
   0  -2 -16  207.85   28.54
   0   2 -16  243.26   28.89
   0  -2 -16  200.02   28.46
   0   2 -16  197.72   28.63
   0  -2 -16  218.36   28.59
   0  -2 -16  240.48   28.47
   0  -2 -16  232.18   28.66
   0   2  16  206.39   28.97
   0   2  16  208.83   28.70
   0  -2  16  184.55   28.62
   0  -2 -16  216.16   28.84
   0  -2  16  205.82   28.70
   0  -2  16  194.76   28.43
   0  -2 -16  242.47   28.87
   0  -2 -16  231.83   29.14
   0  -2  16  200.81   29.12
   0   2  16  173.30   29.42
   0  -2  16  194.14   28.90
   0   2  16  217.96   29.43
   0  -2  16  188.12   28.53
   0  -2 -16  224.13   28.64
   0   2  16  197.38   28.86
   0   2 -16  188.47   28.59
   0  -2 -16  208.93   28.54
   0   2 -16  163.03   28.36
   0  -2  16  175.70   28.92
   0   2  16  202.02   28.73
   0  -2 -16  190.49   28.60
   0   2  16  206.97   28.92
   0  -2 -16  213.00   28.62
   0   2  16  208.69   28.74
   0   2 -16  167.51   28.38
   0  -2 -16  209.66   28.51
   0  -2 -16  221.36   28.60
   0   2  16  199.38   28.84
   0   2  16  208.84   28.85
   0  -2 -16  217.02   28.46
   0  -2  16  176.70   28.78
   0   2  16  209.28   29.37
   0  -2 -17   23.96    3.94
   0   2  17   16.98    3.92
   0  -2  17   26.16    4.23
   0   2 -17   22.44    4.08
   0  -2 -17   23.05    4.42
   0  -2  17   29.07    4.06
   0  -2 -17   25.14    4.19
   0  -2 -17   27.51    4.00
   0  -2 -17   24.40    4.26
   0   2  17   17.49    4.12
   0   2  17   16.67    3.86
   0   2 -17   30.04    4.37
   0   2 -17   22.14    4.07
   0  -2 -17   27.31    4.12
   0  -2 -17   28.49    4.10
   0  -2  17   26.77    4.23
   0  -2 -17   24.53    3.82
   0  -2  17   21.86    4.32
   0   2  17   20.49    4.93
   0  -2  17   23.97    4.70
   0  -2 -17   20.16    3.91
   0   2  17   16.60    4.04
   0   2 -17   25.24    4.10
   0   2 -17   20.26    3.82
   0  -2 -17   26.80    4.02
   0  -2  17   17.02    4.30
   0  -2 -17   23.60    4.07
   0   2  17   16.74    4.48
   0  -2  17   25.99    4.09
   0  -2 -17   27.08    4.13
   0   2  17   25.22    4.15
   0  -2 -17   21.15    3.87
   0   2  17   23.08    4.31
   0   2 -17   20.35    3.82
   0  -2 -17   21.75    3.82
   0   2  17   20.42    4.26
   0  -2 -17   19.63    3.86
   0   2  17   22.49    4.75
   0  -2 -18    3.14    1.10
   0   2  18   -0.30    1.17
   0  -2 -18    0.60    0.83
   0   2  18    0.77    1.14
   0   2  18    0.30    0.99
   0   2 -18    1.30    1.39
   0  -2 -18    0.51    0.91
   0   2 -18    1.19    1.43
   0  -2  18    0.68    0.87
   0  -2 -18    0.78    1.21
   0  -2 -18    1.71    1.12
   0  -2 -18    0.61    0.94
   0  -2  18    0.94    1.15
   0   2 -18   -0.29    1.04
   0   2 -18    0.29    1.11
   0  -2  18   -0.31    1.05
   0  -2 -18    0.23    0.83
   0  -2  18   -0.73    1.08
   0  -2  18    1.37    1.79
   0   2  18   -1.85    2.50
   0  -2 -18   -0.26    1.04
   0  -2  18    0.27    0.96
   0   2  18    1.37    1.34
   0   2 -18   -0.85    1.08
   0  -2 -18    0.24    1.06
   0   2 -18    1.66    0.93
   0  -2  18    1.67    1.58
   0  -2 -18    9.32    1.84
   0  -2 -18    1.32    1.10
   0   2  18   -0.50    1.89
   0   2  18   -0.29    1.15
   0   2  18   -0.71    1.49
   0   2 -18    0.69    0.85
   0  -2 -18    2.12    1.09
   0   2  18    0.35    1.40
   0   2  18    2.54    2.22
   0  -2 -18    0.21    0.81
   0  -2 -18    1.18    0.87
   0  -2 -19   20.02    3.99
   0  -2 -19   15.45    4.23
   0  -2 -19   22.73    3.86
   0   2  19   15.26    3.90
   0  -2  19   22.81    3.98
   0  -2  19   24.14    4.30
   0   2 -19   29.58    4.42
   0  -2 -19   21.67    3.98
   0  -2 -19   21.05    4.19
   0   2  19   23.02    4.19
   0  -2 -19   22.07    3.98
   0  -2  19   30.43    4.81
   0   2  19   18.75    5.08
   0  -2  19   31.74    5.24
   0   2  19   26.62    4.52
   0  -2 -19   32.68    4.43
   0  -2  19   25.72    4.25
   0  -2 -19   20.40    4.00
   0   2 -19   20.70    3.91
   0   2  19   24.12    4.25
   0  -2  19   20.25    4.60
   0   2  19   21.51    4.15
   0   2  19   21.85    5.03
   0   2 -19   26.03    4.50
   0  -2 -19   20.71    4.06
   0  -2 -19   24.94    4.10
   0  -2 -19   23.77    3.96
   0  -2 -19   19.75    3.89
   0  -2  20  153.98   23.12
   0  -2 -20  164.47   23.81
   0   2  20  151.63   23.39
   0  -2 -20  169.60   23.24
   0   2 -20  170.02   23.47
   0   2  20  151.45   24.63
   0  -2  20  186.16   24.41
   0  -2  20  143.71   23.51
   0   2  20  173.71   23.70
   0   2  20  169.37   24.35
   0  -2  20  158.36   23.32
   0   2 -20  153.08   23.13
   0   2  20  187.22   23.60
   0  -2  20  120.20   23.52
   0   2 -20  162.11   23.34
   0  -2 -20  169.27   23.37
   0   2 -20  135.42   23.32
   0   2  20  195.74   23.60
   0  -2 -20  166.58   23.21
   0  -2 -20  157.86   23.15
   0  -2 -20  181.87   23.19
   0  -2 -21 1260.63  175.86
   0  -2  21 1367.89  177.00
   0   2  21 1125.71  177.29
   0  -2  21 1083.68  176.10
   0  -2  21 1344.56  176.06
   0   2  21 1442.67  176.47
   0   2  21 1306.71  177.03
   0   2 -21 1120.93  175.71
   0   2  21 1488.50  176.33
   0   2 -21 1288.04  175.99
   0  -2  21  931.31  176.17
   0  -2 -21 1276.77  175.97
   0   2  21 1561.11  176.29
   0  -2 -21 1310.73  175.88
   0  -2 -21 1216.23  175.74
   0  -2 -21 1409.92  175.85
   0   2  22  310.30   45.44
   0  -2 -22  317.81   44.72
   0   2  22  308.14   46.45
   0  -2  22  314.57   45.88
   0  -2  22  256.74   44.87
   0  -2  22  322.69   44.91
   0   2  22  333.86   46.07
   0   2  22  393.83   45.53
   0   2  22  371.37   45.18
   0  -2  22  211.59   44.92
   0   2 -22  299.83   44.83
   0   2  22  404.11   45.22
   0  -2 -22  345.79   44.94
   0  -2 -22  321.54   44.74
   0  -2 -22  290.25   44.54
   0  -2 -22  345.89   44.68
   0   2  23  318.16   42.38
   0  -2 -23  272.61   41.30
   0   2 -23  267.65   41.21
   0  -2  23  329.51   42.87
   0   2  23  281.31   43.25
   0  -2  23  232.25   41.46
   0  -2  23  317.99   41.66
   0   2  23  351.19   42.21
   0   2  23  295.08   42.69
   0   2 -23  316.48   41.68
   0  -2  23  208.05   41.75
   0  -2 -23  300.36   41.57
   0   2  23  412.33   42.09
   0  -2 -23  304.84   41.43
   0   2 -23  300.00   41.68
   0  -2 -23  268.54   41.19
   0  -2  23  321.91   42.50
   0  -2 -24  364.69   48.83
   0   2  24  394.94   50.10
   0   2 -24  315.49   48.70
   0  -2 -24  374.60   48.99
   0   2  24  342.80   51.04
   0  -2  24  383.75   50.46
   0  -2  24  259.63   48.84
   0   2  24  406.72   50.67
   0  -2  24  367.16   49.15
   0  -2  24  224.36   49.13
   0   2 -24  362.89   49.21
   0   2  24  499.27   49.65
   0  -2 -24  381.91   49.19
   0   2  24  374.23   49.85
   0   2 -24  325.69   49.15
   0  -2 -24  310.74   48.65
   0  -2 -24  380.32   49.07
   0  -2  24  337.92   49.87
   0   2 -24  365.33   49.12
   0  -2 -25   27.03    5.15
   0   2  25   36.51    6.72
   0   2 -25   27.39    5.12
   0  -2 -25   28.44    5.26
   0   2  25   24.46    7.19
   0  -2  25   33.58    6.98
   0  -2  25   38.26    5.84
   0   2 -25   33.81    5.78
   0  -2  25   18.65    5.68
   0  -2 -25   25.93    5.42
   0   2  25   34.49    7.07
   0   2  25   33.74    6.47
   0  -2 -25   34.43    5.60
   0   2 -25   28.21    5.72
   0   2 -25   31.68    5.55
   0  -2  25   19.67    5.94
   0   2  26  120.51   16.31
   0  -2 -26   95.11   14.55
   0  -2 -26   93.17   14.66
   0   2 -26   86.34   14.49
   0  -2  26   93.59   16.11
   0   2  26  106.78   17.29
   0   2  26  131.03   16.93
   0  -2  26  105.89   15.02
   0   2 -26   97.73   15.04
   0  -2  26   75.29   15.35
   0  -2 -26   93.33   14.85
   0   2  26  112.51   15.80
   0  -2 -26  109.39   14.93
   0   2 -26  102.35   15.18
   0   2  26   92.12   16.06
   0  -2  26   94.32   15.78
   0   2 -26   92.23   14.76
   0  -2 -27    1.96    1.71
   0   2  27    0.69    3.10
   0  -2 -27    4.42    1.99
   0   2 -27    3.08    1.69
   0  -2  27    1.57    3.69
   0   2  27   -1.05    4.11
   0  -2  27    0.42    1.67
   0  -2  27   -1.36    2.60
   0   2 -27    1.36    2.23
   0  -2 -27    4.75    2.37
   0   2  27    3.86    3.56
   0   2  27    0.59    2.77
   0  -2 -27    2.34    1.92
   0   2 -27    0.94    2.17
   0  -2  27    1.41    3.25
   0   2  27    0.79    2.45
   0   2 -27    3.73    2.19
   0  -2 -28    0.98    1.36
   0   2  28    6.39    3.49
   0  -2 -28    3.31    1.79
   0  -2  28    4.00    3.60
   0   2  28    2.13    4.06
   0   2  28    3.90    3.07
   0   2 -28    3.71    2.08
   0  -2  28    2.07    2.45
   0   2 -28    2.78    2.38
   0  -2 -28    3.51    2.30
   0   2  28   -0.58    2.62
   0  -2 -28    0.79    2.00
   0   2 -28    2.39    2.49
   0  -2  28    4.31    3.24
   0   2 -28    4.19    2.16
   0   2  28    0.79    2.35
   0  -2 -29    0.64    1.44
   0   2  29    0.72    3.24
   0  -2 -29    1.44    1.54
   0   2  29    1.07    4.46
   0  -2  29    1.61    3.61
   0   2 -29    3.49    3.31
   0   2 -29    1.45    1.88
   0   2  29    0.78    3.04
   0   2 -29   -1.40    2.33
   0   2  29    1.68    2.69
   0   2 -29    2.87    2.53
   0  -2 -29   -0.40    1.82
   0  -2  29    0.72    2.83
   0   2  29    0.79    2.79
   0   2 -29    0.84    1.79
   0  -2 -30   19.91    3.96
   0   2  30   31.77    6.28
   0  -2 -30   16.26    3.82
   0   2  30   12.73    5.96
   0  -2  30   20.74    6.11
   0   2  30   31.97    6.56
   0   2 -30   18.36    3.95
   0   2 -30   19.96    4.59
   0   2  30   24.82    5.01
   0   2 -30   18.01    4.59
   0  -2 -30   16.75    4.15
   0   2  30   19.26    5.34
   0  -2  30   22.91    5.53
   0   2 -30   24.16    4.45
   0   2  31  100.37   13.00
   0  -2 -31   59.73   10.50
   0  -2 -31   68.08   11.03
   0  -2  31   67.75   12.33
   0   2  31   67.24   13.24
   0  -2 -31   67.38   11.08
   0   2  31   90.25   12.69
   0   2  31   84.16   11.61
   0   2 -31   76.31   11.33
   0  -2 -31   64.01   10.76
   0   2  31   61.07   11.77
   0  -2  31   59.28   11.78
   0   2 -31   65.76   10.87
   0  -2 -32    2.33    2.02
   0   2  32    2.06    3.30
   0   2 -32    2.54    2.35
   0  -2  32    1.70    3.33
   0   2  32    2.77    3.04
   0  -2 -32    0.41    1.94
   0  -2  32    2.24    3.80
   0   2  32   -0.99    3.63
   0  -2 -32   -0.29    1.22
   0  -2 -32    1.07    1.64
   0   2 -32    0.89    2.13
   0   2  32   -0.69    2.23
   0  -2  32    2.00    2.85
   0   2 -32    0.37    1.85
   0   2 -33   47.73    7.89
   0   2  33   56.83    9.22
   0  -2 -33   57.71    8.10
   0  -2  33   44.30    9.08
   0   2  33   46.53    9.86
   0   2 -33   42.98    7.90
   0  -2  33   39.98    8.47
   0   2  33   36.06    8.23
   0   2  33   52.50    9.01
   0  -2 -33   45.68    7.83
   0   2 -34   15.18    3.47
   0  -2  34   12.58    4.10
   0  -2 -34   14.01    3.30
   0   2  34   13.95    4.40
   0  -2  34   12.97    4.38
   0   2  34   15.42    5.43
   0   2 -34   14.25    3.50
   0   2  34   10.85    3.57
   0  -2  34   13.74    4.16
   0  -2 -34   10.65    3.12
   0   2  34   21.31    4.68
   0  -2  35   10.55    3.32
   0   2 -35    8.96    2.50
   0   2  35    9.86    3.45
   0  -2 -35   12.50    2.60
   0   2  35   11.56    4.38
   0  -2  35    7.61    3.37
   0   2 -35    6.25    2.57
   0  -2  35    7.67    2.96
   0  -2 -35    7.97    2.53
   0  -2  36    2.06    2.37
   0  -2  36    1.73    1.70
   0   2  36   -0.68    2.73
   0   2 -36    0.31    1.53
   0  -2  36    1.64    2.09
   0   2  36    3.37    2.50
   0   2 -36    1.30    1.47
   0  -2 -36    1.18    1.50
   0  -2 -36    1.11    1.45
   0  -2  37    2.20    2.06
   0   2  37   -2.29    2.31
   0   2 -37    0.52    1.24
   0  -2 -37    1.87    1.19
   0   2 -37    0.40    0.99
   0  -2 -37    0.91    1.03
   0  -2  37   -0.35    1.77
   0   2 -37    0.26    1.43
   0   2  37    1.62    1.77
   0  -2 -38   39.70    6.61
   0  -2  38   55.47    7.31
   0   2  38   49.20    7.24
   0   2 -38   35.42    6.63
   0   2  38   54.10    7.99
   0  -2  38   46.12    7.39
   0   3   0    1.05    0.54
   0  -3   0    0.42    0.49
   0   3   0    0.25    0.52
   0   3   0   -0.07    0.58
   0   3   0   -0.07    0.79
   0   3   0    0.33    0.52
   0   3  -1    0.87    0.98
   0  -3  -1    0.31    0.86
   0   3  -1    4.28    1.15
   0   3   1    0.29    0.46
   0   3  -1   -0.08    0.58
   0   3  -1    0.17    0.55
   0  -3  -1    1.66    0.40
   0  -3  -1    0.83    0.68
   0   3  -1    0.20    0.72
   0   3   1    0.81    1.11
   0   3  -1    0.52    0.93
   0  -3   1    0.86    0.53
   0   3   1    0.78    0.62
   0   3  -1    0.72    0.64
   0   3  -1    0.67    0.88
   0  -3  -2    0.53    0.87
   0   3  -2    0.36    0.80
   0   3   2    0.54    0.72
   0   3  -2   -0.61    0.92
   0   3  -2    1.54    0.93
   0   3  -2    1.43    1.04
   0  -3  -2    0.72    0.66
   0  -3   2   -0.21    0.55
   0  -3   2    4.37    0.80
   0   3   2    1.45    1.25
   0  -3  -2    0.24    0.40
   0   3  -2   -0.28    0.85
   0   3  -2    0.26    0.63
   0   3   2    1.15    0.47
   0   3  -2    1.45    0.69
   0  -3   3    0.62    0.66
   0  -3  -3    0.36    0.40
   0   3   3    1.19    1.33
   0   3  -3    1.67    0.75
   0   3  -3    0.68    0.93
   0  -3   3    0.70    0.36
   0   3  -3    1.09    1.17
   0   3  -3    0.43    0.91
   0   3   3   -0.23    0.63
   0   3  -3    0.26    0.70
   0  -3  -3    0.20    1.03
   0   3  -3    0.33    0.46
   0  -3   3    1.48    0.82
   0  -3   4   -0.09    0.68
   0  -3   4   -0.18    0.80
   0   3  -4    0.65    0.53
   0   3   4    0.37    0.49
   0  -3   4    0.25    0.42
   0   3  -4    0.12    0.98
   0   3   4   -0.45    0.87
   0   3  -4   -0.11    0.83
   0   3  -4    0.49    0.75
   0   3   4   -0.08    0.65
   0   3  -4    1.50    1.24
   0   3  -4    1.14    0.89
   0  -3  -4    0.19    0.43
   0  -3  -4    0.80    0.40
   0   3   4    0.99    1.49
   0  -3  -4    0.45    0.61
   0  -3   4    1.71    1.02
   0  -3  -5    0.58    0.42
   0   3   5    2.20    0.70
   0   3  -5    0.22    0.63
   0  -3   5    0.42    0.71
   0  -3   5   -0.31    0.73
   0   3  -5    1.26    1.19
   0  -3   5   -0.10    0.56
   0  -3  -5   -0.07    0.50
   0   3  -5    0.49    0.74
   0   3   5    0.20    0.48
   0   3   5   -0.55    1.28
   0   3  -5    0.39    0.41
   0   3   5    1.29    0.91
   0  -3  -5    0.97    0.54
   0   3   6   -0.10    0.55
   0  -3  -6    0.93    0.66
   0  -3   6    0.43    0.57
   0   3  -6    0.37    0.67
   0  -3  -6    0.45    0.65
   0   3  -6    1.33    0.54
   0   3  -6    0.54    0.89
   0  -3   6   -0.34    0.69
   0   3  -6    0.84    1.23
   0  -3   6   -0.11    0.76
   0   3   6   -0.25    0.78
   0  -3  -6    0.23    0.44
   0  -3  -7    0.10    0.60
   0   3   7    0.46    0.66
   0  -3  -7    0.81    0.58
   0   3  -7    0.25    0.48
   0  -3   7    0.38    0.74
   0  -3   7   -0.12    0.68
   0  -3   7    0.62    0.49
   0   3  -7    1.38    0.82
   0  -3   8    0.42    0.67
   0  -3  -8    0.52    0.56
   0   3  -8    0.16    0.69
   0   3   8    0.48    0.53
   0   3  -8    0.29    0.52
   0   3  -8    1.67    0.98
   0  -3   8    0.23    0.39
   0  -3  -8    0.12    0.58
   0   3  -8   -0.54    1.18
   0   3   8   -0.26    0.52
   0   3   9    0.44    0.58
   0  -3   9    0.88    0.57
   0  -3  -9    1.10    0.79
   0   3   9   -0.29    0.71
   0   3  -9   -0.17    0.71
   0   3  -9    0.60    1.26
   0   3  -9    2.68    0.95
   0  -3  -9    1.41    0.79
   0   3  -9    0.34    0.59
   0  -3   9    1.23    0.86
   0  -3  -9    2.22    1.17
   0  -3  10    0.51    0.94
   0   3 -10    0.34    1.23
   0   3  10    1.15    0.76
   0   3 -10    1.28    1.05
   0  -3 -10   -0.13    0.63
   0   3 -10    1.46    0.86
   0  -3 -10    0.63    0.68
   0   3 -10    0.64    0.67
   0   3  10    0.25    0.61
   0  -3  10   -0.10    0.51
   0   3 -11    1.00    0.85
   0   3 -11    0.74    1.45
   0  -3  11    1.97    0.79
   0   3 -11    0.29    0.72
   0  -3  11   -0.37    0.89
   0   3 -11   -0.39    0.72
   0  -3 -11    0.54    0.91
   0   3 -11   -0.14    0.75
   0   3 -11   -0.21    1.05
   0  -3 -11    0.44    0.78
   0   3  11   -0.18    0.72
   0   3  11    1.59    0.87
   0  -3 -11    0.13    0.54
   0  -3  12    0.20    0.73
   0  -3 -12    0.40    0.86
   0  -3 -12    0.55    0.68
   0   3  12    0.65    0.80
   0  -3  12    0.58    0.95
   0  -3 -12    0.53    0.75
   0  -3 -12   -0.33    0.79
   0   3 -12    0.16    0.73
   0   3 -12    0.41    1.54
   0  -3  12   -0.41    0.92
   0   3 -12    0.22    0.90
   0  -3  12    0.61    0.70
   0   3 -12    0.68    1.20
   0   3  12   -0.62    0.97
   0   3 -12   -0.21    0.80
   0  -3 -12    1.22    1.19
   0  -3  12   -0.27    0.84
   0  -3 -12   -0.22    0.77
   0  -3  12   -0.28    1.22
   0   3  12    1.04    1.05
   0  -3  12    1.48    1.33
   0   3  12    0.35    1.17
   0  -3  12   -0.56    1.10
   0  -3  13    0.22    0.77
   0  -3 -13    0.80    0.78
   0  -3 -13   -0.38    0.76
   0   3  13    2.01    0.97
   0  -3 -13   -0.36    0.86
   0  -3  13   -0.40    0.62
   0  -3  13    1.80    1.18
   0   3  13   -0.23    1.07
   0  -3  13    0.21    0.77
   0   3 -13    0.49    1.07
   0  -3 -13    0.11    0.60
   0  -3 -13    2.91    1.32
   0  -3  13   -0.63    1.13
   0   3 -13    2.22    1.68
   0   3 -13   -0.47    1.06
   0   3 -13    0.23    0.97
   0   3 -13    0.53    0.78
   0  -3 -13    0.30    0.68
   0  -3  13    0.58    1.03
   0  -3  13    1.10    1.15
   0   3  13   -0.86    1.33
   0   3 -13    0.61    0.74
   0   3  13    0.80    1.04
   0  -3  13    0.31    1.21
   0  -3 -13    0.23    0.99
   0  -3 -13    1.22    0.82
   0  -3  13    3.24    1.68
   0  -3 -13    0.63    0.71
   0   3  13    2.23    1.40
   0   3  13    2.27    1.57
   0  -3 -13    1.73    0.87
   0  -3  13   -1.49    1.34
   0  -3 -14    0.42    0.74
   0  -3  14    1.18    1.03
   0  -3 -14    1.73    1.16
   0  -3  14    0.59    0.82
   0   3 -14    0.59    0.82
   0   3  14    0.82    0.89
   0  -3  14   -0.25    1.02
   0   3 -14   -0.96    1.95
   0  -3 -14    0.33    0.71
   0  -3 -14    1.70    0.72
   0  -3  14    0.92    0.93
   0  -3 -14    1.00    0.98
   0  -3 -14   -0.20    0.88
   0   3  14    1.82    1.17
   0   3 -14    1.23    0.90
   0   3 -14   -0.51    1.03
   0   3 -14   -0.26    1.21
   0  -3  14   -0.23    0.98
   0  -3  14    2.43    1.30
   0   3  14    1.42    1.60
   0  -3  14    1.87    1.30
   0   3 -14   -0.66    0.91
   0  -3  14   -0.33    1.54
   0   3 -14   -0.19    0.65
   0  -3 -14   -0.73    1.04
   0   3  14   -0.29    1.03
   0  -3 -14   -0.19    0.75
   0   3  14    0.89    1.51
   0  -3 -14    1.20    0.79
   0   3 -14    0.55    0.83
   0  -3  14   -0.35    1.34
   0  -3 -14    0.20    0.75
   0  -3  14   -0.64    1.24
   0   3  14   -0.82    1.45
   0   3 -15   -0.35    0.68
   0  -3 -15    0.22    0.78
   0  -3  15    0.77    1.03
   0   3  15    0.45    0.89
   0  -3 -15    0.18    0.71
   0  -3  15    0.16    0.69
   0   3  15   -0.58    0.98
   0   3 -15    1.70    1.33
   0  -3  15    0.50    0.77
   0  -3 -15    0.80    0.63
   0   3  15    0.73    1.18
   0   3 -15    0.28    0.81
   0  -3 -15   -0.44    0.92
   0  -3 -15    1.35    1.22
   0   3 -15    2.19    1.17
   0  -3  15   -0.81    1.05
   0   3 -15   -1.04    2.23
   0  -3 -15    1.29    1.05
   0  -3  15    0.25    0.95
   0   3 -15    0.26    0.97
   0  -3  15    0.67    1.31
   0  -3  15   -1.00    1.34
   0   3  15   -1.03    1.82
   0   3 -15   -0.48    0.87
   0   3  15   -0.68    1.20
   0  -3 -15   -0.26    1.04
   0   3  15    0.32    1.12
   0  -3  15    1.43    1.53
   0  -3 -15   -0.21    0.73
   0   3  15    1.43    1.69
   0   3 -15    1.18    0.93
   0  -3  15    8.03    2.12
   0  -3 -15    0.56    0.73
   0   3  15    0.45    1.58
   0  -3  15   -0.34    1.04
   0  -3  16   -0.28    1.08
   0   3 -16    0.19    0.66
   0  -3 -16    0.46    0.78
   0   3  16    1.90    1.35
   0  -3  16   -0.27    0.96
   0   3 -16   -0.30    0.88
   0   3 -16   -0.24    0.88
   0   3  16   -0.25    0.77
   0  -3 -16   -0.21    0.67
   0  -3  16   -0.88    1.32
   0  -3 -16    0.23    0.78
   0  -3 -16   -0.30    1.08
   0  -3 -16    0.72    0.91
   0   3  16   -0.32    1.18
   0  -3  16    1.36    1.07
   0  -3  16    0.18    0.79
   0   3 -16    0.28    0.96
   0   3 -16    0.61    1.12
   0   3 -16    0.57    1.84
   0   3 -16    0.38    1.22
   0   3  16    1.18    1.15
   0  -3 -16    0.20    0.64
   0  -3 -16    0.15    0.53
   0  -3  16    0.36    1.16
   0   3  16   -1.69    1.99
   0  -3  16    1.09    1.42
   0   3 -16    0.52    0.95
   0   3  16    0.36    1.22
   0  -3 -16    0.55    1.00
   0   3 -16   -0.44    0.78
   0  -3  16    0.39    1.42
   0   3  16    5.20    1.73
   0  -3 -16   -0.45    0.79
   0   3  16    2.56    1.74
   0   3 -16    0.21    0.85
   0  -3  16    0.42    1.41
   0  -3 -16   -0.20    0.79
   0   3  16    0.49    1.58
   0  -3  16   -0.36    1.26
   0  -3 -16   -0.23    0.84
   0  -3  17    0.30    1.10
   0  -3 -17    1.20    1.00
   0   3  17    1.00    1.39
   0   3 -17    0.40    0.71
   0  -3 -17    0.32    1.09
   0   3 -17   -0.32    1.05
   0   3 -17   -0.41    1.13
   0   3 -17    0.61    1.46
   0  -3  17    2.26    1.22
   0   3 -17    0.33    1.11
   0  -3  17    0.30    0.91
   0   3 -17   -0.52    1.05
   0  -3 -17    0.45    0.79
   0  -3 -17    0.98    1.15
   0  -3 -17    0.32    0.62
   0   3  17   -0.27    1.04
   0   3  17   -0.84    1.24
   0  -3  17   -0.38    0.78
   0  -3  17    0.30    0.92
   0   3  17    3.57    1.44
   0  -3 -17    0.26    0.97
   0  -3 -17    0.21    0.78
   0  -3  17   -0.76    1.29
   0  -3  17   -0.79    1.64
   0   3  17   -0.61    1.58
   0   3 -17    0.84    0.98
   0   3  17    1.15    1.30
   0   3  17   -0.38    1.43
   0  -3 -17    2.01    1.23
   0  -3  17   -1.24    1.46
   0   3 -17    0.24    0.92
   0   3  17    0.33    1.06
   0  -3 -17    0.96    1.00
   0   3  17   -0.55    1.86
   0  -3  17    0.45    1.71
   0  -3 -17   -0.22    0.82
   0   3 -17   -0.45    0.86
   0  -3 -17    0.24    0.79
   0   3  17    2.10    2.18
   0   3  18   -0.35    1.52
   0  -3  18   -0.97    1.55
   0  -3 -18    0.75    0.92
   0   3 -18    0.35    0.91
   0  -3  18    0.96    1.04
   0  -3 -18    0.46    0.72
   0   3 -18    3.27    2.31
   0  -3 -18    0.35    1.17
   0   3  18   -0.30    0.97
   0  -3 -18   -0.57    0.98
   0  -3 -18    0.26    0.99
   0  -3 -18    0.24    0.75
   0  -3  18    0.83    0.82
   0   3  18   -0.45    1.33
   0   3 -18    0.28    1.03
   0  -3  18    0.32    0.83
   0   3  18    0.66    1.84
   0  -3  18   -0.40    1.30
   0  -3  18    0.43    1.63
   0   3 -18   -0.30    1.06
   0   3  18   -0.81    1.78
   0   3 -18    1.26    1.21
   0  -3 -18    0.30    1.07
   0  -3  18   -0.45    1.96
   0   3  18    4.93    1.97
   0   3  18    0.58    2.06
   0  -3 -18    0.26    1.02
   0   3  18   -1.03    1.55
   0   3 -18   -0.49    1.01
   0  -3  18   -0.98    1.66
   0  -3 -18   -0.47    0.92
   0   3  18   -1.13    1.92
   0  -3 -18   -0.51    1.04
   0   3  18    0.39    1.85
   0  -3 -19   -0.21    0.79
   0  -3  19    0.35    1.41
   0   3  19   -0.38    1.69
   0  -3  19    0.90    0.88
   0  -3 -19   -0.26    0.77
   0  -3 -19    0.31    0.91
   0  -3 -19   -0.37    1.21
   0  -3 -19   -0.28    1.02
   0  -3 -19    1.25    1.07
   0  -3  19    1.39    1.88
   0   3  19   -1.43    2.43
   0  -3  19    0.42    1.43
   0   3  19   -0.43    1.46
   0   3 -19    1.94    1.30
   0  -3 -19   -0.64    1.39
   0   3 -19   -0.54    1.09
   0  -3  19    1.92    2.20
   0   3  19    0.62    2.28
   0  -3 -19    0.84    1.02
   0   3  19   -0.73    1.59
   0  -3  19   -0.53    1.93
   0   3 -19    1.04    1.11
   0  -3 -19    0.50    1.02
   0   3  19   -0.85    1.85
   0  -3 -19   -0.27    1.03
   0  -3 -20   -0.45    1.11
   0  -3  20   -0.37    1.51
   0   3  20   -0.40    1.40
   0  -3 -20    0.59    1.26
   0  -3 -20    0.80    1.29
   0  -3  20    0.44    1.50
   0   3  20    0.77    2.26
   0  -3  20    1.50    1.96
   0   3 -20    1.09    1.64
   0   3  20    0.46    1.84
   0  -3  20    1.53    2.12
   0   3 -20    1.15    1.12
   0  -3 -20   -1.00    1.63
   0   3  20   -1.32    2.75
   0   3 -20    1.21    1.42
   0   3  20    0.38    1.67
   0  -3 -20    0.30    1.13
   0   3 -20    0.28    1.19
   0  -3  20   -1.70    2.42
   0  -3 -20   -0.27    1.18
   0  -3 -20    0.28    1.11
   0  -3  21    0.40    1.37
   0  -3 -21    0.47    1.02
   0  -3 -21    0.31    1.10
   0  -3  21   -0.54    1.90
   0  -3  21    0.92    1.49
   0   3  21    4.13    3.24
   0   3  21   -0.97    2.01
   0   3 -21    2.14    1.44
   0   3  21    2.94    2.01
   0  -3  21   -0.55    2.00
   0   3  21    1.40    2.66
   0   3 -21    0.43    1.73
   0  -3 -21    3.51    1.62
   0   3  21    0.80    1.71
   0  -3  21    0.61    2.47
   0  -3 -21   -0.29    1.20
   0  -3 -21   -0.59    1.08
   0  -3  22   -1.29    1.97
   0  -3 -22    0.25    1.07
   0  -3 -22    0.33    1.43
   0  -3  22    1.15    2.75
   0   3  22    4.40    3.76
   0  -3  22   -0.47    1.46
   0   3  22   -1.02    2.28
   0  -3  22   -0.58    2.27
   0   3  22    0.88    1.73
   0   3 -22    0.38    1.76
   0   3 -22    0.32    1.27
   0   3  22    3.70    3.47
   0  -3 -22    0.34    1.37
   0   3  22    0.84    1.79
   0   3 -22    0.45    1.83
   0  -3 -22    2.14    1.47
   0  -3 -22   -0.31    1.27
   0  -3  23   -0.46    1.95
   0  -3 -23    1.31    1.24
   0  -3 -23    0.34    1.34
   0  -3  23    0.48    1.50
   0   3  23    0.93    3.30
   0  -3  23    1.22    2.60
   0   3  23    1.07    2.34
   0   3 -23   -0.41    2.18
   0  -3  23    3.66    2.74
   0   3  23    0.46    1.92
   0   3 -23   -0.48    2.09
   0  -3 -23    0.72    1.45
   0   3  23    6.10    2.41
   0   3  23    3.11    3.65
   0  -3 -23    0.32    1.46
   0  -3 -23    1.25    1.34
   0   3  24   -0.64    2.41
   0  -3 -24    0.27    1.10
   0  -3  24   -2.42    2.72
   0  -3 -24    0.35    1.47
   0  -3  24   -1.93    2.44
   0   3  24   -0.98    3.05
   0  -3  24    0.49    1.73
   0   3  24    0.56    2.50
   0   3  24    1.93    2.36
   0   3 -24   -0.43    2.04
   0  -3  24    0.64    2.50
   0   3  24    0.45    1.82
   0  -3 -24   -0.38    1.73
   0   3  24    1.62    3.55
   0   3 -24   -0.50    2.07
   0   3 -24   -0.45    2.51
   0  -3 -24   -0.68    1.56
   0  -3 -24   -0.32    1.40
   0  -3 -25   -0.84    1.20
   0  -3  25    2.03    2.90
   0   3  25   -0.67    2.79
   0  -3  25   -0.49    1.43
   0  -3  25   -1.35    2.95
   0   3  25    1.03    3.64
   0   3 -25    4.89    2.34
   0  -3  25    1.32    2.34
   0  -3 -25   -1.09    1.64
   0   3 -25   -0.66    1.33
   0  -3 -25    1.17    1.76
   0   3  25    0.69    3.19
   0   3 -25   -0.52    2.33
   0   3  25   -2.52    3.59
   0   3  25   -0.46    2.02
   0   3 -25   -0.94    2.44
   0  -3 -25   -0.71    1.59
   0  -3 -25    0.32    1.13
   0   3  25   -2.21    2.29
   0   3  26   -0.70    3.07
   0   3  26   -3.20    4.30
   0  -3  26    1.40    2.82
   0  -3  26    1.90    1.68
   0   3 -26    0.46    2.30
   0  -3  26   -0.68    3.06
   0  -3 -26   -0.37    1.54
   0   3  26   -1.40    3.22
   0   3 -26   -0.53    2.62
   0   3  26    0.47    2.10
   0   3  26    1.72    3.48
   0   3 -26   -1.46    2.33
   0  -3 -26   -0.32    1.12
   0  -3 -26    1.09    1.64
   0   3  26    3.79    2.88
   0   3 -26    0.43    1.93
   0  -3  26   -2.62    3.21
   0   3  27    0.73    2.85
   0  -3 -27    0.37    1.51
   0  -3  27    1.43    3.14
   0  -3  27   -0.91    1.73
   0   3  27    2.19    3.86
   0  -3  27    1.39    2.64
   0   3 -27   -0.94    2.66
   0   3  27   -0.70    2.83
   0   3  27    1.76    4.30
   0   3 -27   -1.09    2.45
   0   3 -27    0.99    2.79
   0  -3 -27   -1.86    1.89
   0   3  27   -0.77    2.13
   0  -3  27    2.69    2.87
   0   3 -27   -1.32    1.97
   0  -3 -28    0.42    2.26
   0   3  28    0.74    3.18
   0  -3 -28   -1.11    1.54
   0   3  28   -1.11    4.05
   0  -3  28    0.73    2.84
   0   3  28    0.88    3.66
   0  -3  28    0.70    2.55
   0   3 -28   -0.48    2.35
   0   3  28    0.69    3.09
   0   3 -28    0.55    2.48
   0   3 -28    2.01    2.50
   0  -3 -28    0.37    1.51
   0   3  28   -0.77    2.13
   0   3 -28    0.44    1.93
   0  -3  28    0.68    3.14
   0   3  29    0.75    3.12
   0  -3 -29    0.82    2.02
   0  -3 -29   -1.09    1.55
   0  -3  29   -0.73    3.26
   0   3  29   -3.32    4.72
   0   3  29    2.62    3.53
   0  -3 -29   -1.27    1.91
   0  -3  29   -0.69    2.78
   0   3 -29    1.44    2.54
   0   3  29    0.67    2.92
   0   3 -29   -0.55    2.35
   0  -3 -29    1.49    1.89
   0   3 -29   -1.00    2.45
   0   3  29   -1.51    2.33
   0  -3  29   -0.68    2.99
   0   3 -29   -1.31    2.10
   0   3  30    3.74    3.19
   0  -3 -30    1.21    2.23
   0  -3 -30    0.35    1.36
   0   3  30   -2.17    4.26
   0  -3  30   -1.43    3.06
   0   3  30    0.85    3.92
   0   3 -30   -1.14    1.58
   0  -3 -30   -0.42    2.00
   0   3 -30   -0.95    2.55
   0   3  30   -2.53    2.70
   0   3 -30   -1.08    2.43
   0  -3 -30   -0.72    1.63
   0   3 -30   -0.99    2.11
   0  -3  30   -0.67    2.88
   0   3 -30   -1.71    2.10
   0   3  30    0.72    2.00
   0  -3 -31   -0.39    1.89
   0   3  31   -1.46    3.12
   0  -3 -31    1.94    1.55
   0   3  31    1.05    4.25
   0  -3  31    0.69    3.04
   0   3 -31   -0.71    1.51
   0   3  31    0.82    3.85
   0  -3 -31    2.01    1.97
   0   3 -31    4.16    2.72
   0   3  31    1.75    2.98
   0   3 -31   -1.05    2.77
   0   3 -31    2.39    2.48
   0   3 -31    0.41    2.13
   0  -3  31   -1.96    3.00
   0   3  31   -0.68    1.87
   0   3  32    2.10    2.99
   0  -3 -32    0.36    1.84
   0   3  32   -2.00    4.04
   0  -3  32   -1.32    2.90
   0  -3 -32    1.14    1.90
   0   3 -32    0.32    1.47
   0   3  32    0.77    3.64
   0  -3 -32   -0.88    1.28
   0   3 -32   -2.01    2.55
   0   3  32    1.57    2.35
   0   3 -32   -0.91    2.28
   0   3 -32    1.16    1.89
   0  -3  32    0.62    3.28
   0   3  32    0.61    1.90
   0   3  33    1.98    2.96
   0   3 -33   -0.42    2.00
   0  -3 -33    0.99    1.74
   0   3  33   -1.86    3.53
   0  -3  33   -1.24    2.57
   0   3  33   -2.14    3.70
   0  -3 -33    0.35    1.70
   0  -3 -33    0.25    1.00
   0   3 -33   -0.47    2.30
   0   3 -33    1.71    2.48
   0   3 -33   -0.35    1.54
   0  -3  33   -1.74    2.67
   0   3  34   -1.21    2.65
   0  -3 -34   -0.88    1.62
   0   3 -34    2.25    1.91
   0   3  34    1.70    3.22
   0  -3  34    0.57    2.71
   0   3 -34   -0.79    2.04
   0  -3  34    0.53    2.50
   0   3  34    0.64    2.68
   0  -3 -34   -0.32    1.48
   0  -3  35    0.51    2.10
   0   3  35    0.76    2.96
   0  -3  35   -1.42    1.67
   0  -3 -35    3.13    1.69
   0   3 -35   -0.35    1.77
   0  -3 -35   -0.75    1.45
   0   3  35   -0.54    2.24
   0   3 -35    0.33    1.80
   0  -3  36   -0.44    1.78
   0   3  36   -1.96    2.93
   0  -3 -36    0.21    1.17
   0   3 -36   -0.35    1.77
   0  -3 -36   -0.24    1.17
   0   3 -36   -0.62    1.57
   0   3  36   -0.46    2.13
   0  -3 -36   -0.80    1.19
   0   3 -36   -0.56    1.42
   0  -3  37   -2.21    1.90
   0   3  37   -0.54    2.05
   0  -3 -37   -0.31    0.78
   0   3 -37    0.26    1.20
   0   3  37    0.37    1.68
   0   3 -37   -0.44    1.17
   0   3 -37    0.30    1.45
   0  -3 -37    0.20    0.92
   0  -3  38   -1.16    1.24
   0   3  38   -0.84    1.53
   0   3 -38    0.96    1.15
   0  -3  38    0.78    1.34
   0   3 -38   -0.59    1.12
   0  -3 -38   -0.51    1.06
   0   4   0 8638.96 1261.76
   0   4   0 9999.00 1261.60
   0   4   0 9958.08 1261.49
   0   4   0 9335.38 1261.62
   0   4   0 7744.24 1261.65
   0   4   0 8236.24 1261.54
   0  -4   0 9656.55 1261.41
   0   4   1 6589.67  944.24
   0   4   1 6586.09  944.49
   0   4  -1 6177.02  944.28
   0   4  -1 7211.12  944.24
   0  -4  -1 7382.91  944.19
   0  -4  -1 7348.60  944.28
   0   4  -1 6899.57  944.23
   0   4  -1 5878.25  944.35
   0   4  -1 7100.61  944.36
   0   4   1 7227.73  944.15
   0  -4  -1 7357.04  944.09
   0   4  -1 6174.46  944.18
   0  -4   1 6984.17  944.14
   0   4  -1 6487.80  944.46
   0   4  -2 2493.75  336.14
   0   4  -2 2266.50  336.24
   0  -4  -2 2674.17  335.96
   0   4  -2 2579.81  336.06
   0   4  -2 2224.98  336.06
   0   4  -2 2267.36  336.09
   0   4   2 2148.63  336.01
   0   4  -2 2125.04  336.16
   0  -4  -2 2568.05  336.11
   0   4   2 2458.19  336.35
   0  -4  -2 2648.99  335.85
   0   4  -2 2519.26  336.18
   0   4   2 2439.33  335.99
   0   4   2 2460.59  335.89
   0   4  -3 3992.61  495.48
   0   4   3 3628.61  495.32
   0   4  -3 3408.68  495.60
   0  -4   3 3489.59  495.38
   0  -4  -3 3834.36  495.19
   0   4  -3 3804.57  495.55
   0   4  -3 3868.07  495.35
   0   4  -3 3300.22  495.51
   0   4  -3 3423.30  495.40
   0   4  -3 3744.51  495.58
   0   4   3 3464.94  495.75
   0  -4  -3 3790.60  495.31
   0   4   3 3181.05  495.37
   0   4  -3 2954.16  495.49
   0  -4  -3 3782.05  495.49
   0   4  -4 3766.80  535.42
   0  -4  -4 4065.37  535.59
   0   4   4 3551.47  535.47
   0   4   4 4213.28  535.56
   0   4  -4 3695.80  535.65
   0   4  -4 3831.86  535.38
   0  -4  -4 3891.22  535.25
   0   4  -4 4404.12  535.59
   0  -4  -4 3939.64  535.38
   0   4  -4 3753.82  535.69
   0   4  -4 4026.18  535.69
   0  -4   4 3841.49  535.47
   0   4   4 3664.25  535.85
   0   4  -4 3902.30  535.70
   0   4  -4 4262.49  535.66
   0   4  -5 1462.51  205.54
   0  -4   5 1482.74  205.15
   0  -4   5 1556.97  205.39
   0   4   5 1575.84  205.42
   0  -4   5 1604.95  205.42
   0   4  -5 1474.28  205.57
   0   4  -5 1464.30  205.71
   0   4  -5 1492.78  205.26
   0  -4  -5 1472.76  205.14
   0   4   5 1285.68  205.24
   0   4   5 1470.60  205.80
   0  -4  -5 1581.65  205.50
   0   4  -5 1740.46  205.51
   0   4   5 1353.16  205.39
   0   4  -5 1726.75  205.60
   0   4  -6  145.17   18.12
   0   4   6  128.80   18.38
   0   4  -6  134.18   17.99
   0   4   6  139.55   17.94
   0  -4   6  124.35   17.64
   0  -4  -6  126.08   17.63
   0   4   6  112.28   17.75
   0  -4   6  129.22   17.92
   0  -4  -6  131.86   17.60
   0  -4   6  123.15   17.87
   0  -4  -6  139.92   18.06
   0   4   6  129.65   17.97
   0   4  -6  117.96   18.02
   0   4  -6  120.79   17.73
   0   4  -6  116.55   18.21
   0  -4   6  132.03   17.93
   0   4  -7  319.28   43.42
   0   4  -7  382.15   43.25
   0  -4  -7  295.95   42.75
   0   4  -7  342.37   43.08
   0  -4   7  329.34   43.00
   0  -4   7  302.46   42.98
   0  -4   7  298.07   42.67
   0  -4  -7  299.20   42.68
   0   4   7  322.83   42.96
   0   4   7  270.54   43.34
   0  -4  -7  316.67   42.71
   0  -4   7  312.18   42.94
   0   4  -7  294.83   42.77
   0  -4  -7  317.54   43.07
   0  -4   8  101.45   12.61
   0  -4   8   97.80   12.60
   0  -4  -8   79.02   12.27
   0  -4   8   99.78   12.59
   0   4   8   93.50   12.56
   0   4  -8  114.84   12.88
   0   4  -8  108.81   12.74
   0   4  -8   95.26   13.11
   0  -4  -8   74.67   12.20
   0   4   8   65.06   12.82
   0   4  -8   99.21   12.39
   0  -4  -8   71.94   12.27
   0   4  -9  308.66   35.79
   0  -4   9  280.28   35.64
   0   4  -9  257.20   35.73
   0   4   9  217.96   35.34
   0   4   9  238.70   36.08
   0  -4  -9  244.68   35.37
   0  -4   9  273.70   35.60
   0   4  -9  312.05   35.92
   0   4  -9  272.90   35.43
   0  -4  -9  247.13   35.36
   0  -4  -9  236.57   35.27
   0  -4   9  253.93   35.58
   0   4   9  246.81   35.55
   0   4  -9  279.72   36.28
   0   4  10   15.47    2.30
   0   4 -10    7.09    1.80
   0   4 -10    7.70    2.66
   0  -4 -10   16.03    2.08
   0  -4  10    7.68    1.92
   0   4 -10    7.93    2.05
   0  -4  10    7.94    1.99
   0   4  10   13.27    2.01
   0   4 -10    6.20    2.06
   0  -4 -10   13.60    1.86
   0   4 -10    4.61    1.83
   0   4  10   14.67    2.97
   0  -4 -10   11.31    2.12
   0  -4 -10   16.49    2.12
   0  -4 -10   13.35    2.46
   0  -4  10    8.69    2.28
   0  -4 -10   13.44    2.39
   0  -4  10    9.66    2.36
   0  -4 -10   10.67    2.06
   0  -4  10    7.32    2.13
   0  -4  11   28.54    4.11
   0  -4 -11   19.17    3.92
   0  -4  11   28.94    4.45
   0  -4 -11   22.79    4.16
   0   4  11   27.57    4.08
   0  -4 -11   18.37    3.60
   0   4  11   18.37    3.72
   0  -4  11   27.68    4.11
   0  -4  11   27.30    4.04
   0  -4 -11   24.28    3.99
   0   4 -11   23.85    4.74
   0   4  11   18.81    4.26
   0  -4 -11   17.19    3.67
   0  -4 -11   19.50    3.76
   0   4 -11   28.71    4.25
   0   4 -11   29.28    4.20
   0  -4  11   32.25    3.79
   0   4 -11   30.48    3.96
   0  -4 -11   23.43    4.10
   0  -4  11   29.86    4.59
   0  -4 -11   24.83    4.01
   0  -4  11   32.19    4.59
   0  -4  12   58.24    9.06
   0  -4 -12   75.51    9.10
   0  -4 -12   68.65    9.21
   0  -4 -12   65.89    8.79
   0  -4  12   47.93    8.92
   0   4 -12   58.30    9.16
   0  -4  12   49.61    8.66
   0   4  12   69.03    9.73
   0  -4  12   58.98    9.10
   0  -4 -12   66.97    9.10
   0   4 -12   66.85    9.23
   0   4 -12   59.38    9.87
   0   4 -12   55.61    8.85
   0   4  12   66.00    9.19
   0  -4 -12   69.07    9.02
   0  -4 -12   58.46    8.87
   0   4  12   59.09    8.90
   0  -4  12   53.39    9.27
   0  -4 -12   57.08    9.27
   0  -4 -12   67.44    9.17
   0   4  12   58.24    9.31
   0  -4 -12   71.59    9.36
   0  -4  12   61.31    9.46
   0   4  12   56.16    9.36
   0  -4  12   66.90    9.58
   0  -4 -12   63.62    9.10
   0   4  12   57.16    9.37
   0  -4  12   57.80    9.37
   0   4  12   57.39    9.65
   0  -4 -13    1.11    1.05
   0  -4  13    0.69    1.09
   0   4 -13    0.34    0.84
   0   4 -13    0.48    1.71
   0  -4  13    0.71    1.04
   0  -4  13   -0.25    0.63
   0  -4 -13   -0.67    0.68
   0   4  13    0.55    0.82
   0   4  13    1.26    0.96
   0  -4 -13    0.42    0.85
   0  -4 -13    0.38    0.86
   0   4  13    0.76    1.58
   0   4 -13    0.80    1.04
   0   4 -13    5.13    1.40
   0  -4 -13    2.95    1.01
   0  -4  13    1.06    1.01
   0  -4 -13    0.28    1.34
   0   4  13    2.74    1.79
   0  -4  13    0.32    1.07
   0  -4 -13    0.44    0.81
   0   4 -13    0.22    0.69
   0  -4 -13    1.29    1.07
   0   4  13   -0.61    1.08
   0  -4  13    0.68    1.34
   0  -4 -13    0.18    0.68
   0   4  13    0.65    1.24
   0  -4 -13    0.49    0.66
   0  -4  13    5.60    1.91
   0   4  13    1.68    1.39
   0  -4 -13    0.20    0.64
   0  -4 -13   -0.22    0.85
   0   4  13    0.43    1.26
   0   4  13    0.65    1.40
   0   4 -14  269.26   46.37
   0  -4 -14  383.52   46.81
   0  -4  14  342.54   46.75
   0   4  14  371.62   46.96
   0  -4  14  335.59   46.34
   0   4 -14  312.16   46.78
   0   4  14  315.08   47.20
   0  -4 -14  360.67   46.66
   0   4 -14  330.45   46.52
   0  -4  14  332.74   46.76
   0   4  14  306.87   46.51
   0  -4 -14  349.26   46.39
   0  -4 -14  345.47   46.55
   0   4 -14  380.48   46.97
   0  -4 -14  373.18   46.73
   0   4 -14  349.88   46.99
   0   4 -14  321.54   47.66
   0  -4 -14  366.02   47.08
   0  -4  14  370.30   47.16
   0  -4  14  356.21   46.94
   0   4  14  326.18   47.57
   0   4 -14  278.75   46.57
   0  -4 -14  338.03   46.67
   0  -4  14  316.25   47.09
   0  -4 -14  366.47   46.91
   0   4  14  295.08   46.93
   0  -4 -14  359.97   46.59
   0   4  14  260.89   47.32
   0   4  14  305.82   47.01
   0  -4 -14  366.08   46.72
   0  -4  14  342.23   47.23
   0  -4 -14  352.10   46.52
   0   4  14  319.35   47.41
   0  -4 -14  330.71   46.57
   0  -4  14  326.78   47.08
   0   4  14  310.37   46.99
   0  -4 -15   28.53    4.28
   0  -4  15   28.06    4.36
   0   4 -15   20.09    3.87
   0  -4  15   24.08    4.20
   0  -4  15   28.52    3.91
   0  -4 -15   21.66    3.95
   0   4 -15   22.95    4.25
   0  -4 -15   23.64    3.85
   0  -4 -15   24.25    4.12
   0  -4  15   22.52    4.23
   0   4  15   24.23    4.34
   0  -4 -15   25.01    3.92
   0   4 -15   28.17    4.47
   0  -4 -15   25.00    4.19
   0   4 -15   34.27    5.73
   0   4 -15   38.47    4.92
   0   4  15   21.71    4.04
   0   4 -15   30.01    4.18
   0   4  15   21.34    4.97
   0  -4  15   39.94    5.09
   0  -4  15   26.59    4.48
   0   4 -15   20.76    4.09
   0  -4 -15   22.31    4.06
   0   4  15   20.85    4.44
   0  -4 -15   26.22    4.36
   0  -4  15   16.79    4.37
   0  -4 -15   21.82    3.95
   0   4 -15   20.85    3.99
   0   4  15   24.52    4.62
   0  -4  15   30.53    5.01
   0  -4 -15   21.38    3.90
   0  -4 -15   23.04    4.07
   0  -4  15   20.69    4.47
   0   4  15   17.10    4.59
   0   4  15   16.03    4.32
   0  -4 -15   23.45    4.01
   0  -4 -16  602.83   80.19
   0   4 -16  456.86   79.82
   0  -4  16  611.59   80.33
   0   4 -16  592.77   81.49
   0  -4  16  582.06   79.82
   0   4 -16  731.85   80.80
   0   4 -16  575.52   80.37
   0  -4 -16  583.59   80.06
   0   4 -16  560.17   80.03
   0   4 -16  675.72   80.56
   0  -4 -16  614.07   80.17
   0  -4  16  579.36   80.32
   0  -4 -16  652.68   80.00
   0   4 -16  735.84   81.11
   0  -4 -16  581.29   79.87
   0  -4  16  591.03   80.28
   0  -4 -16  613.94   80.20
   0   4  16  677.61   80.68
   0  -4  16  503.17   80.11
   0   4  16  508.19   80.00
   0   4  16  576.88   81.34
   0  -4  16  659.48   80.63
   0  -4  16  616.90   80.69
   0  -4 -16  547.47   80.03
   0   4 -16  534.28   80.15
   0   4 -16  495.16   79.97
   0  -4 -16  577.12   80.34
   0  -4  16  532.90   80.66
   0   4  16  566.12   80.61
   0  -4 -16  610.59   80.07
   0  -4 -16  632.89   80.23
   0  -4  16  592.27   80.83
   0   4  16  537.97   80.59
   0  -4 -16  633.92   80.02
   0   4 -16  488.72   79.94
   0  -4  16  526.06   80.51
   0  -4  16  643.51   80.61
   0  -4 -16  567.26   79.98
   0   4  16  539.65   81.05
   0   4 -17  895.66  150.85
   0  -4  17 1195.61  151.42
   0  -4 -17 1192.04  151.24
   0   4 -17 1020.66  151.34
   0  -4 -17 1073.88  150.88
   0  -4 -17 1122.25  151.20
   0   4 -17 1058.64  152.53
   0   4 -17 1384.21  151.87
   0  -4 -17 1174.56  151.00
   0   4 -17 1380.85  152.21
   0   4  17 1271.95  151.80
   0  -4  17 1016.63  151.21
   0  -4  17 1106.31  150.85
   0  -4 -17 1091.95  151.20
   0  -4 -17 1094.54  151.12
   0  -4  17 1057.33  151.27
   0  -4  17 1144.98  151.43
   0   4 -17 1244.00  151.60
   0  -4  17 1206.29  151.68
   0  -4  17 1104.67  151.68
   0   4  17 1040.23  152.41
   0   4 -17  970.41  151.16
   0   4  17 1115.73  151.90
   0  -4 -17 1009.21  151.03
   0   4  17 1179.84  151.77
   0  -4 -17 1103.82  151.34
   0   4  17 1089.73  151.70
   0  -4  17 1059.20  151.75
   0   4 -17  949.57  151.01
   0  -4 -17 1154.24  151.12
   0  -4  17 1120.83  151.95
   0   4  17 1089.75  151.79
   0   4 -17  929.86  150.96
   0  -4 -17 1194.22  151.24
   0  -4 -17 1191.35  151.06
   0  -4  17 1002.41  151.56
   0  -4  17 1210.22  151.70
   0   4  17  981.67  152.09
   0  -4  18  548.31   76.10
   0   4 -18  456.43   75.57
   0  -4 -18  525.60   75.59
   0  -4 -18  576.40   75.89
   0   4  18  669.99   76.72
   0  -4 -18  624.23   75.78
   0  -4 -18  622.44   76.01
   0  -4  18  584.41   76.44
   0  -4  18  530.85   76.40
   0   4  18  512.07   77.22
   0  -4 -18  475.40   75.69
   0   4 -18  496.95   75.93
   0   4  18  576.26   76.72
   0   4  18  643.20   76.66
   0   4 -18  482.14   75.75
   0   4  18  572.28   76.56
   0  -4  18  497.29   76.44
   0  -4 -18  549.89   76.06
   0   4  18  707.97   76.80
   0  -4 -18  587.07   75.88
   0  -4 -18  580.90   75.94
   0   4 -18  474.61   75.69
   0  -4 -18  585.92   75.78
   0  -4  18  502.86   76.57
   0   4  18  481.71   76.35
   0  -4  18  586.36   76.41
   0   4  18  541.79   77.10
   0  -4  19  453.22   59.10
   0   4 -19  331.71   58.43
   0  -4 -19  438.20   58.80
   0  -4 -19  460.30   58.88
   0  -4  19  458.05   59.43
   0  -4  19  392.34   59.22
   0   4  19  417.93   60.41
   0   4  19  497.94   59.88
   0   4  19  428.60   60.35
   0   4 -19  388.44   58.87
   0   4  19  430.48   59.56
   0   4 -19  366.30   58.65
   0  -4 -19  420.68   58.95
   0  -4  19  361.67   59.30
   0   4  19  519.18   59.67
   0   4  19  564.72   59.86
   0  -4 -19  460.58   58.80
   0   4 -19  351.28   58.59
   0  -4  19  405.38   59.62
   0  -4 -19  438.84   58.81
   0  -4 -19  469.89   58.75
   0   4  19  420.94   60.17
   0  -4  19  450.82   59.39
   0  -4  20   23.90    4.36
   0   4  20   29.73    5.02
   0  -4 -20   18.73    3.84
   0  -4  20   16.90    4.20
   0  -4  20   19.82    4.36
   0   4  20   19.45    5.30
   0   4 -20   17.30    3.90
   0   4  20   28.08    5.07
   0   4 -20   18.41    3.78
   0  -4  20   17.82    4.55
   0   4  20   25.29    6.00
   0   4  20   27.95    4.86
   0  -4 -20   19.81    3.72
   0  -4  20   19.86    4.76
   0   4 -20   12.08    3.43
   0  -4 -20   21.54    3.87
   0  -4  20   24.93    4.60
   0  -4  21  103.86   14.97
   0  -4 -21   98.22   14.59
   0   4  21  100.40   16.52
   0  -4  21  101.95   15.22
   0  -4  21   82.08   14.86
   0   4 -21   89.77   14.72
   0   4  21  130.97   16.09
   0   4  21  114.89   16.64
   0   4  21  118.62   15.49
   0  -4  21   73.38   15.04
   0  -4 -21   98.47   14.78
   0   4 -21   87.78   14.46
   0   4  21  146.97   15.80
   0   4 -21  101.37   15.17
   0  -4  21   81.14   15.34
   0  -4 -21  104.63   14.48
   0  -4 -21  101.93   14.55
   0   4 -21   77.56   14.29
   0  -4  21  107.42   15.31
   0  -4  22  362.27   47.76
   0  -4 -22  338.85   47.35
   0  -4  22  294.86   47.72
   0  -4  22  350.55   48.15
   0   4  22  315.82   49.26
   0   4 -22  335.81   47.73
   0   4 -22  311.87   47.51
   0   4  22  349.26   49.36
   0   4  22  411.67   48.74
   0   4 -22  306.10   47.23
   0  -4  22  264.61   47.84
   0   4  22  428.49   48.46
   0   4  22  446.77   48.49
   0   4 -22  322.38   47.85
   0  -4  22  283.39   48.19
   0  -4 -22  357.50   47.26
   0  -4 -22  325.17   47.24
   0  -4  22  345.05   48.08
   0  -4  23   21.73    4.63
   0  -4 -23   21.75    4.30
   0  -4 -23   23.46    4.30
   0  -4  23   19.19    4.59
   0   4  23   15.55    5.53
   0  -4  23   27.09    5.21
   0   4 -23   18.18    4.61
   0   4 -23   21.73    4.64
   0   4  23   19.16    5.05
   0  -4  23   14.53    4.66
   0   4 -23   24.28    4.25
   0   4  23   24.69    5.09
   0   4  23   21.33    6.42
   0   4  23   25.05    4.95
   0   4 -23   24.18    5.02
   0  -4 -23   18.62    3.91
   0  -4  23   13.31    5.03
   0  -4 -23   15.92    3.82
   0  -4  23   29.32    5.50
   0  -4  24   14.76    4.15
   0  -4 -24   20.82    4.00
   0   4  24   15.00    4.54
   0  -4 -24   16.49    3.70
   0  -4  24    7.34    3.37
   0   4  24   21.42    6.16
   0  -4  24   16.00    4.38
   0   4 -24   17.51    4.18
   0   4  24   30.74    5.67
   0   4 -24   17.26    4.21
   0   4 -24   13.38    3.47
   0  -4  24   10.54    4.33
   0   4  24   20.54    4.64
   0   4 -24   17.71    4.20
   0   4  24   26.23    4.74
   0   4  24   21.23    6.07
   0   4 -24   20.88    4.58
   0  -4 -24   17.76    3.56
   0  -4  24   11.04    4.82
   0  -4 -24   16.49    3.54
   0   4  25   81.49   13.32
   0  -4  25   87.81   12.68
   0  -4 -25   71.59   11.92
   0  -4 -25   85.71   12.20
   0  -4  25   59.75   12.10
   0   4  25   71.11   14.07
   0  -4  25   77.11   12.93
   0   4 -25   76.12   12.44
   0   4  25  100.80   13.65
   0  -4 -25   70.91   11.94
   0  -4  25   70.10   13.02
   0   4  25   97.46   13.15
   0   4 -25   88.48   12.62
   0   4  25   79.01   14.22
   0   4 -25   77.44   12.66
   0   4  25  111.16   13.21
   0  -4  25   75.88   13.51
   0  -4 -25   64.67   11.64
   0  -4 -25   77.45   11.84
   0   4  25   70.63   12.84
   0   4  26   14.85    4.54
   0  -4  26    9.22    3.70
   0  -4 -26   13.78    3.35
   0  -4 -26   12.12    3.10
   0  -4  26   11.43    4.02
   0   4  26    9.83    4.93
   0  -4  26   10.31    3.24
   0  -4 -26   14.23    3.22
   0   4 -26   14.51    3.93
   0   4  26   16.80    4.46
   0   4 -26   18.87    4.12
   0  -4  26   11.79    4.05
   0   4 -26   17.56    4.31
   0   4  26   24.24    4.52
   0   4  26   12.28    4.68
   0   4  26    7.77    4.84
   0   4 -26    7.76    3.76
   0  -4 -26   11.81    2.95
   0  -4 -26    8.64    2.61
   0   4  26    3.58    3.23
   0   4  27    2.29    2.80
   0  -4  27    2.10    2.58
   0  -4 -27   -0.40    1.88
   0  -4 -27    0.38    1.40
   0  -4  27    1.94    2.84
   0   4  27    5.56    4.36
   0  -4  27    1.49    1.83
   0   4 -27    2.11    2.69
   0  -4 -27    0.40    1.67
   0   4 -27    1.48    2.32
   0  -4  27    1.40    2.83
   0   4 -27    2.30    2.76
   0   4  27    0.54    2.17
   0   4  27    1.63    3.99
   0   4  27    5.90    4.31
   0  -4 -27    1.29    1.35
   0   4 -27    2.10    2.63
   0   4 -27    1.40    2.05
   0   4  27    2.86    2.43
   0  -4 -28   17.45    3.69
   0  -4  28   11.68    4.05
   0   4  28   17.04    5.11
   0  -4 -28   11.93    3.11
   0  -4  28   11.72    3.19
   0  -4  28   13.04    4.10
   0   4  28   11.17    5.38
   0  -4 -28   16.45    3.51
   0   4 -28   12.76    4.12
   0   4 -28   15.39    3.92
   0  -4  28    3.49    3.59
   0   4  28   12.79    5.09
   0   4 -28   10.38    3.91
   0   4  28   19.64    5.99
   0   4 -28    6.85    3.41
   0  -4 -28   11.58    2.69
   0   4 -28   16.27    3.74
   0   4  28    4.90    3.25
   0  -4 -29    6.24    2.41
   0   4  29    1.55    3.08
   0  -4  29    4.77    3.16
   0  -4 -29    6.13    2.07
   0   4  29    8.85    4.63
   0  -4  29    5.82    3.39
   0   4  29    5.81    4.38
   0   4 -29    5.29    3.20
   0  -4 -29    1.58    1.90
   0   4 -29    4.45    2.99
   0  -4  29    0.68    2.89
   0   4  29    4.63    4.04
   0   4 -29    3.42    2.90
   0   4 -29    1.04    2.99
   0   4 -29    3.21    2.48
   0   4  29    7.37    2.91
   0   4  30   52.62    8.77
   0  -4 -30   46.93    7.06
   0  -4  30   50.20    7.92
   0  -4 -30   33.19    6.53
   0   4  30   48.57    9.77
   0  -4  30   32.21    7.50
   0   4 -30   44.12    7.63
   0   4  30   53.63    9.74
   0  -4 -30   42.29    6.96
   0  -4  30   23.07    7.06
   0   4 -30   43.63    7.49
   0   4  30   51.91    8.81
   0   4 -30   28.42    7.20
   0   4 -30   34.17    7.26
   0   4 -30   48.00    7.42
   0  -4  31    3.04    2.72
   0   4  31    5.16    3.35
   0  -4 -31    1.06    1.88
   0  -4 -31    2.53    1.66
   0  -4  31    1.82    2.57
   0   4  31    3.10    3.68
   0   4  31   -0.90    4.07
   0   4 -31    8.75    2.50
   0  -4 -31    4.04    1.97
   0   4 -31    8.44    3.25
   0   4  31    2.03    3.48
   0   4 -31    2.68    2.72
   0   4 -31    9.83    3.20
   0   4 -31    7.62    2.67
   0  -4 -32   38.90    6.37
   0   4  32   36.37    7.64
   0  -4  32   40.64    7.07
   0  -4 -32   30.80    5.96
   0  -4  32   33.15    6.97
   0   4  32   40.82    8.49
   0  -4  32   38.07    6.44
   0   4 -32   35.11    6.27
   0   4  32   59.11    9.38
   0  -4 -32   31.60    6.13
   0   4 -32   42.79    6.99
   0   4 -32   33.96    6.91
   0   4  32   40.91    7.54
   0   4 -32   35.37    6.70
   0  -4  32   27.36    6.89
   0   4 -32   47.45    6.82
   0   4  33    3.89    3.04
   0  -4  33    5.88    2.80
   0  -4 -33    3.52    1.85
   0  -4  33    3.15    1.97
   0  -4  33    1.06    2.45
   0   4  33   10.73    4.42
   0   4  33    1.55    3.45
   0  -4 -33    4.40    1.92
   0   4 -33    5.68    1.93
   0  -4 -33    5.17    1.59
   0   4  33    8.49    3.13
   0   4 -33    0.94    2.29
   0   4 -33    2.17    2.29
   0   4 -33    7.56    2.47
   0  -4  33   11.11    3.33
   0   4 -34  218.92   32.97
   0   4  34  298.30   34.30
   0  -4  34  214.76   33.03
   0  -4 -34  230.35   32.52
   0   4  34  248.05   34.72
   0  -4  34  209.15   33.16
   0   4  34  304.96   34.95
   0  -4 -34  202.45   32.49
   0   4 -34  180.18   32.84
   0   4  34  317.65   33.78
   0   4 -34  240.53   33.14
   0   4 -34  240.59   32.80
   0  -4  35   45.21    7.63
   0   4  35   50.42    8.76
   0  -4 -35   42.16    6.90
   0  -4 -35   35.03    6.76
   0   4  35   77.41    9.53
   0   4 -35   44.21    7.42
   0  -4 -35   40.59    6.78
   0   4  35   67.31    8.64
   0   4 -35   44.65    7.36
   0  -4  35   43.63    7.53
   0  -4  36   33.71    6.21
   0   4  36   43.41    7.36
   0  -4 -36   30.63    5.59
   0   4 -36   40.77    6.26
   0  -4 -36   31.58    5.61
   0   4 -36   44.40    6.48
   0   4  36   46.19    6.88
   0   4 -36   38.48    6.12
   0   4 -37  150.12   24.29
   0  -4 -37  172.60   24.08
   0   4 -37  184.77   24.38
   0   4 -37  174.48   24.24
   0   4  37  198.64   25.28
   0  -4  37  158.45   24.33
   0   4 -38    1.40    1.00
   0   4 -38    0.44    0.92
   0   5   0    1.11    0.53
   0   5   0    1.40    0.72
   0   5   0    0.21    0.94
   0   5   0    0.25    0.59
   0   5   0   -0.19    0.85
   0  -5   0    0.33    0.37
   0   5   0    1.31    0.89
   0   5  -1    0.19    0.94
   0   5  -1    1.25    0.84
   0   5  -1    1.94    1.14
   0   5  -1    1.35    0.96
   0   5  -1    0.56    0.54
   0  -5  -1    0.88    0.38
   0   5   1    1.06    0.72
   0   5   1    1.90    1.04
   0   5   1   -0.14    0.59
   0   5   1    0.21    0.96
   0   5  -1    0.50    0.55
   0   5   1    0.55    0.93
   0   5   1    0.72    0.48
   0   5   1    0.94    0.70
   0   5   2    2.10    1.25
   0  -5  -2    0.60    0.79
   0   5  -2    2.41    0.85
   0   5  -2    1.17    1.03
   0   5  -2   -0.32    0.79
   0   5   2    0.75    0.41
   0   5   2    1.51    0.74
   0   5   2    0.48    0.60
   0   5  -2    0.15    0.61
   0  -5  -2    0.15    0.51
   0   5  -2   -0.22    0.95
   0   5  -2    1.26    0.72
   0  -5  -2    0.12    0.30
   0   5  -3    1.87    0.66
   0   5  -3    1.31    1.07
   0   5  -3    1.04    0.76
   0  -5  -3    0.57    0.31
   0  -5  -3    0.13    0.65
   0   5  -3   -0.20    0.83
   0   5  -3    0.64    0.71
   0   5   3    0.50    0.62
   0   5   3    1.53    1.34
   0  -5  -3   -0.08    0.46
   0   5   3    0.20    0.46
   0   5  -3    0.58    0.85
   0   5  -3    0.70    0.83
   0   5  -4    0.18    0.65
   0   5  -4    0.44    0.84
   0   5  -4    1.84    0.76
   0   5  -4   -0.20    0.90
   0   5   4    0.47    0.54
   0  -5  -4    0.27    0.28
   0   5   4    0.28    1.18
   0  -5  -4   -0.14    0.68
   0   5  -4    0.72    0.76
   0   5  -4    0.78    0.73
   0   5   4    1.49    0.79
   0   5  -4    0.19    0.75
   0  -5  -4    0.63    0.53
   0  -5   4    1.80    0.72
   0   5  -5    1.12    0.96
   0   5   5    0.79    0.51
   0   5  -5    0.79    0.49
   0  -5   5    0.91    0.67
   0   5  -5   -0.21    0.70
   0   5   5    0.30    1.17
   0  -5  -5    0.16    0.81
   0   5   5   -0.09    0.41
   0   5  -5    1.50    1.09
   0   5   5   -0.30    0.71
   0   5  -5    0.42    0.85
   0   5  -5   -0.12    0.59
   0  -5  -5   -0.08    0.48
   0   5   5    2.09    0.85
   0   5  -5    0.19    0.79
   0   5  -5    2.48    0.94
   0  -5  -5    0.47    0.33
   0   5  -6   -0.33    0.56
   0  -5  -6   -0.09    0.56
   0  -5   6   -0.14    0.66
   0   5  -6    0.67    0.83
   0   5  -6   -0.99    1.14
   0   5   6    0.57    0.54
   0  -5  -6    0.67    0.98
   0   5   6    0.96    1.37
   0   5  -6    1.58    1.04
   0   5  -6    0.82    1.05
   0  -5  -6    0.10    0.32
   0   5   6    0.66    0.79
   0   5  -6    1.15    0.93
   0   5   6    1.26    0.86
   0   5  -7    0.25    0.87
   0   5   7    0.33    0.77
   0   5  -7    0.85    1.11
   0  -5   7    0.15    0.75
   0  -5   7    1.24    0.45
   0   5   7    0.34    1.39
   0  -5   7    0.16    0.83
   0  -5  -7    0.18    0.89
   0   5  -7    1.88    1.13
   0  -5  -7    1.15    0.40
   0   5   7    0.60    0.66
   0   5  -7    0.37    0.86
   0   5  -7   -0.11    0.46
   0   5  -7    0.66    1.00
   0  -5   7    0.97    1.04
   0  -5  -8   -0.21    0.99
   0  -5   8   -0.49    0.90
   0  -5  -8    0.21    0.94
   0  -5   8    1.38    0.94
   0   5   8    0.37    1.84
   0   5  -8    3.33    1.36
   0   5  -8    0.57    0.62
   0   5  -8    1.92    1.50
   0  -5   8    0.63    0.46
   0  -5   8   -0.16    0.70
   0   5  -8    1.44    1.06
   0  -5  -8    0.80    0.45
   0  -5  -8    2.15    1.05
   0   5  -8   -0.20    0.84
   0   5   8    0.89    0.84
   0  -5   8    2.39    1.22
   0  -5   8    0.80    1.05
   0  -5  -8    0.20    0.75
   0  -5   8    0.26    0.99
   0  -5   9    0.77    0.92
   0  -5  -9    0.21    0.73
   0  -5   9   -0.26    1.28
   0  -5  -9    0.69    1.12
   0  -5  -9   -0.22    0.84
   0   5   9   -0.19    0.68
   0  -5   9    0.75    0.91
   0  -5   9    0.57    0.83
   0  -5  -9   -0.21    0.87
   0  -5   9   -0.18    0.79
   0  -5   9   -0.08    0.44
   0   5   9    0.76    0.72
   0  -5  -9    0.30    0.43
   0   5  -9    0.12    0.62
   0   5  -9   -0.21    0.91
   0   5  -9    0.25    1.03
   0   5  -9    1.78    1.60
   0  -5   9   -1.14    1.37
   0  -5   9    0.29    1.15
   0  -5  -9    0.60    0.86
   0  -5   9    0.56    1.09
   0  -5  -9   -0.20    0.76
   0  -5  10    2.45    1.02
   0  -5 -10    0.43    0.79
   0  -5 -10    0.17    0.84
   0  -5 -10    0.73    1.25
   0  -5 -10   -0.23    0.92
   0  -5 -10    0.40    0.91
   0   5 -10    0.55    0.66
   0   5  10    0.21    0.77
   0   5 -10   -1.36    1.54
   0  -5  10    0.08    0.48
   0   5  10   -0.42    1.64
   0  -5  10    0.20    0.89
   0   5 -10    1.60    1.05
   0   5 -10    1.36    1.02
   0   5  10    2.06    0.89
   0  -5 -10   -0.12    0.54
   0   5 -10    0.40    1.45
   0  -5 -10    1.04    0.57
   0  -5 -10    0.90    1.04
   0  -5  10    0.81    0.95
   0  -5  10    0.57    0.77
   0  -5 -10    0.25    0.94
   0  -5  10    0.31    1.27
   0  -5  10    0.31    1.16
   0  -5 -10    0.21    0.74
   0  -5 -10    0.21    0.87
   0  -5  10    0.87    0.91
   0  -5 -11    0.90    1.06
   0  -5 -11    0.73    0.88
   0  -5  11    1.74    1.02
   0   5 -11   -0.24    1.04
   0  -5 -11    1.27    1.06
   0   5  11   -0.30    0.76
   0  -5  11    0.09    0.41
   0  -5 -11   -0.10    0.48
   0   5 -11    0.45    0.66
   0   5 -11   -0.44    1.71
   0  -5 -11   -0.13    0.57
   0  -5  11   -0.22    0.95
   0   5  11    1.38    0.96
   0   5  11   -0.40    1.04
   0   5 -11    0.88    1.18
   0  -5  11   -0.22    0.82
   0  -5 -11    0.32    0.56
   0  -5 -11   -0.24    1.04
   0  -5  11    1.44    0.96
   0   5 -11    0.28    0.78
   0  -5 -11    0.26    1.20
   0  -5 -11   -0.23    0.92
   0  -5 -11   -0.26    1.16
   0   5  11    0.93    1.14
   0  -5  11    0.33    1.20
   0   5  11    0.81    1.44
   0  -5  11   -0.95    1.09
   0  -5 -11   -0.22    0.77
   0  -5 -11    0.86    0.96
   0  -5  12    0.93    1.07
   0  -5 -12   -0.24    0.89
   0  -5 -12    0.97    1.00
   0  -5 -12    0.15    0.61
   0  -5 -12    0.22    0.47
   0  -5  12    2.43    1.02
   0  -5  12    0.50    0.54
   0  -5 -12    0.44    0.87
   0   5 -12    3.13    1.50
   0   5 -12   -0.44    0.73
   0   5  12    0.65    0.73
   0  -5  12    0.71    1.03
   0  -5 -12    1.56    1.25
   0   5  12   -0.86    1.68
   0   5 -12    0.48    1.55
   0  -5 -12    1.53    0.70
   0   5 -12    0.67    0.75
   0   5  12   -0.76    1.08
   0  -5  12    1.63    1.16
   0   5 -12   -0.26    0.96
   0   5 -12   -0.59    0.87
   0  -5  12    0.64    1.17
   0  -5 -12   -0.28    1.36
   0  -5  12   -0.23    0.82
   0  -5 -12   -0.17    0.72
   0  -5 -12   -0.24    0.89
   0   5  12   -0.33    1.13
   0  -5 -12    0.54    0.95
   0   5  12    1.38    1.12
   0  -5  12    1.06    1.33
   0   5  12   -0.88    1.30
   0  -5  12    0.34    1.51
   0  -5 -12   -0.44    0.86
   0  -5 -12   -0.23    0.81
   0  -5  12    0.26    0.91
   0  -5 -13    0.21    0.88
   0  -5  13   -0.50    0.97
   0  -5 -13    0.25    0.96
   0  -5 -13   -0.16    0.64
   0   5 -13   -0.52    1.85
   0  -5  13    1.90    0.90
   0   5  13    0.70    0.64
   0  -5  13   -0.11    0.45
   0   5 -13   -0.33    1.27
   0   5  13   -0.46    1.55
   0  -5  13   -0.25    0.90
   0  -5 -13    0.84    0.98
   0   5  13    0.56    0.90
   0   5 -13   -0.56    1.17
   0  -5 -13    0.12    0.53
   0  -5 -13    0.15    0.63
   0  -5 -13    0.23    0.94
   0   5 -13    0.16    0.63
   0   5 -13    5.02    1.54
   0  -5 -13    0.89    1.33
   0   5  13    0.47    1.22
   0  -5  13   -0.51    1.00
   0  -5  13   -0.34    1.37
   0  -5 -13   -1.00    1.12
   0  -5 -13   -0.56    0.82
   0   5 -13    1.00    0.92
   0  -5 -13   -0.57    1.07
   0   5  13    2.85    1.56
   0   5  13    0.37    1.09
   0   5  13   -1.21    1.58
   0  -5  13   -0.38    1.33
   0  -5 -13   -0.45    0.83
   0  -5 -13    0.24    0.97
   0   5  13    0.48    1.48
   0  -5  13   -0.28    0.90
   0   5  13   -0.40    1.56
   0  -5  13    1.07    1.35
   0  -5 -14   -0.65    1.02
   0  -5  14   -0.26    1.07
   0  -5 -14   -0.77    0.91
   0   5 -14    0.57    1.58
   0   5 -14   -0.30    1.06
   0   5  14    0.57    0.59
   0  -5 -14   -0.18    0.70
   0  -5 -14   -0.27    0.54
   0   5  14   -0.49    1.51
   0  -5 -14    0.15    0.56
   0  -5 -14    0.60    0.87
   0   5 -14    0.18    0.77
   0  -5 -14    0.49    0.96
   0   5 -14   -0.33    0.73
   0  -5 -14   -0.17    0.68
   0  -5  14    4.36    1.30
   0   5  14    1.84    1.24
   0  -5  14    0.82    0.93
   0  -5 -14    0.32    1.35
   0   5  14    0.52    1.34
   0  -5  14   -0.84    0.95
   0  -5  14    1.81    1.73
   0   5 -14    0.54    0.83
   0  -5 -14    1.54    0.94
   0  -5 -14   -0.20    0.79
   0  -5  14    1.60    1.87
   0  -5 -14    0.89    1.36
   0   5  14    0.77    1.50
   0   5  14   -0.61    2.32
   0   5  14    0.86    1.63
   0  -5  14    0.41    1.49
   0   5  14   -1.26    1.65
   0  -5  14   -0.30    1.14
   0   5  14    0.52    1.24
   0  -5 -14   -0.23    0.82
   0  -5  14    0.76    1.43
   0  -5 -14    1.26    1.10
   0  -5  15    0.28    1.07
   0  -5 -15    2.14    1.26
   0   5 -15   -0.66    0.92
   0  -5 -15    0.92    0.93
   0  -5 -15   -0.16    0.57
   0   5  15    0.67    1.10
   0  -5  15   -0.59    0.96
   0   5 -15    0.32    1.05
   0  -5 -15    0.29    0.54
   0  -5  15    0.55    1.05
   0  -5 -15    1.27    1.20
   0  -5 -15    0.38    0.72
   0   5 -15    0.35    1.04
   0   5 -15    1.23    1.60
   0  -5 -15    0.20    0.72
   0  -5 -15    0.26    1.08
   0   5  15    2.08    1.76
   0  -5  15   -1.15    1.60
   0   5  15    0.57    1.66
   0  -5 -15    1.01    1.48
   0  -5  15   -0.61    1.11
   0  -5 -15    0.26    0.86
   0  -5 -15    0.22    0.87
   0   5 -15    1.15    1.05
   0  -5  15    0.85    1.62
   0  -5 -15   -0.31    1.18
   0   5  15   -0.41    1.21
   0   5  15    0.65    2.03
   0  -5  15   -0.43    1.64
   0   5  15   -0.46    1.67
   0  -5 -15    3.78    1.20
   0   5  15   -0.45    1.51
   0   5  15   -0.56    1.82
   0  -5 -15    0.53    1.00
   0  -5  15    0.80    1.51
   0  -5  15    1.62    1.18
   0  -5 -16    1.23    1.18
   0  -5  16   -2.72    1.45
   0   5 -16    0.46    0.90
   0  -5 -16    0.56    1.09
   0  -5 -16    0.85    0.81
   0  -5 -16    0.82    1.10
   0  -5 -16    0.16    0.57
   0   5 -16   -0.37    0.90
   0   5  16    0.74    1.09
   0   5 -16    0.67    1.73
   0   5 -16    1.38    1.17
   0   5  16    0.62    1.60
   0  -5  16    0.33    1.21
   0  -5  16    2.85    1.65
   0  -5 -16   -0.54    1.06
   0   5 -16    0.31    0.90
   0  -5 -16    3.70    1.22
   0  -5 -16   -0.33    1.39
   0  -5  16   -0.90    1.98
   0   5  16    1.33    1.37
   0   5  16    0.70    2.46
   0   5  16    0.48    1.89
   0   5 -16   -0.26    1.06
   0  -5  16   -1.40    2.09
   0  -5  16    0.42    1.54
   0   5  16    1.21    1.96
   0   5  16    0.47    1.85
   0  -5  16    2.09    1.45
   0   5 -17   -0.24    1.10
   0  -5  17   -0.32    1.51
   0  -5 -17   -0.26    1.25
   0  -5 -17   -0.57    1.19
   0   5  17    1.23    1.27
   0   5  17    0.67    1.96
   0  -5  17    0.36    1.44
   0  -5  17    0.86    1.88
   0  -5 -17   -0.74    1.03
   0  -5 -17    1.66    1.21
   0   5 -17   -0.33    1.11
   0  -5  17   -0.48    1.95
   0   5  17   -0.48    1.47
   0   5 -17    0.87    1.10
   0  -5 -17    1.02    1.60
   0   5  17    1.48    2.62
   0  -5  17   -0.50    1.96
   0   5 -17    0.27    0.97
   0   5  17    1.54    1.95
   0   5  17    2.60    2.55
   0  -5 -17    0.29    1.20
   0  -5  17   -0.88    1.89
   0  -5  17    0.37    1.51
   0   5  17    0.50    2.02
   0   5  18   10.84    3.12
   0   5 -18    0.25    1.03
   0  -5  18    0.34    1.48
   0  -5 -18    0.28    1.37
   0  -5 -18    4.84    1.81
   0  -5  18    6.53    2.07
   0  -5  18   -0.91    1.68
   0   5  18    5.77    3.08
   0   5 -18    1.40    1.46
   0  -5 -18    3.44    1.52
   0   5  18    5.26    2.87
   0  -5 -18   11.80    2.05
   0   5 -18   -0.61    1.34
   0  -5  18    1.54    2.31
   0   5  18    5.61    2.30
   0  -5 -18    0.36    1.64
   0  -5  18    3.19    2.61
   0   5 -18    0.58    1.11
   0   5  18    4.91    3.12
   0  -5  18   -0.80    1.77
   0  -5 -18    1.20    1.33
   0   5  18    2.09    2.17
   0   5  18   -0.53    2.45
   0  -5  19   -0.36    1.67
   0   5 -19   -0.26    0.95
   0  -5 -19   -0.29    1.55
   0   5  19    0.54    2.17
   0  -5 -19   -0.32    1.61
   0  -5  19   -2.06    1.85
   0  -5  19   -0.48    1.92
   0   5  19    1.55    2.01
   0  -5 -19    0.28    1.04
   0   5 -19   -0.37    1.41
   0   5  19    1.22    2.74
   0  -5 -19    0.56    1.17
   0   5 -19   -0.32    1.43
   0  -5 -19    0.74    1.45
   0   5  19   -0.55    1.78
   0  -5  19   -0.54    2.12
   0   5  19   -0.53    2.15
   0   5 -19   -0.30    1.19
   0   5  19    1.16    2.12
   0  -5  19   -0.57    2.29
   0  -5 -19   -0.31    1.19
   0  -5  19    1.28    1.83
   0   5  19    1.69    2.53
   0   5 -20    0.81    1.10
   0  -5  20    0.39    1.73
   0   5  20   -1.68    2.69
   0  -5 -20   -0.31    1.49
   0  -5 -20    0.99    1.42
   0  -5  20    1.76    1.88
   0  -5  20    0.50    1.94
   0   5  20    0.83    2.57
   0  -5 -20    0.60    1.17
   0   5 -20   -0.39    1.34
   0   5  20    1.92    2.80
   0  -5 -20    1.98    1.21
   0  -5  20   -0.57    2.38
   0   5 -20   -0.33    1.38
   0  -5 -20    1.15    1.64
   0   5  20    0.55    2.42
   0  -5  20    1.21    2.90
   0   5 -20    1.59    1.52
   0   5  20   -1.23    2.40
   0  -5  20   -0.46    1.73
   0  -5 -20    0.32    1.39
   0  -5  21   -1.22    1.92
   0  -5 -21    1.63    1.60
   0   5  21    0.58    2.35
   0  -5 -21    0.35    1.47
   0  -5  21   -0.47    1.84
   0  -5  21    0.52    1.89
   0   5  21   -0.88    2.87
   0   5  21   -0.67    3.33
   0  -5 -21    0.28    1.03
   0   5 -21   -0.42    1.47
   0  -5 -21   -0.32    1.31
   0  -5 -21   -0.40    1.60
   0  -5  21    1.20    2.27
   0   5 -21   -0.70    1.48
   0   5  21    0.57    2.43
   0   5 -21    1.02    2.13
   0   5  21    1.95    2.98
   0  -5  21    1.28    2.50
   0   5 -21    1.00    1.30
   0  -5  21   -1.45    2.27
   0  -5 -21    0.33    1.31
   0  -5  22   -0.43    1.98
   0  -5 -22   -0.34    1.74
   0   5  22   -1.21    2.90
   0  -5 -22    0.36    1.68
   0   5  22    2.81    2.90
   0  -5  22    1.98    1.94
   0  -5  22    0.53    2.01
   0  -5 -22   -0.66    1.55
   0   5 -22   -2.69    2.36
   0   5  22    0.69    3.03
   0   5 -22    1.45    2.51
   0   5 -22    0.73    1.51
   0  -5  22   -0.63    2.68
   0  -5 -22    0.41    1.59
   0   5  22   -2.93    2.87
   0   5 -22    0.54    2.16
   0   5  22   -2.05    3.35
   0  -5  22    2.02    3.23
   0   5 -22    0.69    1.44
   0  -5  22   -1.02    2.35
   0  -5 -22   -0.34    1.54
   0  -5  23   -2.25    2.57
   0  -5 -23    2.13    1.88
   0  -5 -23    0.37    1.69
   0  -5  23    0.52    2.10
   0  -5  23    1.08    1.84
   0   5  23    0.98    3.05
   0   5 -23   -0.47    1.94
   0  -5 -23    0.35    1.55
   0   5 -23    2.52    2.36
   0   5  23    1.43    3.36
   0  -5  23   -1.31    2.94
   0   5 -23    0.38    1.43
   0   5  23   -0.62    2.66
   0  -5 -23    0.83    1.67
   0   5  23    2.01    4.29
   0   5  23   -3.60    3.16
   0   5 -23   -0.56    2.31
   0  -5  23   -0.71    3.85
   0  -5 -23   -0.35    1.56
   0  -5  23    0.54    2.23
   0  -5 -24    0.73    1.72
   0  -5  24    0.94    2.34
   0  -5 -24   -0.38    1.88
   0  -5  24   -0.55    1.94
   0   5  24   -1.03    3.01
   0  -5  24    0.54    2.12
   0   5  24   -1.47    3.14
   0  -5 -24    0.36    1.36
   0   5 -24   -0.48    2.46
   0   5 -24    1.56    2.55
   0  -5  24   -0.67    2.95
   0   5  24   -0.64    2.73
   0   5 -24    0.78    1.82
   0   5  24   -0.61    2.67
   0   5  24    2.08    4.07
   0   5 -24   -0.57    2.25
   0  -5 -24    0.70    1.50
   0  -5  24    0.73    3.05
   0  -5  24   -0.56    2.19
   0  -5  25   -0.97    2.63
   0  -5 -25    0.38    1.76
   0   5  25    0.76    2.67
   0  -5 -25   -0.77    1.50
   0  -5  25   -0.55    1.77
   0  -5  25    0.56    2.39
   0   5  25    1.06    3.11
   0   5 -25    0.99    2.23
   0   5 -25   -0.54    2.46
   0   5  25    0.75    3.37
   0  -5 -25   -1.47    1.65
   0   5  25   -0.65    2.85
   0   5 -25   -1.50    2.50
   0  -5  25   -1.38    3.02
   0   5  25   -1.06    4.54
   0   5  25    0.62    2.41
   0   5 -25    1.18    2.31
   0  -5 -25    0.35    1.53
   0  -5  25    0.76    3.56
   0  -5  25    0.58    2.59
   0  -5  26    1.49    2.52
   0   5  26    1.56    2.75
   0  -5 -26    1.14    2.04
   0  -5 -26    0.38    1.55
   0  -5  26    0.54    1.66
   0  -5  26   -2.28    2.56
   0   5  26    1.08    3.51
   0   5 -26    0.51    2.38
   0   5  26   -0.76    3.32
   0  -5 -26   -0.75    1.71
   0   5 -26    0.55    2.67
   0   5 -26    0.51    2.55
   0   5  26    7.22    3.69
   0  -5  26   -1.40    2.82
   0   5  26    1.23    2.70
   0   5  26    0.94    4.20
   0   5 -26    0.60    2.48
   0   5  26    1.08    4.61
   0  -5 -26   -0.69    1.46
   0  -5  26   -0.77    3.47
   0  -5  26   -1.18    2.77
   0  -5  27    0.50    2.55
   0  -5 -27   -0.76    1.82
   0   5  27   -1.58    2.80
   0  -5 -27    0.76    1.58
   0   5  27    1.09    3.54
   0  -5  27   -0.58    2.26
   0  -5  27    1.04    1.83
   0   5 -27   -1.10    2.41
   0  -5 -27    0.37    1.47
   0   5 -27    0.51    2.66
   0   5 -27    0.51    2.76
   0  -5  27    1.39    2.81
   0   5  27    3.04    2.79
   0   5 -27    1.20    2.35
   0   5  27    5.42    4.87
   0   5  27   -0.93    4.16
   0  -5 -27   -0.66    1.17
   0  -5  27   -0.60    2.68
   0  -5  28    2.00    2.45
   0  -5 -28   -1.12    1.79
   0   5  28    1.59    3.01
   0  -5 -28    0.37    1.54
   0   5  28    3.26    3.98
   0  -5  28   -1.15    2.32
   0  -5  28   -0.49    1.66
   0  -5 -28   -1.85    1.85
   0   5 -28   -1.10    2.84
   0   5 -28    1.03    2.61
   0   5 -28    1.03    2.61
   0  -5  28   -1.38    3.09
   0   5  28    2.36    2.71
   0   5 -28   -0.60    2.68
   0   5  28    0.90    4.15
   0   5  28    1.07    4.94
   0  -5 -28    2.18    1.46
   0  -5  28    1.19    2.48
   0   5 -28    1.95    2.29
   0  -5 -29   -0.36    1.87
   0  -5  29    2.97    2.86
   0   5  29    2.35    2.88
   0  -5 -29   -0.35    1.51
   0  -5  29   -1.48    1.99
   0   5  29   -1.06    3.12
   0  -5  29    0.56    1.99
   0   5 -29   -0.51    2.77
   0   5  29    3.16    4.61
   0   5 -29   -1.08    2.43
   0  -5 -29    1.80    1.87
   0   5 -29   -3.03    2.93
   0  -5  29   -2.67    3.40
   0   5 -29    0.58    2.69
   0   5  29   -3.48    4.08
   0  -5 -29   -1.14    1.12
   0  -5  29   -2.94    2.94
   0   5 -29    1.91    2.19
   0  -5 -30   -0.66    1.34
   0  -5  30   -1.08    2.37
   0  -5  30    0.51    1.50
   0  -5  30    0.35    1.71
   0   5  30    3.07    3.32
   0  -5 -30    0.69    1.47
   0   5 -30    1.48    2.56
   0   5  30    5.07    4.97
   0   5 -30    3.15    2.67
   0   5 -30   -0.98    2.59
   0  -5  30    1.91    2.79
   0   5  30    3.28    3.85
   0   5 -30   -1.13    2.21
   0   5  30   -0.76    3.25
   0  -5 -30   -0.68    1.77
   0  -5  30    0.96    2.36
   0   5 -30   -0.92    2.37
   0  -5  30   -0.57    2.90
   0  -5 -31    0.61    1.34
   0  -5  31   -0.97    1.87
   0   5  31    3.86    3.66
   0  -5  31   -1.03    2.25
   0   5 -31   -0.47    2.46
   0  -5 -31    1.62    1.46
   0   5 -31   -0.80    1.71
   0   5 -31    2.01    2.65
   0   5  31    2.89    5.08
   0  -5  31    0.60    2.26
   0   5 -31   -0.47    2.44
   0   5 -31    1.07    2.29
   0   5  31   -0.76    3.92
   0   5 -31   -0.43    1.89
   0  -5 -31    0.95    1.83
   0   5  31   -2.17    3.25
   0  -5  31   -2.31    2.63
   0  -5 -32    0.86    1.42
   0   5  32    1.35    2.72
   0  -5  32   -0.44    2.30
   0  -5 -32    1.08    1.25
   0  -5  32    0.48    2.03
   0   5  32   -0.89    3.27
   0   5 -32    1.08    1.62
   0   5  32   -1.79    4.48
   0  -5 -32    0.30    1.30
   0   5 -32   -0.44    2.26
   0   5  32   -1.36    3.47
   0   5 -32    3.01    2.65
   0   5 -32   -1.87    2.33
   0   5 -32   -2.00    2.07
   0   5  33   -1.22    2.60
   0  -5  33   -0.81    2.12
   0  -5 -33   -0.25    1.35
   0  -5 -33    0.70    1.09
   0   5  33   -1.61    2.61
   0  -5  33    0.43    2.03
   0   5  33    2.46    4.17
   0   5 -33   -0.63    1.44
   0  -5 -33    0.27    1.25
   0  -5 -33   -0.29    1.50
   0   5 -33   -0.41    2.31
   0   5  33    5.34    3.29
   0   5 -33   -0.92    2.02
   0   5 -33   -5.61    2.71
   0   5 -33    1.08    1.58
   0   5  34   -0.53    2.39
   0   5 -34   -2.37    2.36
   0  -5  34   -1.10    1.90
   0   5  34    2.11    2.76
   0  -5  34   -0.76    1.58
   0   5  34   -0.73    3.44
   0  -5 -34    0.23    1.03
   0  -5 -34   -0.51    1.23
   0   5 -34    0.41    1.77
   0   5  34   -1.48    2.74
   0   5 -34   -0.39    1.91
   0   5 -34    0.32    1.52
   0   5  35    0.59    2.08
   0  -5  35   -0.32    1.34
   0  -5 -35   -0.21    1.09
   0   5  35    1.27    3.11
   0  -5 -35    0.48    1.40
   0   5 -35   -0.34    1.69
   0   5 -35    1.82    1.38
   0   5 -35   -0.34    1.77
   0  -5  35    1.61    1.92
   0   5  35    0.88    1.87
   0  -5  36   -0.78    1.19
   0   5  36   -1.37    1.68
   0   5 -36    0.62    1.55
   0  -5 -36   -0.19    1.13
   0   5 -36    2.65    1.63
   0   5 -36   -1.43    1.61
   0  -5  36   -0.83    1.46
   0  -5 -36   -0.17    0.85
   0   5 -37   -0.25    1.17
   0  -5 -37   -0.88    0.85
   0   5 -37    0.96    1.11
   0   5 -37    0.45    1.14
   0  -5  37   -0.68    1.20
   0   6   0 1716.17  233.63
   0   6   0 1732.72  234.31
   0   6   0 1596.55  234.10
   0   6   0 1753.46  233.87
   0   6   0 1541.72  234.08
   0   6   0 1813.39  233.88
   0  -6  -1  275.40   32.56
   0   6  -1  205.89   32.57
   0   6   1  248.36   32.34
   0   6   1  268.34   32.50
   0   6  -1  228.59   32.19
   0   6  -1  239.52   32.44
   0   6   1  213.61   32.26
   0   6  -1  220.89   32.26
   0   6  -1  215.94   32.52
   0   6   1  239.86   32.06
   0   6   1  227.34   32.64
   0   6  -1  262.62   32.92
   0   6   1  237.13   32.81
   0   6  -1  216.67   31.93
   0   6   1  247.21   32.80
   0  -6  -2 1827.87  204.09
   0   6  -2 1449.78  204.19
   0   6   2 1341.86  203.66
   0  -6  -2 1520.12  203.32
   0   6   2 1510.85  204.20
   0   6  -2 1309.61  203.81
   0   6   2 1665.77  203.97
   0   6  -2 1508.74  203.88
   0   6  -2 1294.32  203.98
   0   6   2 1351.87  203.97
   0   6  -2 1243.25  203.80
   0   6   2 1480.08  204.21
   0   6  -2 1390.68  203.64
   0   6   2 1571.75  203.70
   0  -6  -2 1619.39  203.90
   0  -6  -2 1671.93  203.97
   0  -6  -2 1518.25  203.86
   0  -6  -3  139.91   18.00
   0  -6  -3  163.00   18.17
   0   6  -3  102.59   17.60
   0  -6  -3  142.52   17.34
   0   6  -3  111.33   17.86
   0   6  -3   96.87   17.64
   0   6  -3   96.29   17.92
   0   6   3  131.38   17.70
   0   6   3  132.07   18.39
   0   6   3  122.00   17.76
   0   6  -3   94.57   17.81
   0   6  -3   93.23   17.98
   0  -6  -3  133.70   17.94
   0  -6  -3  124.23   17.92
   0  -6  -3  140.81   17.94
   0  -6  -3  145.25   17.97
   0  -6  -3  147.52   17.96
   0  -6  -4  262.71   33.84
   0  -6   4  284.07   33.97
   0  -6  -4  230.52   33.67
   0  -6  -4  259.90   33.68
   0  -6   4  262.70   33.78
   0  -6  -4  263.50   33.69
   0  -6  -4  252.81   33.66
   0   6   4  226.99   33.38
   0   6  -4  222.57   33.83
   0   6   4  253.13   33.55
   0   6   4  219.59   34.07
   0   6  -4  253.69   33.83
   0   6  -4  248.95   33.58
   0   6  -4  242.81   33.41
   0  -6  -4  225.33   33.48
   0   6  -4  242.39   34.00
   0  -6  -4  231.06   33.06
   0   6  -4  218.20   33.58
   0  -6  -4  227.87   33.24
   0   6  -4  286.78   33.87
   0  -6  -5  147.89   21.96
   0  -6   5  183.64   22.22
   0  -6  -5  156.53   21.99
   0  -6  -5  131.23   21.55
   0   6  -5  175.70   22.02
   0   6  -5  197.08   22.33
   0   6  -5  161.71   22.13
   0   6  -5  174.07   22.46
   0  -6  -5  137.71   21.37
   0   6   5  161.13   21.98
   0   6  -5  177.35   21.78
   0  -6  -5  147.63   21.85
   0   6   5  119.22   21.59
   0   6  -5  169.82   22.32
   0   6   5  138.63   21.82
   0   6   5  135.24   22.43
   0   6  -5  212.67   22.47
   0  -6   5  194.62   22.30
   0  -6  -5  149.70   21.99
   0  -6   5  198.07   22.40
   0  -6  -5  161.22   21.95
   0  -6  -5  165.64   22.02
   0  -6   5  226.27   22.61
   0  -6   5  220.10   22.46
   0  -6  -6  319.56   38.95
   0  -6  -6  299.21   38.87
   0  -6   6  325.16   39.09
   0  -6  -6  316.32   38.96
   0   6   6  276.23   38.47
   0   6  -6  239.30   38.93
   0   6   6  274.47   39.50
   0   6  -6  262.90   39.00
   0   6   6  287.54   38.82
   0   6   6  268.16   38.73
   0   6   6  230.41   38.54
   0  -6  -6  280.29   38.42
   0   6  -6  250.97   38.49
   0  -6  -6  268.04   38.22
   0  -6  -6  274.90   38.74
   0   6  -6  284.64   38.83
   0   6  -6  229.87   38.53
   0   6  -6  260.46   39.09
   0  -6   6  309.10   39.18
   0  -6  -6  284.18   38.85
   0  -6  -6  301.38   38.88
   0  -6  -6  304.80   38.82
   0  -6   6  361.59   39.37
   0  -6  -6  315.55   38.97
   0  -6   6  337.63   39.18
   0  -6  -7  838.46  107.67
   0  -6  -7  853.40  107.71
   0  -6   7  832.98  107.62
   0  -6  -7  845.03  107.58
   0  -6   7  898.23  107.94
   0  -6  -7  828.15  107.78
   0  -6  -7  863.85  107.84
   0   6  -7  968.57  108.05
   0  -6  -7  757.71  107.56
   0  -6  -7  719.16  107.21
   0   6   7  786.34  107.61
   0   6  -7  813.89  107.66
   0   6  -7  641.35  107.27
   0   6   7  702.46  107.21
   0   6   7  739.82  108.33
   0   6  -7  740.95  107.86
   0   6  -7  773.33  107.95
   0  -6  -7  749.23  107.04
   0  -6   7  770.34  107.48
   0   6   7  684.53  107.34
   0   6  -7  732.70  107.29
   0   6  -7  692.52  107.84
   0  -6  -7  807.26  107.66
   0  -6   7  878.06  108.06
   0  -6  -7  857.03  107.62
   0  -6  -7  842.66  107.71
   0  -6   7 1047.01  108.25
   0  -6   7  925.63  108.04
   0  -6  -7  851.20  107.75
   0  -6   8 1061.21  136.79
   0  -6  -8 1123.68  136.76
   0  -6   8 1092.81  137.12
   0  -6  -8 1088.87  136.96
   0  -6  -8 1160.15  137.01
   0   6  -8  971.76  137.07
   0   6   8 1028.35  136.78
   0   6  -8  915.95  137.01
   0   6  -8 1208.94  137.24
   0   6  -8  803.54  136.35
   0  -6  -8  918.28  136.72
   0   6  -8  969.96  136.43
   0  -6   8  923.13  136.61
   0   6   8  977.58  137.57
   0   6  -8  867.36  137.07
   0  -6  -8  940.16  136.18
   0   6  -8 1051.40  136.85
   0   6   8  893.87  136.33
   0  -6  -8  947.52  136.37
   0  -6   8 1122.28  137.21
   0  -6   8 1282.15  137.39
   0  -6  -8 1111.11  136.79
   0  -6   8 1060.83  136.76
   0  -6   8 1161.64  137.19
   0  -6  -8 1110.94  136.93
   0  -6   9  104.02   12.56
   0  -6  -9   91.08   12.39
   0  -6  -9   88.27   12.61
   0  -6   9  104.59   12.46
   0  -6   9  109.73   12.95
   0  -6  -9   96.76   12.66
   0   6  -9   80.01   12.74
   0  -6   9   80.68   12.30
   0   6   9   76.69   13.20
   0   6   9   81.89   12.42
   0   6  -9   91.78   12.15
   0  -6  -9   73.05   11.83
   0   6  -9  100.00   12.63
   0   6   9   80.48   12.10
   0   6  -9   81.85   12.94
   0   6  -9   72.25   12.00
   0  -6  -9   74.68   12.35
   0  -6  -9   72.07   12.01
   0   6  -9  109.15   12.99
   0  -6   9   79.64   12.75
   0  -6   9  123.07   13.25
   0  -6   9  100.14   12.90
   0  -6  -9   97.16   12.61
   0  -6   9   85.69   12.41
   0  -6  10  334.90   40.85
   0  -6 -10  328.23   40.73
   0  -6 -10  295.58   40.81
   0   6 -10  335.36   40.99
   0   6 -10  277.19   41.14
   0   6 -10  295.26   40.44
   0   6 -10  213.23   40.25
   0  -6 -10  268.55   40.17
   0   6 -10  270.51   41.00
   0  -6 -10  285.04   40.81
   0  -6  10  303.80   40.71
   0   6  10  285.10   41.73
   0   6  10  306.62   40.87
   0   6 -10  293.18   41.45
   0   6  10  251.41   40.38
   0  -6  10  294.07   40.23
   0   6 -10  351.54   41.31
   0  -6 -10  286.00   40.93
   0  -6  10  374.96   41.32
   0  -6  10  340.40   40.77
   0  -6 -10  308.88   40.91
   0  -6  10  329.31   41.34
   0   6  10  223.53   40.92
   0  -6  10  395.02   41.57
   0  -6 -10  281.17   40.74
   0  -6  10  347.27   41.31
   0  -6 -10  340.54   40.91
   0   6  10  266.31   41.28
   0  -6  10  324.33   40.84
   0  -6 -11  307.63   39.38
   0  -6  11  316.82   39.52
   0  -6 -11  298.97   39.51
   0   6 -11  256.90   40.07
   0   6  11  257.89   39.03
   0   6 -11  240.85   39.72
   0   6  11  286.97   40.28
   0  -6 -11  289.61   39.49
   0   6 -11  360.40   40.11
   0  -6  11  257.94   39.29
   0  -6 -11  261.30   38.82
   0   6 -11  274.15   39.10
   0  -6  11  281.34   39.39
   0   6 -11  270.93   39.71
   0   6  11  307.46   39.59
   0   6 -11  322.10   39.66
   0  -6  11  272.15   38.84
   0  -6 -11  286.70   39.59
   0  -6  11  327.91   39.41
   0  -6  11  288.94   39.74
   0  -6 -11  289.39   39.19
   0  -6 -11  314.53   39.63
   0   6  11  198.56   39.52
   0  -6  11  290.45   39.86
   0   6  11  232.94   39.71
   0  -6  11  330.37   40.05
   0  -6 -11  305.70   39.51
   0  -6  11  295.56   39.48
   0  -6 -11  301.30   39.51
   0   6  11  244.21   39.95
   0  -6  11  281.46   39.76
   0  -6  12  718.11   92.28
   0  -6 -12  751.64   92.18
   0  -6 -12  725.95   92.35
   0  -6 -12  688.60   92.23
   0   6 -12  605.34   92.46
   0   6 -12  827.14   92.93
   0   6  12  763.87   92.47
   0   6 -12  578.68   92.89
   0  -6 -12  652.94   92.26
   0  -6  12  623.02   92.15
   0   6  12  728.49   93.28
   0  -6  12  633.10   92.12
   0  -6 -12  698.64   91.69
   0  -6  12  654.52   91.63
   0   6  12  612.97   91.81
   0   6 -12  538.54   92.50
   0   6 -12  567.51   91.72
   0  -6 -12  620.07   91.63
   0   6 -12  710.33   92.42
   0  -6 -12  743.32   92.48
   0  -6  12  801.02   92.25
   0  -6 -12  688.40   92.32
   0  -6 -12  685.98   91.99
   0   6  12  520.42   92.46
   0  -6 -12  720.46   92.47
   0  -6  12  627.74   92.61
   0   6  12  568.83   92.55
   0  -6  12  770.51   92.91
   0  -6 -12  794.65   92.40
   0  -6  12  715.39   92.33
   0  -6 -12  724.50   92.30
   0   6  12  578.44   92.85
   0  -6  13   22.71    4.44
   0  -6 -13   31.11    4.70
   0  -6 -13   31.13    4.55
   0  -6  13   24.50    4.41
   0  -6 -13   26.34    4.62
   0   6 -13   26.12    4.88
   0   6 -13   30.62    4.76
   0  -6 -13   26.84    4.57
   0   6 -13   30.15    5.69
   0   6 -13   33.93    5.20
   0  -6  13   24.69    4.45
   0   6  13   17.96    4.95
   0   6  13   27.52    4.67
   0  -6  13   31.59    4.56
   0  -6 -13   24.59    4.75
   0  -6  13   25.08    4.44
   0  -6 -13   24.53    4.24
   0   6 -13   22.49    4.43
   0  -6 -13   27.30    4.60
   0   6  13   16.71    4.67
   0  -6 -13   27.80    4.73
   0   6  13   23.90    4.97
   0  -6  13   32.21    5.22
   0   6  13   19.50    4.90
   0  -6 -13   22.37    4.35
   0  -6 -13   29.79    4.63
   0   6  13   19.46    5.03
   0  -6  13   32.15    4.75
   0  -6 -14  164.69   20.37
   0  -6 -14  163.99   20.19
   0  -6 -14  147.26   20.19
   0  -6  14  137.19   20.17
   0   6 -14  138.39   20.33
   0  -6  14  116.55   19.99
   0   6 -14  111.37   20.27
   0   6  14  163.04   20.55
   0   6 -14  105.71   20.85
   0  -6  14  117.25   20.03
   0   6  14  155.94   21.43
   0  -6 -14  143.72   20.30
   0  -6  14  123.22   20.02
   0  -6 -14  163.80   20.58
   0  -6  14  132.95   20.50
   0   6  14  132.84   20.92
   0  -6  14  160.17   20.19
   0   6  14  134.20   21.58
   0   6 -14  113.31   20.07
   0  -6 -14  146.92   20.27
   0  -6 -14  161.26   20.03
   0  -6 -14  143.62   20.34
   0   6  14  140.36   20.79
   0   6  14  137.40   20.80
   0   6  14  139.14   20.98
   0  -6  14  149.29   20.85
   0  -6 -14  166.91   20.34
   0  -6  14  135.78   20.60
   0  -6 -14  147.55   20.16
   0   6  14  147.75   21.29
   0   6  14  127.71   20.81
   0  -6  14  132.51   20.23
   0  -6 -15  168.63   24.21
   0  -6  15  185.72   24.39
   0  -6 -15  167.73   24.07
   0  -6  15  180.85   24.77
   0   6  15  157.29   25.05
   0  -6  15  181.93   24.28
   0  -6 -15  163.27   24.46
   0  -6  15  202.23   24.28
   0   6  15  164.10   25.74
   0   6 -15  139.52   24.16
   0  -6 -15  154.32   24.14
   0  -6 -15  169.21   23.97
   0   6 -15  172.32   24.46
   0   6 -15  144.90   25.19
   0   6  15  178.68   24.56
   0   6  15  153.42   24.73
   0  -6 -15  168.35   24.38
   0  -6 -15  188.34   24.32
   0   6  15  163.43   25.06
   0  -6  15  196.05   25.12
   0  -6  15  171.75   24.39
   0   6  15  155.56   24.96
   0   6  15  161.69   25.30
   0  -6  15  161.40   24.68
   0  -6  16  144.53   19.97
   0  -6 -16  167.31   19.92
   0  -6 -16  150.20   19.94
   0   6 -16  113.77   19.59
   0   6  16  150.51   20.38
   0  -6  16  130.59   20.25
   0   6  16  129.57   20.89
   0  -6  16  132.24   19.87
   0  -6  16  154.95   19.89
   0  -6 -16  131.91   19.58
   0   6 -16  110.00   19.83
   0   6  16  148.25   21.78
   0  -6 -16  137.22   19.84
   0   6  16  126.11   20.45
   0  -6 -16  145.62   20.13
   0   6  16  128.42   20.67
   0  -6  16  149.03   20.70
   0  -6 -16  161.49   20.03
   0   6  16  132.28   20.73
   0  -6  16  118.38   19.88
   0   6  16  135.66   21.05
   0  -6  16  139.58   20.38
   0   6 -17   71.08   13.51
   0  -6 -17  115.89   14.11
   0  -6 -17  104.28   13.88
   0  -6  17   88.25   13.94
   0   6  17   86.84   14.95
   0  -6  17  112.35   13.97
   0  -6  17   96.38   14.01
   0  -6  17  106.95   14.64
   0  -6 -17  102.70   13.73
   0  -6 -17   84.34   13.78
   0   6 -17   84.63   13.96
   0  -6 -17   95.82   14.11
   0   6  17   90.27   14.66
   0  -6  17   86.02   14.50
   0   6  17   94.77   15.91
   0  -6 -17  101.55   13.97
   0   6 -17   78.35   13.71
   0  -6  17   91.68   14.65
   0   6  17  102.97   15.14
   0   6  17  110.89   15.20
   0   6  17  101.69   15.41
   0  -6  17   81.53   14.28
   0  -6  17   87.15   14.06
   0  -6 -18  103.72   14.88
   0   6 -18   92.66   14.60
   0  -6  18  119.55   15.26
   0  -6 -18  117.46   14.90
   0  -6  18  110.58   15.09
   0  -6  18  138.49   15.11
   0   6  18  101.43   16.13
   0  -6  18  104.03   15.43
   0  -6 -18   81.09   14.59
   0   6 -18   94.04   14.94
   0   6  18  119.13   16.62
   0  -6 -18   89.27   14.50
   0   6 -18   85.14   14.74
   0   6  18  104.65   15.82
   0  -6 -18   90.83   14.94
   0  -6  18   96.46   15.61
   0   6  18   85.95   16.37
   0   6 -18   78.32   14.60
   0  -6 -18  101.71   14.85
   0   6  18  107.32   16.10
   0  -6  18  121.94   16.03
   0   6  18   97.48   15.89
   0  -6  18  106.86   15.24
   0   6  18  107.21   16.45
   0  -6  19  481.50   63.43
   0  -6 -19  520.28   63.34
   0   6 -19  399.85   62.88
   0  -6 -19  537.22   63.26
   0  -6  19  453.12   63.38
   0  -6  19  571.45   63.36
   0   6  19  406.47   64.45
   0  -6  19  466.99   63.78
   0  -6 -19  376.01   62.90
   0   6  19  446.93   65.35
   0   6  19  513.52   64.98
   0   6 -19  398.74   63.23
   0  -6 -19  473.36   62.99
   0   6  19  407.92   63.96
   0   6 -19  413.59   63.11
   0  -6 -19  388.16   63.18
   0   6  19  562.92   64.80
   0  -6  19  399.70   63.82
   0   6  19  472.89   64.52
   0   6 -19  419.64   63.06
   0  -6  19  447.68   64.10
   0  -6 -19  475.66   63.23
   0   6  19  505.45   64.63
   0  -6  19  485.95   63.60
   0  -6 -20   88.58   13.51
   0  -6 -20  100.08   13.54
   0  -6  20  106.39   13.92
   0  -6  20   91.62   13.73
   0  -6  20  120.56   13.77
   0  -6  20  100.16   14.38
   0   6  20   63.86   14.39
   0   6 -20   90.39   13.75
   0   6  20   91.69   15.20
   0  -6 -20   84.49   13.22
   0  -6 -20   65.70   13.08
   0  -6  20   70.95   14.10
   0   6  20   86.32   14.43
   0  -6 -20   79.64   13.60
   0   6  20  111.59   15.17
   0   6 -20   85.32   13.49
   0   6  20  112.78   15.17
   0   6  20  107.22   16.24
   0   6  20   97.06   14.94
   0   6 -20   77.57   13.36
   0  -6 -20   78.19   13.37
   0  -6  20   95.41   14.63
   0  -6  20  105.13   14.13
   0   6  20  114.52   15.39
   0  -6  21    3.30    2.16
   0   6  21    0.68    3.16
   0  -6 -21    2.97    1.96
   0  -6 -21    2.18    1.90
   0  -6  21    1.66    1.71
   0  -6  21    4.77    2.45
   0  -6  21    1.60    2.46
   0   6  21   -0.87    1.92
   0  -6 -21    1.56    1.36
   0  -6 -21    1.84    1.30
   0   6  21    0.78    3.33
   0   6 -21    3.08    2.04
   0   6 -21    1.51    1.41
   0  -6  21   -0.62    2.81
   0  -6 -21    4.56    2.13
   0   6  21    0.68    3.04
   0   6 -21    3.36    2.28
   0   6  21    2.08    4.20
   0   6  21    2.95    2.99
   0   6 -21    3.21    1.80
   0  -6 -21    3.18    1.91
   0  -6  21    0.65    2.64
   0  -6  21    1.42    1.99
   0   6  21    2.15    3.38
   0   6  22    4.22    3.35
   0  -6  22    2.15    2.40
   0  -6 -22    7.17    2.26
   0  -6 -22    5.22    2.26
   0   6  22    6.39    3.62
   0  -6  22    3.63    2.06
   0  -6  22    7.65    3.17
   0  -6  22    4.11    2.14
   0  -6 -22    9.57    2.25
   0  -6 -22    0.61    1.37
   0   6  22    2.40    3.96
   0   6 -22    4.27    2.04
   0  -6 -22    3.38    2.29
   0  -6  22    1.30    2.89
   0   6 -22    4.64    2.83
   0   6  22    8.95    3.97
   0  -6  22    3.39    3.36
   0   6  22    2.31    3.41
   0   6 -22    2.94    1.80
   0  -6 -22    3.59    1.90
   0  -6  22    6.46    2.85
   0   6  22    3.75    3.78
   0   6  23   26.59    5.68
   0  -6  23    9.79    3.44
   0  -6 -23   18.25    3.63
   0  -6 -23   19.40    3.77
   0   6  23   19.03    5.24
   0  -6  23   12.29    3.61
   0  -6  23    8.32    3.59
   0  -6  23   16.85    3.58
   0   6 -23   16.60    4.11
   0   6  23   18.06    5.76
   0   6 -23   16.88    4.34
   0  -6 -23   21.76    3.62
   0  -6 -23   11.99    3.53
   0   6 -23   16.29    3.52
   0  -6  23    4.66    3.83
   0   6 -23   11.35    3.92
   0   6  23   31.41    5.95
   0  -6 -23   18.81    3.65
   0   6 -23   13.52    3.33
   0  -6  23   11.27    4.90
   0  -6  23    8.79    3.85
   0  -6 -24  111.86   17.35
   0  -6  24  137.24   17.95
   0  -6 -24  130.17   17.42
   0  -6  24   96.54   17.70
   0  -6  24  150.41   17.61
   0  -6  24  133.00   17.93
   0   6  24   86.63   18.57
   0   6  24  155.47   20.02
   0   6 -24  102.59   17.83
   0   6 -24  125.24   18.01
   0  -6 -24  107.47   17.08
   0   6 -24  108.32   17.33
   0   6  24  151.76   19.34
   0  -6  24   85.23   17.93
   0   6  24  176.59   19.65
   0   6 -24  106.34   18.00
   0  -6 -24   97.95   17.10
   0  -6  24  109.62   18.59
   0  -6  24  116.85   17.96
   0  -6  25   22.00    5.22
   0   6  25   37.96    7.07
   0  -6 -25   32.90    5.30
   0  -6 -25   25.50    4.99
   0  -6  25   18.81    5.24
   0   6  25   28.17    6.84
   0  -6  25   27.81    5.48
   0  -6  25   37.66    5.32
   0   6 -25   28.84    5.89
   0   6 -25   41.37    6.46
   0   6  25   27.03    7.33
   0  -6 -25   24.33    4.77
   0   6 -25   17.53    4.76
   0  -6  25   16.60    5.58
   0   6  25   37.49    7.18
   0   6 -25   25.05    5.79
   0   6  25   34.43    6.81
   0   6 -25   19.83    5.58
   0  -6 -25   29.96    5.03
   0  -6  25   18.50    5.99
   0  -6  25   24.00    5.62
   0  -6  26  141.32   20.23
   0   6  26  168.54   21.95
   0  -6 -26  125.91   19.72
   0  -6 -26  145.44   19.87
   0  -6  26   84.94   19.66
   0  -6  26  172.21   20.04
   0   6  26  106.75   21.29
   0  -6  26  129.19   20.11
   0   6 -26  128.56   20.36
   0   6  26  185.16   22.71
   0  -6 -26  125.69   19.56
   0   6 -26  131.31   20.49
   0   6 -26  140.01   20.57
   0   6  26  181.96   22.02
   0  -6  26   91.09   20.20
   0   6  26  209.93   24.04
   0   6 -26  144.40   20.80
   0   6  26  213.15   22.21
   0  -6 -26  122.12   19.55
   0  -6  26   94.97   20.54
   0   6  26  206.13   21.45
   0  -6  26  121.98   20.23
   0   6  27  199.30   27.48
   0  -6 -27  152.77   25.50
   0  -6  27  177.95   26.07
   0  -6 -27  203.15   25.77
   0   6  27  191.27   28.07
   0  -6  27  155.46   25.89
   0  -6  27  128.92   25.66
   0  -6  27  223.24   25.86
   0  -6 -27  174.52   25.50
   0   6  27  236.19   28.48
   0   6 -27  183.40   26.41
   0   6 -27  185.05   26.47
   0   6 -27  205.84   26.62
   0  -6  27  110.00   25.94
   0   6  27  274.49   28.29
   0   6  27  202.26   28.64
   0   6  27  295.66   28.24
   0   6 -27  189.11   26.63
   0   6 -27  169.93   26.40
   0  -6 -27  141.14   25.25
   0  -6  27  182.79   26.38
   0  -6 -28   52.28    9.66
   0  -6  28   70.77   10.48
   0  -6 -28   69.48    9.91
   0   6  28  108.65   12.83
   0  -6  28   57.61   10.12
   0   6  28   51.63   11.34
   0  -6  28   73.95    9.94
   0  -6  28   37.21    9.63
   0   6 -28   65.81   10.63
   0   6 -28   64.55   10.63
   0  -6 -28   56.57    9.60
   0  -6  28   49.32   10.56
   0   6 -28   66.40   10.72
   0   6  28   79.24   13.95
   0   6  28   82.61   13.13
   0   6 -28   63.65   10.75
   0   6  28  125.91   12.65
   0  -6 -28   53.97    9.46
   0  -6  28   65.96   10.65
   0   6 -28   63.13   10.47
   0  -6 -29   58.94    8.50
   0   6  29   61.56   10.18
   0  -6  29   66.86    9.23
   0  -6 -29   45.09    8.19
   0   6  29   56.41   10.44
   0  -6  29   73.53    8.67
   0  -6  29   50.37    8.74
   0   6 -29   61.67    9.37
   0  -6 -29   44.26    8.09
   0   6 -29   57.36    9.29
   0   6  29   80.24   12.50
   0   6 -29   57.47    9.21
   0  -6  29   31.27    8.74
   0   6  29   67.40   11.62
   0   6 -29   52.19    9.34
   0  -6 -29   36.60    7.86
   0  -6  29   45.09    8.85
   0   6 -29   64.77    9.34
   0  -6 -30   -0.32    1.49
   0  -6  30    1.54    2.07
   0  -6  30    0.89    1.75
   0   6  30   -0.90    2.80
   0  -6 -30    2.07    1.46
   0   6 -30    3.93    2.55
   0   6 -30    3.15    2.67
   0   6  30   -1.06    4.54
   0   6 -30    0.99    2.27
   0  -6  30   -1.81    2.57
   0   6  30    9.78    4.85
   0   6 -30    2.79    2.39
   0   6  30    0.73    2.48
   0  -6 -30    0.30    1.62
   0  -6  30    1.74    2.38
   0   6 -30   -0.93    2.28
   0  -6  30    2.03    2.23
   0  -6  31   43.35    7.95
   0  -6  31   40.77    7.93
   0   6  31   50.87    9.58
   0   6  31   54.08   10.83
   0   6 -31   51.71    8.53
   0   6 -31   49.07    8.47
   0  -6 -31   49.14    7.61
   0   6 -31   59.71    8.75
   0  -6 -31   44.17    7.76
   0  -6  31   29.49    8.03
   0   6  31   76.77   10.83
   0   6 -31   45.06    8.43
   0   6 -31   56.09    8.53
   0  -6 -31   42.97    7.53
   0  -6 -31   54.57    7.71
   0  -6  31   50.84    8.25
   0   6  31   59.08    9.47
   0  -6 -32  159.50   23.69
   0  -6 -32  137.74   23.60
   0  -6  32  151.39   24.17
   0   6  32  226.52   25.79
   0  -6  32  150.75   24.06
   0   6  32  171.36   25.52
   0   6  32  285.77   28.26
   0   6 -32  177.06   24.26
   0   6 -32  166.40   24.56
   0  -6 -32  159.43   23.90
   0   6 -32  189.03   24.65
   0   6  32  254.47   26.76
   0   6 -32  135.97   24.29
   0  -6 -32  175.05   24.01
   0   6 -32  185.38   24.44
   0   6  33    2.12    2.40
   0  -6 -33    3.61    1.35
   0  -6  33    3.48    1.99
   0   6  33    2.59    2.39
   0  -6  33    2.94    1.75
   0   6  33   -3.35    4.19
   0   6 -33    2.86    1.74
   0   6 -33    1.99    2.29
   0  -6 -33    0.80    1.36
   0   6  33    4.44    3.36
   0   6 -33    0.87    1.88
   0  -6 -33    1.64    1.68
   0   6 -33    4.97    2.30
   0   6 -34   40.04    7.10
   0  -6  34   43.23    6.81
   0  -6  34   25.25    6.26
   0   6  34   45.57    7.56
   0   6 -34   36.44    6.44
   0  -6 -34   37.44    6.40
   0  -6 -34   46.02    6.58
   0   6 -34   47.22    6.87
   0   6  35  111.04   13.35
   0  -6 -35   60.60   10.68
   0  -6 -35   67.71   10.79
   0  -6  35   77.90   11.17
   0   6 -35   75.56   11.37
   0   6  35  113.01   12.33
   0   6 -36    3.70    1.50
   0  -6 -36    2.53    1.07
   0  -6  36    1.12    1.30
   0   6 -36    2.43    1.58
   0   6 -37    2.96    1.31
   0  -7   0   -0.19    0.84
   0  -7   0    0.67    1.05
   0   7   0    0.32    0.95
   0   7   0    0.20    0.51
   0   7   0    2.21    1.58
   0   7   0   -0.20    0.70
   0   7   0   -0.30    1.01
   0   7   0    1.10    0.90
   0  -7   0   -0.23    1.00
   0  -7   0    0.19    0.84
   0  -7   0    0.20    0.91
   0  -7   0    2.28    1.04
   0  -7   0   -0.62    0.98
   0  -7  -1    0.61    0.98
   0  -7   1    0.21    0.88
   0  -7  -1    0.63    0.87
   0  -7   1    0.43    0.96
   0  -7  -1   -0.57    0.94
   0  -7   1   -0.36    0.86
   0  -7  -1    0.69    1.00
   0  -7   1   -0.22    0.86
   0   7   1   -0.37    1.02
   0   7   1   -0.19    0.79
   0   7   1    1.62    1.34
   0   7   1   -0.64    0.88
   0   7  -1    0.25    0.56
   0   7   1    4.75    1.10
   0   7  -1   -0.22    0.88
   0   7   1    1.30    0.97
   0   7  -1    3.70    1.66
   0   7  -1    1.91    1.19
   0   7  -1    0.65    1.34
   0  -7  -1   -0.58    0.93
   0  -7  -1   -0.44    0.96
   0  -7   1    0.55    0.79
   0  -7   1   -0.23    1.00
   0  -7  -1   -0.42    1.02
   0  -7  -1    6.79    1.46
   0  -7   1    1.22    1.08
   0  -7  -1    0.60    0.96
   0  -7  -1    3.93    1.15
   0  -7  -2    0.63    0.96
   0  -7   2   -0.21    1.01
   0  -7  -2    2.21    1.06
   0  -7   2    0.88    1.00
   0  -7  -2    0.59    0.95
   0  -7   2    0.61    0.94
   0  -7   2    0.21    0.79
   0  -7  -2    1.17    1.01
   0   7  -2    0.75    0.78
   0   7  -2    4.98    1.53
   0   7  -2    0.80    0.51
   0   7   2    1.95    0.96
   0   7   2    1.09    1.39
   0   7  -2    1.11    1.50
   0   7  -2    0.23    0.83
   0   7  -2    0.65    1.16
   0   7   2    4.62    1.07
   0   7   2    1.40    1.37
   0   7   2    3.57    1.24
   0  -7  -2    0.79    1.06
   0  -7   2    0.18    0.80
   0  -7  -2    0.84    0.86
   0  -7  -2   -0.64    1.07
   0  -7   2    1.23    1.34
   0  -7  -2    2.57    1.14
   0  -7  -2   -0.20    0.84
   0  -7   2    0.86    0.92
   0  -7  -2    2.23    1.10
   0  -7  -3    1.71    1.03
   0  -7   3   -0.17    0.77
   0  -7  -3   -0.40    0.91
   0  -7   3    0.23    0.97
   0  -7   3   -1.08    1.22
   0  -7  -3    1.23    1.06
   0  -7  -3   -0.24    0.97
   0  -7   3   -0.21    0.93
   0   7  -3   -0.17    0.74
   0   7   3   -0.17    0.74
   0   7  -3    0.37    1.31
   0   7  -3   -0.50    1.06
   0   7   3    0.94    1.06
   0   7   3    0.78    1.05
   0   7   3    1.51    1.69
   0   7  -3   -0.51    0.97
   0   7   3    0.17    0.72
   0   7  -3    1.15    0.85
   0   7   3    4.33    1.73
   0   7  -3    1.31    1.20
   0   7  -3   -0.45    0.92
   0  -7  -3   -0.20    0.80
   0  -7   3    0.51    1.10
   0  -7  -3    0.22    0.95
   0  -7   3    1.24    0.79
   0  -7  -3   -0.21    0.92
   0  -7  -3    1.39    0.91
   0  -7   3   -0.69    1.21
   0  -7  -3    6.36    1.46
   0  -7  -4    0.20    0.95
   0  -7   4   -0.18    0.82
   0  -7  -4   -0.66    1.09
   0  -7   4    0.71    1.09
   0  -7  -4    0.85    1.05
   0  -7   4   -0.23    1.01
   0  -7   4   -0.36    0.80
   0  -7  -4    1.23    1.02
   0  -7   4    2.42    1.03
   0   7  -4    0.55    1.07
   0   7  -4    1.12    1.42
   0   7  -4    9.05    1.58
   0   7   4    0.84    0.83
   0   7   4   -0.28    0.92
   0   7  -4    0.26    1.04
   0   7   4    4.44    1.34
   0   7   4    0.71    1.16
   0   7  -4    0.30    0.67
   0   7   4    8.30    1.30
   0   7  -4    1.00    1.08
   0   7   4    1.22    1.69
   0   7  -4    2.30    1.11
   0  -7   4   -0.17    0.80
   0  -7  -4   -0.20    0.91
   0  -7   4   -0.27    1.22
   0  -7  -4    0.88    1.06
   0  -7  -4   -0.65    1.06
   0  -7   4    0.28    1.15
   0  -7  -4   -0.20    0.92
   0  -7   4   -0.97    1.33
   0  -7  -4    2.09    1.18
   0  -7  -5    0.45    0.93
   0  -7  -5   -0.20    0.92
   0  -7   5    0.74    1.11
   0  -7   5    1.13    0.85
   0  -7  -5    0.45    1.05
   0  -7   5    0.90    0.87
   0  -7   5    2.69    1.27
   0  -7   5    0.78    0.88
   0  -7  -5   -0.25    0.99
   0  -7  -5    7.84    1.60
   0  -7   5    0.28    1.21
   0  -7  -5    0.79    0.94
   0  -7   5    0.52    1.02
   0  -7  -5    0.20    0.87
   0  -7   5    1.17    1.35
   0  -7  -5    1.56    1.16
   0   7  -5   -0.68    1.33
   0   7  -5   -0.29    0.95
   0   7   5    0.43    1.60
   0   7   5    1.43    0.80
   0   7  -5    0.21    0.88
   0   7  -5    0.56    1.11
   0   7   5    0.18    0.70
   0   7  -5    2.25    1.47
   0   7   5    1.21    0.87
   0   7  -5    6.88    1.42
   0   7  -5    0.71    0.66
   0   7   5    0.70    1.00
   0  -7  -6   -0.40    1.00
   0  -7   6   -0.79    0.85
   0   7  -6    1.22    0.70
   0   7  -6   -0.33    0.84
   0  -7  -6    0.39    0.82
   0   7  -6    0.23    0.88
   0   7  -6   -0.55    0.97
   0  -7  -6    1.60    1.14
   0   7   6    0.70    0.75
   0   7  -6    0.30    1.06
   0   7   6    0.70    0.89
   0   7   6   -1.40    1.88
   0  -7  -6    0.43    0.48
   0   7   6    0.53    0.57
   0   7  -6   -0.31    1.13
   0   7  -6   -0.76    1.29
   0  -7   6    0.26    1.25
   0  -7   6    0.55    0.78
   0  -7  -6   -0.23    1.14
   0  -7  -6    0.59    0.94
   0  -7  -6    0.23    1.08
   0  -7   6   -0.30    1.38
   0  -7  -6    1.83    1.14
   0  -7  -6    0.41    0.90
   0  -7   6    1.53    1.56
   0  -7   6   -1.10    1.29
   0  -7   7    0.21    0.90
   0  -7  -7    0.61    1.08
   0  -7   7   -0.19    0.79
   0  -7  -7   -0.73    1.20
   0  -7   7    2.48    1.35
   0  -7  -7   -0.21    0.90
   0   7   7    0.67    0.68
   0   7  -7    1.32    1.17
   0   7  -7   -0.32    1.03
   0   7  -7    1.59    0.72
   0   7  -7    0.96    1.13
   0  -7  -7    1.41    1.15
   0   7   7   21.87    3.64
   0  -7  -7    0.92    0.57
   0   7   7    1.44    1.03
   0   7   7    0.49    0.61
   0   7  -7    1.91    1.43
   0   7  -7    2.68    1.46
   0  -7  -7    0.98    1.02
   0  -7  -7    0.47    1.11
   0  -7   7    0.63    1.39
   0  -7   7   18.88    2.68
   0  -7  -7   -0.24    1.16
   0  -7  -7    1.69    1.08
   0  -7   7    0.88    1.25
   0  -7  -7   -0.25    1.09
   0  -7   8    0.22    1.01
   0  -7  -8   -0.41    0.95
   0  -7   8   -0.39    0.95
   0  -7   8   -0.58    1.43
   0  -7  -8   -0.51    1.23
   0  -7  -8    1.08    1.25
   0   7   8    0.34    0.50
   0   7  -8    0.35    1.19
   0   7  -8   -0.68    1.24
   0   7  -8    2.30    1.17
   0   7   8    0.25    0.95
   0  -7  -8   -0.48    0.95
   0  -7  -8    0.18    0.13
   0   7  -8    0.79    0.61
   0   7   8    0.53    2.01
   0   7  -8   -0.71    1.40
   0  -7  -8    1.02    0.19
   0  -7  -8    0.10    0.48
   0  -7  -8    0.67    0.99
   0   7  -8    1.93    1.47
   0  -7   8    5.65    2.01
   0  -7  -8    1.95    1.08
   0  -7  -8    0.48    1.06
   0  -7   8    1.01    1.47
   0  -7  -8    0.22    1.08
   0  -7  -8    2.45    1.25
   0  -7  -8   -0.76    1.14
   0  -7   8    0.62    0.74
   0  -7   8    0.31    1.55
   0  -7   9    0.23    1.04
   0  -7  -9    0.43    1.10
   0  -7  -9    1.35    1.33
   0  -7   9    0.93    1.36
   0  -7   9    0.20    0.88
   0  -7  -9    0.28    1.25
   0   7  -9    0.75    1.10
   0   7   9    0.52    1.03
   0   7  -9   -0.13    0.49
   0   7   9    0.21    0.44
   0   7   9    0.97    0.70
   0  -7  -9    0.32    0.48
   0   7  -9    0.80    1.35
   0   7  -9   -0.72    1.27
   0  -7  -9    1.20    1.05
   0   7   9   -1.13    2.21
   0  -7  -9   -0.25    1.09
   0  -7  -9    0.39    0.79
   0  -7   9    0.35    1.62
   0  -7  -9    2.00    1.41
   0  -7  -9   -0.45    1.07
   0  -7   9   -0.35    1.59
   0  -7   9   -0.33    1.54
   0  -7  -9    1.04    1.14
   0  -7   9    0.22    0.88
   0  -7  10   -0.49    1.07
   0  -7 -10   -0.87    1.40
   0  -7  10    1.26    0.96
   0  -7  10    5.90    1.87
   0  -7 -10    0.29    1.31
   0  -7 -10   -0.57    1.08
   0   7  10    1.06    1.73
   0   7 -10    0.29    0.93
   0   7 -10   -0.39    1.39
   0   7 -10   -0.44    1.37
   0   7 -10    1.59    1.23
   0   7 -10    0.76    1.34
   0  -7 -10    1.53    1.00
   0   7  10    0.83    1.09
   0  -7 -10   -0.78    1.34
   0   7  10    0.42    1.31
   0  -7 -10    0.30    1.49
   0  -7  10   -0.37    1.72
   0  -7 -10   -0.46    1.36
   0  -7  10    1.93    1.08
   0   7  10   -0.44    1.14
   0  -7 -10   -0.27    1.10
   0  -7  10   -0.35    1.48
   0  -7 -11   -0.91    1.40
   0  -7  11    0.26    0.98
   0   7 -11    1.46    1.66
   0   7 -11   -0.41    1.20
   0  -7 -11    0.54    0.70
   0   7  11   -0.57    1.47
   0   7 -11    0.40    1.12
   0   7 -11    0.42    0.93
   0  -7  11   -0.24    0.89
   0   7 -11   -0.30    0.94
   0   7  11    0.59    1.05
   0  -7  11   -0.65    1.00
   0  -7 -11   -1.20    1.55
   0  -7  11   -0.35    1.44
   0  -7 -11   -0.88    1.37
   0   7  11   -0.44    1.37
   0  -7  11   -0.79    1.89
   0  -7  11    1.57    1.76
   0  -7 -11   -0.97    1.38
   0  -7  11    2.57    1.76
   0  -7 -11    1.09    1.13
   0   7  11    0.48    1.14
   0  -7  11   -0.26    0.91
   0  -7 -12   -0.23    1.30
   0  -7  12    0.27    1.03
   0   7 -12   -0.43    1.19
   0   7 -12    0.96    1.04
   0   7  12   -0.60    1.44
   0  -7 -12   -0.29    0.85
   0   7 -12    2.72    1.47
   0   7 -12   -0.54    1.39
   0   7 -12    0.43    0.93
   0  -7  12    0.51    0.71
   0   7  12    0.32    0.94
   0  -7 -12    0.32    1.39
   0  -7  12    0.23    0.89
   0  -7  12    1.10    1.52
   0  -7 -12    0.60    1.35
   0   7  12   -0.93    1.43
   0  -7  12   -0.42    1.87
   0   7  12    1.83    1.74
   0  -7 -12    0.50    1.28
   0  -7 -12    0.28    1.33
   0  -7  12    0.42    1.63
   0   7  12   -0.52    1.68
   0  -7  12   -0.28    0.94
   0  -7 -12    1.66    1.21
   0  -7  12   -0.39    1.56
   0  -7 -13   -0.49    1.29
   0  -7  13    1.15    1.22
   0   7 -13   -0.44    1.15
   0   7 -13   -0.34    1.00
   0   7 -13    1.17    1.62
   0   7 -13    1.45    1.26
   0  -7  13    0.47    1.16
   0  -7 -13   -0.33    1.50
   0  -7 -13    0.58    0.69
   0  -7 -13    0.31    1.31
   0  -7  13   -0.44    1.99
   0   7  13    0.49    1.72
   0   7  13    0.48    1.57
   0  -7 -13   -1.05    1.34
   0  -7  13    2.65    2.12
   0  -7 -13   -0.29    1.22
   0   7  13   -4.08    2.35
   0  -7  13   -0.89    1.20
   0   7  13   -1.12    1.73
   0  -7  14   -0.60    1.51
   0  -7 -14   -0.51    1.22
   0   7 -14   -0.64    1.76
   0  -7 -14   -0.60    1.41
   0   7 -14    0.52    1.24
   0  -7  14   -0.25    1.03
   0  -7 -14   -0.35    1.72
   0   7 -14    1.01    1.10
   0  -7 -14    0.41    0.78
   0  -7 -14   -1.26    1.45
   0  -7  14    2.79    2.14
   0  -7 -14   -0.35    1.44
   0   7  14    1.54    1.74
   0   7  14    1.03    1.67
   0   7  14    2.37    2.89
   0  -7 -14   -0.91    1.40
   0  -7  14    1.87    1.94
   0   7  14   -0.61    2.39
   0   7  14   -0.60    1.67
   0   7  14   -0.61    2.52
   0  -7  14   -0.32    1.20
   0  -7 -15    0.27    1.27
   0  -7  15   -0.32    1.53
   0  -7 -15   -0.62    1.55
   0  -7 -15   -0.74    1.74
   0  -7  15    0.78    1.16
   0  -7 -15   -0.22    0.80
   0   7 -15    1.06    1.30
   0  -7 -15   -0.97    1.34
   0   7  15    1.08    1.76
   0  -7 -15    0.36    1.73
   0   7  15    4.20    3.39
   0  -7 -15    0.31    1.34
   0   7  15    2.56    2.65
   0  -7  15    1.97    2.10
   0   7  15   -1.27    2.78
   0   7  15    0.65    1.91
   0  -7  15    0.34    1.32
   0   7 -16    0.30    1.06
   0  -7 -16    0.28    1.32
   0  -7  16    0.33    1.50
   0  -7 -16   -0.65    1.58
   0  -7  16   -0.54    1.35
   0  -7  16   -0.45    1.98
   0  -7 -16    0.33    1.20
   0   7 -16    0.37    1.36
   0  -7 -16    0.23    0.96
   0   7  16    0.57    1.77
   0  -7 -16    0.37    1.68
   0   7  16    2.68    3.38
   0  -7  16   -0.52    2.34
   0  -7 -16    1.63    1.50
   0   7  16    4.68    3.07
   0   7  16    0.70    2.26
   0  -7  16    0.72    1.53
   0  -7  16   -0.47    2.26
   0   7  16   -0.66    2.43
   0  -7 -17    0.57    1.41
   0   7 -17   -0.30    1.23
   0  -7  17   -0.35    1.64
   0  -7 -17    1.01    1.61
   0  -7  17    0.31    1.07
   0  -7  17    1.89    2.07
   0  -7  17   -0.28    1.46
   0   7 -17    0.78    1.53
   0  -7 -17   -1.33    1.30
   0  -7 -17    0.49    1.12
   0   7  17    1.21    2.13
   0  -7 -17    0.77    1.51
   0   7  17    0.94    2.92
   0   7 -17   -0.35    1.65
   0  -7  17    1.65    2.47
   0   7  17    1.40    2.57
   0  -7 -17   -0.67    1.23
   0  -7  17    0.38    1.53
   0   7  17    0.74    2.63
   0   7  17    0.69    2.79
   0  -7  18    2.20    2.06
   0   7 -18   -0.61    1.20
   0  -7 -18    0.30    1.40
   0  -7 -18    0.35    1.60
   0  -7  18    1.01    1.18
   0  -7  18   -0.29    1.31
   0   7  18   -0.67    1.60
   0  -7  18   -0.49    1.99
   0   7 -18    1.23    1.55
   0  -7 -18    0.77    1.07
   0  -7 -18   -0.68    1.32
   0   7 -18   -1.54    1.76
   0   7  18   -1.27    1.97
   0  -7 -18   -1.20    1.87
   0   7  18   -1.00    3.24
   0  -7 -18    1.38    1.66
   0  -7  18    0.58    2.52
   0   7  18   -0.73    2.96
   0   7 -18   -1.08    1.65
   0  -7  18   -0.40    1.57
   0   7  18   -0.72    3.08
   0  -7  19    0.77    1.80
   0   7  19    0.76    3.15
   0  -7 -19   -0.62    1.58
   0  -7 -19   -0.72    1.53
   0   7  19    2.14    2.21
   0  -7  19    0.35    1.30
   0  -7  19   -1.52    1.60
   0  -7  19    1.54    2.24
   0  -7 -19    0.54    1.18
   0  -7 -19    0.68    1.41
   0   7 -19   -0.85    1.62
   0  -7 -19   -0.41    1.75
   0  -7  19   -0.59    3.18
   0   7 -19   -0.79    1.88
   0   7  19    0.67    2.07
   0   7  19    4.19    4.10
   0  -7  19   -0.61    2.52
   0   7  19   -0.77    3.44
   0   7 -19    1.47    1.53
   0  -7 -19    0.71    1.55
   0   7  19   -1.51    3.38
   0  -7  19   -0.85    1.76
   0  -7  20   -0.40    1.99
   0   7  20   -6.99    4.17
   0  -7 -20    0.96    1.57
   0  -7 -20    0.37    1.81
   0  -7  20   -1.12    1.64
   0  -7  20   -0.53    2.31
   0   7  20    3.03    2.23
   0  -7  20    0.31    1.47
   0   7 -20    0.44    1.44
   0  -7 -20    0.28    1.20
   0   7  20   -3.49    4.91
   0  -7 -20    0.68    1.45
   0   7  20   -0.70    2.06
   0  -7 -20   -0.42    1.70
   0  -7  20   -0.62    2.90
   0   7 -20   -1.20    1.71
   0   7  20   -2.34    3.74
   0   7  20   -7.67    4.80
   0  -7  20   -0.63    3.16
   0   7  20    2.40    3.67
   0   7 -20   -0.38    1.56
   0  -7 -20    0.72    1.63
   0   7  20    0.78    3.25
   0  -7  20    0.44    1.79
   0   7  21    1.59    3.96
   0  -7  21    0.41    2.02
   0  -7 -21    0.66    1.71
   0  -7 -21   -0.38    1.85
   0  -7  21   -0.96    1.47
   0  -7  21    0.39    1.53
   0   7  21    0.80    1.92
   0  -7  21   -2.71    3.05
   0  -7 -21   -0.29    1.21
   0  -7 -21   -1.34    1.50
   0   7  21   -0.90    3.92
   0   7 -21    0.41    1.55
   0  -7  21    1.28    2.74
   0  -7 -21   -0.43    2.26
   0   7  21   -1.58    4.10
   0   7  21    1.14    4.47
   0   7 -21   -0.60    2.22
   0   7 -21   -0.38    1.40
   0  -7  21    1.97    2.80
   0   7  21   -0.83    3.45
   0  -7 -21    0.37    1.77
   0   7  21    2.44    3.65
   0  -7  21    0.46    1.86
   0   7  22   -1.62    3.71
   0  -7  22   -0.43    2.17
   0  -7 -22    1.01    1.58
   0  -7 -22   -0.38    1.99
   0  -7  22    0.32    1.53
   0  -7  22   -0.55    2.23
   0   7  22   -0.83    2.31
   0  -7  22    0.40    1.53
   0  -7 -22    0.33    1.24
   0   7  22    2.74    4.38
   0  -7 -22    0.30    1.31
   0  -7  22   -1.31    3.21
   0  -7 -22    0.43    2.08
   0   7 -22   -0.41    1.62
   0   7  22   -0.80    3.91
   0   7  22   -2.36    5.03
   0   7 -22   -0.62    2.65
   0  -7 -22   -0.37    1.82
   0  -7  22   -1.36    3.39
   0   7 -22   -1.16    1.70
   0   7  22    0.86    3.36
   0   7  22   -0.84    3.85
   0  -7  22    0.48    1.87
   0  -7  23    1.31    2.38
   0  -7 -23   -1.02    1.83
   0   7  23    2.45    4.08
   0  -7 -23    0.78    2.05
   0  -7  23   -0.56    2.31
   0  -7  23   -0.42    1.58
   0  -7  23    0.33    1.43
   0   7  23   -1.72    2.39
   0   7 -23    1.08    2.31
   0  -7 -23    0.31    1.19
   0  -7 -23   -0.31    1.23
   0   7  23   -0.93    4.26
   0   7 -23    1.17    2.62
   0  -7 -23    0.43    1.90
   0  -7  23   -1.34    3.15
   0   7 -23   -0.42    1.64
   0   7  23    4.01    3.76
   0   7 -23    0.63    2.31
   0   7  23    3.63    5.30
   0   7 -23    1.56    1.87
   0  -7  23   -2.09    3.41
   0  -7 -23   -0.37    1.66
   0  -7  23    0.49    2.10
   0   7  23   -2.59    3.87
   0  -7 -24    0.68    1.67
   0  -7  24    2.21    2.21
   0  -7 -24    0.39    2.05
   0  -7  24    1.69    1.65
   0  -7  24   -0.55    2.30
   0   7  24   -1.76    2.73
   0  -7  24    1.30    1.66
   0   7  24   -0.93    4.39
   0   7 -24   -1.09    2.51
   0   7 -24    4.14    3.33
   0  -7 -24   -0.62    1.25
   0  -7 -24   -0.29    1.19
   0   7  24   -0.82    3.94
   0   7 -24   -0.42    1.64
   0  -7 -24    0.86    1.98
   0  -7  24    0.68    3.39
   0   7  24    0.80    3.50
   0   7  24   -2.46    5.53
   0   7 -24   -0.64    2.34
   0  -7 -24    0.37    1.68
   0  -7  24   -1.41    3.24
   0  -7  24    0.50    2.41
   0  -7 -25   -0.68    1.79
   0  -7  25    1.33    2.43
   0   7  25    4.81    3.04
   0  -7 -25    0.38    1.68
   0  -7  25   -0.97    1.58
   0  -7  25    0.42    1.66
   0  -7  25    1.64    2.20
   0   7  25    1.78    2.30
   0   7  25    0.93    4.57
   0   7 -25    2.37    2.96
   0  -7 -25    0.31    1.28
   0   7 -25   -0.55    2.84
   0   7  25   -1.63    4.16
   0   7 -25   -0.41    1.82
   0  -7  25   -1.35    3.24
   0   7 -25   -0.64    2.42
   0   7  25   -3.15    3.93
   0   7  25    1.24    5.31
   0   7  25    1.14    4.89
   0  -7 -25    0.36    1.44
   0  -7  25   -2.14    3.76
   0  -7  25   -0.51    2.27
   0   7  26   -0.80    2.07
   0  -7  26   -0.44    2.13
   0  -7 -26   -1.33    1.56
   0  -7 -26   -1.50    1.95
   0   7  26   -0.88    1.93
   0  -7  26    0.42    1.48
   0  -7  26    0.53    1.87
   0   7 -26    0.55    2.62
   0   7  26    2.77    4.88
   0  -7 -26   -0.30    1.33
   0   7 -26   -1.77    2.89
   0  -7  26   -0.67    3.01
   0   7  26    1.61    4.02
   0   7 -26   -1.27    2.77
   0   7  26   -1.13    5.43
   0   7  26    1.54    3.77
   0  -7 -26    1.03    1.61
   0  -7  26   -2.84    3.61
   0  -7  26    0.51    2.16
   0   7  26    0.65    2.71
   0  -7  27   -0.87    2.05
   0   7  27    1.57    2.66
   0  -7 -27    1.92    1.56
   0  -7 -27    2.54    1.91
   0  -7  27    0.50    1.85
   0   7  27   -0.86    2.23
   0  -7  27   -0.82    1.61
   0   7 -27    1.08    2.64
   0   7  27   -1.81    4.34
   0   7 -27   -1.16    2.67
   0  -7 -27   -0.29    1.18
   0  -7 -27    0.78    2.03
   0  -7  27   -0.65    2.72
   0   7  27   -1.57    3.92
   0   7 -27    1.86    2.27
   0   7  27   -2.97    3.41
   0   7  27    1.10    5.71
   0   7 -27   -1.19    2.81
   0  -7  27    0.70    3.42
   0  -7 -27   -1.89    2.15
   0  -7 -27   -0.32    1.35
   0   7  27    1.77    2.45
   0  -7  27   -1.50    2.13
   0   7  28   -0.76    2.46
   0  -7 -28   -0.30    1.51
   0  -7  28   -2.12    2.24
   0  -7 -28    0.34    1.62
   0  -7  28    0.39    1.49
   0   7  28   -0.83    2.29
   0   7 -28   -0.52    3.04
   0   7 -28   -0.56    2.47
   0  -7 -28   -0.38    1.98
   0   7 -28    3.21    3.10
   0  -7  28    2.51    3.07
   0   7  28    2.12    4.76
   0   7 -28    1.20    2.27
   0   7  28    0.70    3.24
   0   7 -28   -0.58    2.66
   0  -7 -28   -0.30    1.41
   0  -7 -28    1.09    2.10
   0  -7  28    0.49    2.07
   0  -7  29    1.63    2.15
   0  -7 -29    0.28    1.39
   0   7  29    0.71    2.71
   0  -7 -29    1.29    1.54
   0  -7  29   -0.37    1.49
   0   7  29    3.87    2.94
   0   7 -29    2.71    2.65
   0   7 -29   -0.50    2.32
   0  -7 -29   -0.71    1.71
   0  -7  29    1.19    2.47
   0   7 -29   -1.03    2.97
   0   7 -29   -0.57    2.16
   0   7  29    1.97    2.95
   0   7  29    2.01    4.50
   0  -7 -29   -0.34    1.75
   0   7 -29    2.77    3.12
   0   7 -29    1.99    2.76
   0   7  30    3.29    2.58
   0  -7  30   -1.15    1.88
   0  -7 -30   -0.50    1.34
   0  -7 -30    1.47    1.62
   0  -7  30    0.34    1.28
   0  -7  30   -0.49    1.78
   0   7 -30   -1.02    2.24
   0   7 -30    2.40    2.65
   0  -7 -30   -0.33    1.62
   0  -7  30    0.55    2.42
   0   7 -30    0.49    2.56
   0   7 -30    5.33    2.76
   0   7  30    1.86    4.47
   0  -7 -30    0.32    1.72
   0   7 -30    0.52    2.45
   0   7 -30   -1.40    2.66
   0   7  31    4.68    2.63
   0  -7 -31    1.05    1.25
   0  -7  31    0.36    2.01
   0  -7  31   -1.25    1.73
   0  -7  31    0.90    1.45
   0   7 -31   -0.90    2.06
   0   7 -31    1.91    2.14
   0  -7  31    0.50    2.15
   0  -7 -31    0.90    1.50
   0   7 -31    0.45    2.22
   0   7 -31   -0.98    1.92
   0   7  31   -2.55    4.15
   0   7 -31    2.91    2.56
   0  -7 -31    1.46    1.72
   0   7 -31   -0.43    2.18
   0  -7 -32    0.22    1.17
   0  -7  32    0.33    1.75
   0  -7  32   -0.67    1.35
   0   7  32   -0.92    3.92
   0   7 -32   -0.37    1.80
   0  -7  32   -1.79    2.32
   0   7 -32   -0.83    2.24
   0  -7 -32   -1.07    1.53
   0   7 -32   -0.88    1.93
   0   7  32    3.01    3.90
   0   7 -32   -0.44    2.34
   0  -7 -32    1.56    1.51
   0   7 -32   -0.39    1.89
   0   7 -33    0.34    1.76
   0   7  33    4.93    3.94
   0   7 -33    0.93    1.61
   0   7 -33    1.13    2.02
   0  -7 -33    0.93    1.27
   0   7 -33    0.77    1.74
   0   7  33    4.53    3.75
   0  -7 -33   -0.45    1.25
   0   7 -33    1.98    2.30
   0  -7  33    2.33    1.80
   0  -7 -33    0.18    0.92
   0   7 -34   -0.57    1.46
   0   7 -34    0.25    1.18
   0   7  34    3.58    3.21
   0  -7 -34   -0.19    0.98
   0   7  34    1.06    2.75
   0   7 -34    0.35    1.70
   0  -7 -34   -0.19    1.15
   0  -7  34    1.76    1.44
   0   7 -34    1.47    2.06
   0   7 -35    0.53    1.10
   0  -7 -35   -0.15    0.75
   0   7  35   -0.79    2.02
   0   7 -35    1.17    1.54
   0  -7 -35    0.43    0.80
   0   7 -35   -0.30    1.66
   0  -7  35   -1.47    1.30
   0   7 -36   -0.23    1.09
   0   7 -36   -0.95    1.26
   0  -8   0   77.20   12.93
   0  -8   0  140.06   13.54
   0  -8   0   81.22   12.86
   0  -8   0   92.58   13.01
   0  -8   0   90.24   13.11
   0   8   0   89.77   13.10
   0   8   0   74.10   13.39
   0   8   0   64.95   13.11
   0   8   0  126.90   13.19
   0   8   0   86.47   13.74
   0   8   0   79.37   12.95
   0  -8   0   95.09   13.22
   0  -8   0   88.09   12.98
   0  -8   0   93.13   13.06
   0  -8   0   81.41   12.87
   0  -8   1 1343.03  174.43
   0  -8  -1 1321.17  174.39
   0  -8   1 1305.17  174.37
   0  -8  -1 1355.78  174.41
   0  -8   1 1337.19  174.32
   0  -8   1 1412.07  174.34
   0  -8  -1 1391.61  174.37
   0  -8  -1 1460.86  174.58
   0  -8   1 1522.58  174.58
   0   8  -1 1346.58  174.53
   0   8  -1  987.31  174.12
   0   8   1 1100.25  174.74
   0   8  -1 1322.77  175.26
   0   8  -1 1147.47  173.86
   0   8   1 1272.06  175.19
   0   8  -1 1219.11  174.90
   0   8   1 1008.51  174.57
   0   8   1 1344.37  174.49
   0   8  -1 1001.01  174.41
   0   8   1 1255.76  174.33
   0   8   1 1027.80  174.05
   0  -8   1 1455.75  174.63
   0  -8  -1 1491.04  174.58
   0  -8   1 1337.62  174.32
   0  -8  -1 1321.31  174.36
   0  -8   1 1364.51  174.36
   0  -8  -2    3.38    1.53
   0  -8   2    5.53    1.78
   0  -8  -2    0.23    1.57
   0  -8  -2    4.47    1.71
   0  -8   2    6.76    1.67
   0  -8   2    6.53    1.63
   0  -8  -2    7.12    1.88
   0  -8   2    6.76    1.75
   0   8  -2    4.67    2.17
   0   8   2    3.04    1.30
   0   8  -2    8.50    1.75
   0   8  -2   10.65    2.15
   0   8   2   -0.46    1.72
   0   8   2    1.18    1.65
   0   8  -2    5.62    1.93
   0   8   2    3.23    1.82
   0   8  -2    5.03    1.26
   0   8   2    2.19    1.09
   0   8   2    2.81    1.42
   0   8  -2    3.70    1.54
   0  -8   2    8.37    1.98
   0  -8   2    5.92    1.60
   0  -8  -2    4.10    1.70
   0  -8  -2    5.36    1.65
   0  -8  -2    5.22    1.76
   0  -8   2    9.20    1.94
   0  -8  -3  727.29  100.73
   0  -8  -3  735.35  100.71
   0  -8   3  747.61  100.82
   0  -8  -3  762.98  100.74
   0  -8   3  790.02  100.80
   0  -8   3  836.85  100.69
   0  -8  -3  755.21  100.88
   0  -8   3  902.34  100.89
   0   8   3  598.30  100.29
   0   8   3  709.41  100.56
   0   8   3  718.85  101.46
   0   8   3  741.09  100.98
   0   8   3  597.26  101.13
   0   8  -3  690.73  100.51
   0   8  -3  577.33  100.60
   0   8   3  578.30  100.99
   0   8  -3  759.53  101.61
   0   8  -3  821.02  101.06
   0   8  -3  667.06  101.18
   0   8  -3  682.06  100.46
   0  -8   3  793.97  100.67
   0  -8  -3  834.10  100.83
   0  -8   3  842.93  101.05
   0  -8  -3  732.04  100.74
   0  -8  -3  736.47  100.67
   0  -8  -3  750.73  100.73
   0  -8   3  807.92  100.85
   0  -8   4  356.91   53.03
   0  -8  -4  440.30   53.06
   0  -8   4  329.04   52.73
   0  -8  -4  437.50   53.13
   0  -8   4  372.65   52.99
   0  -8   4  395.92   52.88
   0  -8  -4  460.20   53.15
   0  -8  -4  447.93   53.29
   0  -8   4  450.66   53.07
   0   8   4  382.76   52.78
   0   8  -4  336.10   53.61
   0   8  -4  335.61   52.75
   0   8  -4  370.01   53.22
   0   8   4  440.08   53.48
   0   8   4  335.49   53.35
   0   8  -4  278.35   52.94
   0   8   4  347.79   53.64
   0   8  -4  288.40   52.74
   0   8   4  385.96   53.74
   0   8   4  402.50   53.19
   0   8  -4  339.13   52.67
   0   8   4  343.82   52.54
   0   8  -4  339.03   53.42
   0  -8   4  374.50   53.24
   0  -8  -4  511.12   53.21
   0  -8  -4  410.66   53.06
   0  -8   4  399.69   52.87
   0  -8  -4  410.21   53.05
   0  -8   4  469.41   53.53
   0  -8  -4  436.20   53.03
   0  -8   4  380.31   53.07
   0  -8   5 4556.35  624.89
   0  -8   5 4508.01  624.61
   0  -8  -5 4690.14  624.82
   0  -8  -5 4855.85  624.76
   0  -8  -5 5045.62  624.86
   0  -8   5 5031.73  624.70
   0  -8   5 4784.14  624.91
   0  -8   5 5303.75  624.85
   0  -8  -5 4976.47  624.98
   0   8  -5 4618.29  625.60
   0   8  -5 3665.07  624.46
   0   8  -5 4972.49  625.19
   0   8   5 5062.63  625.30
   0   8  -5 4101.55  624.62
   0   8   5 4020.16  625.30
   0   8   5 4236.17  624.45
   0   8  -5 3799.77  624.89
   0   8   5 3613.67  624.98
   0   8   5 3961.11  624.56
   0   8   5 3772.34  625.36
   0   8   5 4567.71  624.88
   0   8  -5 4060.03  624.39
   0  -8  -5 5323.77  624.86
   0  -8   5 5147.55  624.67
   0  -8   5 5189.58  625.19
   0  -8  -5 4590.97  624.81
   0  -8  -5 4682.78  624.81
   0  -8   5 5494.45  625.35
   0  -8  -5 4782.67  624.74
   0  -8   5 4957.81  624.98
   0  -8  -6 2310.86  300.41
   0  -8  -6 2099.79  300.46
   0  -8   6 2082.63  300.31
   0  -8   6 2244.05  300.59
   0  -8   6 2304.68  300.35
   0  -8  -6 2221.64  300.50
   0  -8   6 2553.64  300.46
   0  -8  -6 2246.59  300.62
   0  -8  -6 2483.91  300.49
   0  -8   6 2203.79  300.80
   0  -8  -6 2096.10  300.48
   0  -8   6 2385.99  300.32
   0  -8   6 2291.19  300.69
   0  -8  -6 2170.57  300.39
   0  -8  -6 2142.88  300.46
   0  -8   6 2505.69  300.96
   0   8   6 1792.15  300.88
   0   8  -6 1871.44  300.33
   0   8  -6 2079.66  301.21
   0   8  -6 2352.77  300.93
   0   8   6 1735.06  301.09
   0   8   6 2364.13  301.03
   0   8  -6 1733.85  300.58
   0   8   6 2100.25  300.51
   0  -8  -7  439.72   55.91
   0  -8   7  348.09   55.59
   0  -8  -7  434.39   55.79
   0   8  -7  371.17   56.45
   0   8  -7  301.93   55.89
   0   8  -7  319.91   55.63
   0   8  -7  396.79   56.18
   0   8   7  351.06   56.66
   0   8   7  420.24   55.92
   0  -8  -7  463.01   55.97
   0  -8   7  371.14   55.87
   0  -8   7  414.10   55.65
   0  -8  -7  425.12   55.89
   0  -8   7  392.37   56.11
   0  -8  -7  506.14   55.88
   0  -8  -7  435.26   55.90
   0  -8  -7  413.16   55.75
   0  -8   7  447.98   56.30
   0  -8   7  386.71   55.98
   0  -8  -8  256.81   36.79
   0  -8  -8  242.49   36.88
   0  -8   8  253.29   36.79
   0  -8   8  257.20   37.08
   0  -8  -8  272.37   37.00
   0  -8   8  271.79   36.76
   0   8  -8  254.81   37.61
   0   8  -8  226.33   36.84
   0   8   8  216.66   37.77
   0   8  -8  231.97   37.21
   0   8  -8  296.16   37.55
   0   8   8  256.11   36.98
   0  -8  -8  326.51   36.95
   0  -8   8  251.99   37.27
   0  -8  -8  286.25   37.02
   0  -8   8  314.51   37.55
   0  -8  -8  245.94   36.89
   0  -8  -8  264.20   36.84
   0  -8   8  272.00   37.20
   0  -8  -9  542.32   75.57
   0  -8   9  530.24   75.47
   0  -8  -9  584.92   75.50
   0  -8   9  607.37   75.47
   0  -8  -9  573.84   75.69
   0  -8   9  601.86   75.89
   0  -8  -9  504.82   75.66
   0   8  -9  647.85   76.36
   0   8  -9  422.89   75.74
   0   8  -9  491.63   75.55
   0   8   9  520.51   76.54
   0  -8  -9  461.54   75.36
   0  -8  -9  554.38   75.59
   0  -8   9  569.81   76.01
   0  -8  -9  538.19   75.58
   0  -8   9  619.87   76.19
   0  -8  -9  569.55   75.50
   0  -8   9  543.30   75.86
   0  -8 -10  206.71   27.53
   0  -8  10  171.34   27.27
   0  -8 -10  225.78   27.45
   0   8  10  181.07   28.53
   0   8 -10  152.78   27.78
   0   8 -10  135.31   27.55
   0  -8  10  201.82   27.74
   0  -8  10  193.54   27.28
   0  -8 -10  230.92   27.72
   0  -8 -10  196.54   27.58
   0  -8 -10  208.42   27.54
   0   8  10  159.56   27.93
   0  -8 -10  223.06   27.80
   0  -8  10  175.51   27.80
   0  -8 -10  231.52   27.53
   0  -8 -10  192.94   27.49
   0  -8  10  202.59   27.99
   0  -8  10  179.73   27.69
   0  -8 -11   95.22   12.69
   0  -8  11   78.98   12.64
   0   8 -11   77.51   13.21
   0  -8  11   94.55   12.63
   0  -8  11   90.07   13.11
   0  -8 -11   87.74   12.92
   0  -8 -11   91.00   12.95
   0  -8 -11   91.93   12.86
   0  -8 -11   88.53   12.96
   0  -8  11   71.32   13.05
   0   8  11   61.59   13.05
   0   8  11   71.22   13.84
   0  -8 -11   84.84   12.65
   0  -8  11   86.96   13.30
   0  -8  11   97.45   13.32
   0  -8  12  715.62  100.50
   0  -8 -12  725.55  100.40
   0  -8 -12  710.18  100.65
   0   8  12  591.26  101.70
   0  -8  12  799.84  100.46
   0  -8  12  804.15  101.00
   0  -8 -12  772.95  100.76
   0   8  12  582.18  101.04
   0  -8 -12  713.65  100.57
   0  -8  12  676.01  101.01
   0  -8 -12  756.22  100.50
   0  -8  12  800.63  101.27
   0  -8  12  690.06  100.45
   0  -8  12  771.38  101.04
   0  -8 -13  431.80   54.63
   0  -8  13  375.81   54.63
   0  -8 -13  404.19   54.84
   0   8  13  347.53   56.14
   0  -8  13  394.24   55.11
   0  -8  13  451.38   54.62
   0  -8 -13  427.56   54.96
   0   8  13  332.25   55.34
   0  -8  13  346.98   55.15
   0  -8 -13  330.18   54.57
   0  -8  13  431.80   55.45
   0  -8 -13  424.34   54.68
   0   8  13  357.07   55.80
   0  -8  13  403.47   54.71
   0  -8  13  400.74   55.21
   0   8  13  331.11   55.37
   0  -8 -14  263.16   32.19
   0  -8  14  232.50   32.21
   0   8  14  190.47   33.65
   0  -8 -14  223.71   32.24
   0  -8  14  245.00   32.04
   0  -8 -14  234.85   32.42
   0  -8  14  215.97   32.54
   0  -8  14  201.35   32.67
   0   8  14  217.92   33.10
   0  -8 -14  230.16   32.27
   0  -8  14  224.20   32.79
   0  -8 -14  261.19   32.27
   0   8  14  206.43   33.43
   0  -8  14  223.85   32.20
   0   8  14  191.98   32.94
   0  -8  14  196.84   32.49
   0   8  14  228.93   33.61
   0  -8 -15  485.68   68.90
   0  -8  15  501.74   68.90
   0  -8 -15  536.17   68.81
   0  -8 -15  512.71   69.15
   0  -8  15  549.05   68.77
   0  -8 -15  466.81   68.90
   0   8  15  415.09   70.45
   0   8  15  461.47   69.77
   0  -8  15  461.85   69.48
   0  -8 -15  442.60   68.97
   0   8  15  483.00   70.35
   0  -8  15  511.44   69.64
   0  -8 -15  514.40   69.03
   0  -8 -15  534.26   68.89
   0   8  15  470.23   70.00
   0   8  15  496.31   70.35
   0  -8  15  472.08   68.86
   0  -8  16   23.88    4.54
   0  -8 -16   32.91    4.64
   0   8 -16   19.63    4.34
   0  -8 -16   30.54    4.90
   0  -8  16   21.68    4.20
   0  -8 -16   18.75    4.34
   0  -8  16   19.76    5.16
   0   8  16   19.75    5.22
   0  -8 -16   22.49    4.68
   0   8  16   22.32    6.46
   0  -8  16   23.49    5.28
   0  -8 -16   32.78    4.91
   0  -8 -16   30.69    4.80
   0   8  16   13.91    5.17
   0   8  16   23.14    6.03
   0  -8  16   19.39    4.35
   0  -8  17  736.15  104.28
   0  -8 -17  800.75  104.16
   0  -8 -17  727.02  104.25
   0   8 -17  691.54  104.15
   0  -8  17  822.29  104.10
   0   8  17  783.91  106.83
   0  -8 -17  676.30  104.15
   0  -8 -17  737.83  104.45
   0   8  17  763.82  105.44
   0  -8  17  692.54  104.93
   0   8  17  819.19  106.12
   0  -8 -17  820.64  104.29
   0  -8 -17  792.15  104.33
   0   8  17  767.23  105.95
   0  -8  17  705.03  104.26
   0  -8 -18    7.34    2.18
   0  -8  18    6.35    2.40
   0  -8 -18    9.90    2.66
   0  -8  18    8.06    3.35
   0  -8  18    6.05    2.00
   0  -8 -18    6.11    2.18
   0  -8 -18    4.57    2.54
   0   8  18    4.84    2.96
   0   8  18    3.23    4.65
   0   8 -18    4.00    2.01
   0  -8  18    2.97    2.99
   0  -8 -18    7.31    2.26
   0   8  18    4.17    4.22
   0  -8 -18    4.74    2.22
   0  -8  18    1.19    1.88
   0   8  18    3.31    3.69
   0  -8 -19    0.63    1.51
   0   8  19    0.88    3.94
   0  -8  19    2.32    1.90
   0  -8 -19    0.75    1.84
   0  -8  19    1.17    1.48
   0  -8  19    0.52    2.60
   0  -8 -19    0.72    1.54
   0   8  19    7.90    3.15
   0  -8 -19   -0.42    2.20
   0   8 -19    1.74    1.76
   0   8  19    2.25    3.98
   0   8 -19    0.40    1.59
   0   8  19   -0.86    2.93
   0  -8 -19    2.09    1.94
   0  -8 -19    1.49    1.71
   0  -8  19    0.62    3.08
   0  -8  19    1.24    1.72
   0   8  19    8.55    3.84
   0  -8 -20   36.09    6.25
   0   8  20   41.88    9.07
   0  -8  20   38.14    6.59
   0  -8 -20   37.80    6.59
   0  -8  20   36.92    6.20
   0  -8  20   24.45    6.61
   0  -8 -20   34.95    6.24
   0  -8 -20   42.13    6.96
   0  -8 -20   43.22    6.77
   0   8 -20   42.36    6.81
   0   8  20   42.28    7.82
   0   8  20   50.43    9.95
   0   8  20   48.75    9.28
   0   8  20   41.86    8.46
   0  -8 -20   35.31    6.47
   0  -8 -20   39.35    6.52
   0   8 -20   25.89    6.21
   0  -8  20   31.88    7.25
   0   8  20   38.73    8.44
   0  -8  20   36.35    6.66
   0  -8  21    2.84    2.11
   0   8  21    1.80    4.59
   0  -8 -21   -0.32    1.52
   0  -8 -21   -0.39    1.94
   0  -8  21    0.54    2.59
   0  -8 -21    0.35    1.33
   0  -8 -21    3.03    2.37
   0  -8 -21    1.60    1.96
   0   8 -21    3.06    1.97
   0   8  21   -1.81    4.35
   0   8  21    1.21    4.11
   0   8 -21   -1.27    2.41
   0   8 -21    0.40    1.64
   0  -8 -21    0.76    1.57
   0   8  21    2.75    3.80
   0  -8  21    0.65    3.20
   0  -8 -21    0.36    2.03
   0  -8  21    3.97    2.20
   0   8  21    0.90    3.65
   0   8  22   60.82   10.45
   0  -8  22   56.17    7.97
   0  -8 -22   50.68    7.53
   0  -8 -22   38.11    7.48
   0  -8  22   46.29    8.27
   0  -8 -22   29.12    7.02
   0   8  22   54.02   10.99
   0  -8 -22   41.55    7.71
   0  -8  22   48.99    8.77
   0  -8 -22   36.00    7.53
   0   8 -22   55.00    8.02
   0   8  22   48.53   10.87
   0   8  22   67.02   10.54
   0   8 -22   37.97    8.21
   0  -8 -22   43.31    7.55
   0   8 -22   52.34    7.83
   0   8  22   53.34   10.09
   0  -8  22   36.63    8.41
   0  -8 -22   44.39    7.57
   0   8  22   58.11   10.36
   0  -8  22   59.54    8.25
   0  -8  23   47.90    7.18
   0  -8 -23   41.68    6.63
   0   8  23   62.63   10.10
   0  -8 -23   40.30    6.88
   0  -8  23   34.74    7.25
   0  -8 -23   33.27    6.37
   0   8  23   42.98    9.89
   0   8 -23   45.09    7.94
   0  -8  23   32.32    7.71
   0  -8 -23   33.55    6.77
   0   8 -23   42.82    7.07
   0  -8 -23   36.98    6.92
   0   8  23   37.99   10.27
   0   8 -23   34.93    7.45
   0   8  23   67.40   10.22
   0  -8  23   28.99    7.54
   0   8 -23   39.72    6.88
   0  -8 -23   38.60    6.77
   0  -8 -23   38.33    6.83
   0  -8  23   35.70    6.95
   0   8  23   59.92    9.92
   0  -8 -24    3.82    2.34
   0  -8  24    3.75    2.54
   0   8  24    6.12    5.94
   0   8 -24    6.29    3.42
   0   8 -24    7.39    3.31
   0  -8 -24    2.41    1.50
   0   8  24    9.91    5.11
   0  -8  24    7.86    3.85
   0  -8 -24    4.01    2.41
   0   8 -24    8.92    2.77
   0  -8 -24    4.22    2.75
   0   8  24    4.42    4.11
   0   8  24   -1.28    5.20
   0   8 -24    8.37    3.46
   0  -8 -24    6.30    2.44
   0  -8  24    6.74    3.85
   0  -8 -24    3.26    2.22
   0  -8 -24    5.08    2.14
   0  -8  24    6.25    2.50
   0  -8 -25   11.19    3.27
   0  -8  25   16.15    4.11
   0   8 -25   10.35    4.05
   0   8  25   22.15    7.36
   0   8 -25   16.97    4.69
   0  -8 -25   15.78    3.83
   0   8  25   25.69    6.24
   0   8 -25   12.78    3.33
   0  -8  25   11.01    4.16
   0   8  25   16.89    7.71
   0   8  25   31.01    6.75
   0   8 -25   11.43    4.00
   0   8  25   10.20    6.03
   0  -8 -25   18.24    3.65
   0  -8  25   14.05    4.51
   0  -8 -25    8.03    2.94
   0  -8 -25   17.03    3.32
   0  -8  25   13.60    3.66
   0   8  25   17.01    4.92
   0  -8  26   48.21    8.33
   0  -8 -26   43.37    7.80
   0   8  26   71.32   10.29
   0  -8 -26   38.16    7.96
   0  -8  26   38.99    8.37
   0   8 -26   45.87    8.84
   0   8 -26   63.18    9.34
   0   8  26   93.49   12.42
   0  -8 -26   50.96    8.37
   0  -8  26   27.84    8.54
   0   8  26   93.14   11.95
   0   8  26   64.24   12.18
   0   8  26   70.86   12.81
   0   8  26   94.61   11.71
   0   8 -26   53.79    9.18
   0   8 -26   54.02    9.24
   0  -8 -26   57.13    8.35
   0  -8  26   42.66    9.10
   0  -8 -26   38.04    7.80
   0   8  26  112.10   11.66
   0  -8 -27    6.89    2.07
   0   8  27    5.72    3.25
   0  -8  27    6.66    2.66
   0  -8 -27    6.84    2.38
   0  -8  27    3.77    2.28
   0   8 -27    4.61    3.00
   0   8 -27    5.38    2.91
   0   8  27    9.51    5.50
   0  -8  27    4.25    3.09
   0  -8 -27    6.24    2.43
   0   8  27   15.77    5.46
   0   8  27    8.59    6.42
   0   8  27   15.00    4.90
   0   8 -27    3.57    2.74
   0   8  27    2.28    5.65
   0  -8 -27   10.89    2.74
   0  -8 -27    5.85    2.02
   0   8 -27   12.59    3.94
   0  -8  27    2.54    3.10
   0   8  27    5.21    3.18
   0   8 -28   51.04    8.82
   0   8 -28   51.28    9.01
   0   8  28   79.25   13.04
   0  -8  28   33.95    8.44
   0  -8 -28   50.67    8.17
   0   8 -28   47.83    8.78
   0   8  28   98.29   11.23
   0   8  28   86.90   13.12
   0  -8 -28   50.55    8.06
   0   8 -28   52.61    9.09
   0  -8 -28   52.00    7.81
   0   8  28   54.51    9.27
   0  -8 -28   41.19    7.83
   0  -8  28   42.60    8.08
   0   8 -29   89.12   12.59
   0   8 -29   78.50   12.47
   0   8  29  118.94   16.13
   0   8 -29   92.76   12.61
   0  -8 -29   62.31   11.48
   0  -8  29   47.77   11.82
   0   8 -29   81.21   12.48
   0   8  29  111.99   15.47
   0   8  29  137.92   14.60
   0   8 -29   87.73   12.75
   0  -8 -29   78.85   11.60
   0  -8  29   77.25   11.82
   0  -8 -29   62.77   11.37
   0  -8 -30   38.15    6.95
   0  -8  30   47.62    7.40
   0  -8  30   36.57    7.47
   0   8 -30   48.33    7.93
   0   8  30   70.31   11.44
   0   8 -30   42.95    7.92
   0  -8  30   24.56    7.30
   0  -8 -30   40.68    7.13
   0   8 -30   52.63    8.04
   0   8  30   70.24   11.00
   0  -8 -30   49.40    7.21
   0   8 -30   55.45    8.25
   0   8 -30   62.15    8.35
   0  -8  31    0.59    1.62
   0  -8 -31   -0.69    1.12
   0  -8  31   -0.74    1.50
   0   8 -31    1.76    2.16
   0   8 -31    2.93    2.05
   0  -8 -31    0.53    1.27
   0  -8  31    1.32    1.83
   0   8 -31    0.43    1.67
   0   8  31    0.84    3.87
   0   8 -31    0.91    2.23
   0  -8 -31    1.45    1.44
   0   8 -31    3.28    2.61
   0  -8  32   23.46    4.16
   0  -8 -32   18.44    3.66
   0  -8  32   15.02    3.87
   0   8 -32   25.23    4.55
   0  -8  32   12.63    4.13
   0  -8 -32   22.28    3.91
   0   8 -32   35.70    5.19
   0   8 -32   25.43    4.59
   0   8  32   43.68    7.47
   0  -8 -32   21.94    3.86
   0   8 -32   28.55    4.82
   0   8 -32   31.96    4.86
   0   8 -33  422.35   44.86
   0   8 -33  415.34   44.72
   0   8  33  613.57   47.64
   0  -8 -33  271.33   43.98
   0   8 -33  422.25   45.05
   0  -8 -33  289.40   43.94
   0   8 -33  405.23   45.02
   0  -8  33  327.38   44.22
   0  -8 -33  232.63   43.78
   0   8 -34    1.52    1.59
   0  -8 -34    2.31    0.99
   0   8  34   -0.50    2.54
   0   8 -34    1.20    1.59
   0  -8  34   -0.19    1.00
   0   8 -35   77.22   11.44
   0  -9   0   -0.24    1.21
   0  -9   0   -0.28    1.17
   0   9   0    1.70    1.67
   0   9   0    0.95    1.04
   0  -9   0   -0.58    1.25
   0  -9   0    1.12    0.93
   0  -9   0   -0.54    1.21
   0  -9   0    0.27    1.29
   0  -9  -1    0.81    1.18
   0  -9   1    0.28    1.40
   0  -9  -1   -0.26    1.19
   0  -9   1   -0.23    0.81
   0  -9   1    0.70    1.14
   0  -9  -1    0.48    1.14
   0  -9   1    1.10    1.05
   0  -9  -1    0.29    1.02
   0   9   1   -0.47    1.03
   0   9   1    1.13    1.36
   0   9  -1    0.95    1.04
   0   9  -1    1.14    1.48
   0  -9   1    0.60    1.25
   0  -9  -1   -0.84    1.38
   0  -9  -1   -0.26    1.23
   0  -9   1   -0.72    0.97
   0  -9  -2   -0.27    1.31
   0  -9   2    0.56    1.23
   0  -9  -2    0.78    1.20
   0  -9   2    0.46    0.96
   0  -9   2    0.25    0.96
   0  -9  -2    0.25    1.22
   0  -9  -2    0.88    1.22
   0  -9   2   -0.27    1.12
   0   9   2    0.56    1.46
   0   9  -2    1.72    1.68
   0   9  -2   -0.33    1.03
   0   9  -2    1.91    1.40
   0   9   2    1.34    1.38
   0  -9   2    1.57    1.54
   0  -9  -2   -0.55    1.23
   0  -9  -2   -0.26    1.33
   0  -9   2    0.77    1.25
   0  -9   3    0.29    1.27
   0  -9  -3    0.28    1.24
   0  -9  -3    0.26    1.10
   0  -9   3   -0.26    0.99
   0  -9  -3   -0.51    1.14
   0  -9   3    0.23    0.95
   0  -9  -3    0.30    1.28
   0  -9   3   -0.79    1.18
   0   9  -3    0.96    1.15
   0   9  -3    3.45    1.78
   0   9  -3   -0.35    1.33
   0   9   3   -1.11    1.44
   0   9   3    0.48    1.34
   0  -9  -3    0.80    1.25
   0  -9   3   -0.65    1.49
   0  -9   3   -0.22    1.23
   0  -9  -3    0.77    1.09
   0  -9   3   -1.05    1.72
   0  -9   3    0.54    1.30
   0  -9  -4    0.84    1.29
   0  -9  -4   -0.26    1.23
   0  -9   4    0.60    1.31
   0  -9   4   -0.23    0.89
   0  -9   4    0.55    1.24
   0  -9  -4    1.58    1.31
   0  -9   4    4.09    1.50
   0  -9  -4   -0.31    1.40
   0   9   4   -0.52    1.44
   0   9   4    1.10    1.62
   0   9  -4    2.88    1.79
   0   9  -4   -0.37    1.21
   0  -9   4    0.65    1.15
   0  -9   4   -0.34    1.52
   0  -9  -4   -0.85    1.51
   0  -9  -4    2.08    1.35
   0  -9  -4    0.55    1.34
   0  -9  -4    0.26    1.09
   0  -9   4    0.36    1.61
   0  -9   4   -0.29    1.20
   0  -9  -5    0.86    1.37
   0  -9  -5    1.28    1.30
   0  -9   5    1.37    1.25
   0  -9  -5    1.09    1.46
   0  -9   5    0.58    1.28
   0  -9  -5    0.62    1.33
   0  -9   5   -0.50    1.09
   0   9   5   -0.56    1.98
   0   9  -5    1.57    1.33
   0   9   5    3.29    1.78
   0  -9   5    3.52    1.89
   0  -9  -5    0.86    1.48
   0  -9  -5    1.52    1.29
   0  -9   5   -0.43    1.01
   0  -9  -5    1.68    1.34
   0  -9   5    0.37    1.66
   0  -9  -5   -0.52    1.19
   0  -9   5   -0.91    1.49
   0  -9  -6    0.29    1.20
   0  -9  -6    0.26    1.09
   0  -9   6   -0.47    1.07
   0   9  -6    0.41    1.22
   0   9   6    0.60    1.76
   0  -9   6   -0.62    1.41
   0  -9   6   -0.46    1.00
   0  -9  -6   -0.84    1.37
   0  -9   6   -0.24    1.02
   0  -9  -6    0.64    1.65
   0  -9  -6    1.16    1.40
   0  -9   6    0.21    0.89
   0  -9  -6    0.50    1.15
   0  -9   6    1.48    1.77
   0  -9  -6   -0.29    1.32
   0  -9  -6    0.52    1.22
   0  -9   6    0.38    1.49
   0  -9   6   -0.64    1.51
   0  -9   7   -0.24    1.12
   0  -9  -7    1.18    1.42
   0  -9  -7    0.26    1.20
   0  -9  -7    2.04    1.61
   0  -9   7    0.32    1.31
   0  -9   7    0.23    1.04
   0  -9  -7    1.30    1.53
   0  -9  -7    0.49    1.02
   0  -9   7    0.78    1.82
   0  -9  -7    0.89    1.48
   0   9   7    0.54    1.41
   0  -9   7    0.39    1.68
   0  -9  -7    0.29    1.38
   0  -9  -7    0.53    1.16
   0  -9   7    0.34    1.52
   0  -9  -8    1.30    1.37
   0  -9   8    0.26    1.06
   0  -9  -8    3.63    1.82
   0  -9   8   -0.47    1.12
   0  -9  -8   -0.30    1.33
   0  -9   8    0.34    1.33
   0  -9   8   -0.40    1.81
   0  -9  -8   -2.42    1.65
   0  -9  -8   -0.24    1.06
   0   9   8    1.20    1.56
   0   9   8   -0.59    1.42
   0  -9  -8   -0.60    1.48
   0  -9   8    0.41    1.55
   0  -9  -8   -0.54    1.44
   0  -9   8    1.42    1.67
   0  -9  -9    0.26    1.38
   0  -9   9    0.53    1.08
   0  -9  -9    0.62    1.25
   0  -9  -9    0.94    1.47
   0  -9   9   -0.24    1.09
   0  -9   9   -0.36    1.35
   0  -9   9   -0.42    1.90
   0  -9  -9   -0.34    1.61
   0  -9  -9   -0.62    1.74
   0   9   9   -0.64    1.99
   0  -9   9    2.13    2.13
   0  -9  -9   -0.55    1.44
   0  -9  -9    0.62    1.39
   0  -9   9    1.12    1.51
   0  -9  10   -0.28    1.09
   0  -9 -10    1.27    1.39
   0  -9 -10    0.27    1.27
   0  -9  10    0.48    1.11
   0  -9 -10    0.33    1.50
   0  -9  10   -0.37    1.56
   0  -9 -10   -0.69    1.43
   0  -9 -10   -0.32    1.52
   0  -9  10   -0.88    1.98
   0  -9 -10    0.70    1.58
   0   9  10    1.15    1.78
   0   9  10    0.69    1.66
   0  -9 -10   -0.56    1.47
   0  -9 -10    0.64    1.59
   0  -9  10   -0.44    1.98
   0  -9  10   -0.39    1.63
   0  -9 -11   -0.32    1.42
   0  -9  11    0.58    1.34
   0  -9 -11    0.54    1.43
   0  -9  11   -0.39    1.72
   0  -9  11    0.25    1.05
   0  -9 -11    1.36    1.63
   0  -9 -11   -0.35    1.61
   0  -9 -11    4.89    2.02
   0  -9 -11    1.09    1.81
   0  -9  11    2.32    2.31
   0   9  11    0.59    1.83
   0   9  11   -0.74    1.93
   0  -9 -11   -0.29    1.32
   0  -9 -11    4.91    1.98
   0  -9  11    0.92    2.02
   0  -9  11   -0.41    1.75
   0  -9 -12    0.82    1.32
   0  -9  12    0.91    1.43
   0  -9  12    1.23    1.92
   0  -9 -12    1.41    1.66
   0  -9 -12   -0.36    1.57
   0  -9  12    0.48    2.16
   0  -9 -12    1.12    1.71
   0   9  12   -0.61    1.57
   0  -9 -12    0.67    1.64
   0   9  12    0.80    2.07
   0  -9 -12    0.29    1.53
   0  -9  12   -0.48    2.06
   0  -9  12    0.43    2.14
   0  -9  13   -0.85    2.09
   0  -9 -13   -0.73    1.87
   0  -9 -13   -0.73    1.92
   0  -9  13    1.01    2.27
   0   9  13   -3.13    2.21
   0  -9 -13    2.29    2.18
   0  -9 -13   -0.34    1.65
   0   9  13   -2.56    2.89
   0  -9  13    1.00    2.31
   0   9  13   -3.15    2.99
   0  -9 -13    0.30    1.36
   0  -9  13    0.63    1.24
   0  -9 -13   -0.56    1.48
   0  -9 -14   -0.57    1.41
   0  -9  14    0.66    1.44
   0  -9  14   -0.44    1.85
   0  -9 -14    0.38    1.79
   0  -9 -14   -0.37    1.73
   0  -9  14   -0.53    2.19
   0  -9 -14    0.71    1.89
   0   9  14    0.64    1.78
   0   9  14   -0.91    2.67
   0   9  14    0.81    2.39
   0  -9  14    1.56    2.50
   0  -9 -14   -0.31    1.55
   0   9  14   -0.83    3.25
   0  -9 -15   -0.87    1.59
   0  -9  15    1.36    1.63
   0  -9 -15    1.58    2.25
   0  -9  15   -0.46    2.02
   0  -9 -15   -0.37    1.82
   0  -9  15   -1.09    2.73
   0   9  15    1.99    2.06
   0   9  15   -1.93    3.27
   0  -9 -15   -0.32    1.43
   0   9  15    0.84    2.47
   0  -9 -15   -0.36    1.87
   0  -9  15   -1.08    2.49
   0   9  15   -0.85    3.45
   0  -9 -16    0.59    1.33
   0  -9  16   -1.41    1.72
   0  -9  16    2.87    2.57
   0  -9 -16    0.37    1.64
   0   9  16   -0.68    2.32
   0  -9  16    3.98    3.15
   0   9  16   -1.02    4.11
   0  -9 -16    0.37    1.69
   0  -9  16   -1.13    2.65
   0   9  16   -1.74    3.30
   0  -9 -16    0.33    1.79
   0   9  16    0.88    3.44
   0  -9 -17   -0.37    1.84
   0   9  17   -0.90    3.53
   0  -9 -17    0.75    1.52
   0  -9 -17   -0.84    2.01
   0   9  17    1.41    2.18
   0  -9  17    0.58    2.68
   0   9  17    1.07    3.31
   0  -9 -17    1.12    1.79
   0  -9 -17    1.01    1.57
   0   9  17    1.79    3.04
   0  -9  17   -2.92    2.92
   0  -9  17    0.72    1.59
   0  -9 -17    1.21    1.45
   0  -9 -18    0.76    1.97
   0   9  18    0.92    3.84
   0   9  18    1.06    4.53
   0  -9 -18    0.75    1.47
   0  -9 -18   -0.42    2.04
   0  -9  18   -0.60    3.07
   0   9  18   -0.72    2.54
   0   9  18   -1.12    3.79
   0   9 -18    1.75    1.92
   0  -9 -18   -0.68    1.74
   0  -9 -18   -0.38    1.85
   0  -9  18    1.80    3.10
   0   9  18    0.92    3.61
   0  -9 -18    0.61    1.47
   0  -9  18   -0.37    1.67
   0  -9 -19   -0.39    1.85
   0   9  19   -0.95    4.03
   0   9  19    1.08    4.72
   0  -9 -19    0.37    1.74
   0   9  19   -0.74    2.28
   0   9 -19    0.47    1.85
   0  -9 -19    0.43    2.14
   0   9  19    1.16    3.94
   0   9 -19    2.59    1.99
   0   9  19   -0.94    3.46
   0  -9 -19    0.76    1.75
   0  -9  19   -0.61    2.89
   0  -9 -19    1.04    1.77
   0  -9  19   -1.14    1.74
   0  -9 -19    1.85    1.71
   0  -9 -20   -0.93    1.74
   0  -9  20    0.77    1.85
   0  -9 -20    0.39    1.82
   0  -9  20   -1.04    2.56
   0  -9 -20   -0.73    1.71
   0  -9 -20    1.29    2.27
   0   9 -20   -0.93    2.24
   0   9  20    4.81    4.85
   0   9  20    1.02    4.66
   0   9 -20   -0.63    2.06
   0   9 -20    0.43    1.62
   0   9  20    0.96    3.77
   0  -9 -20   -0.35    1.54
   0  -9 -20    0.38    1.83
   0  -9  20    5.65    3.42
   0   9  20    0.96    3.77
   0  -9 -21   -0.62    1.54
   0  -9  21    0.39    1.83
   0   9  21    1.99    4.67
   0  -9 -21   -0.77    2.27
   0  -9  21   -0.52    2.57
   0  -9 -21    1.06    1.62
   0   9 -21    0.92    1.91
   0  -9 -21   -0.86    2.01
   0   9  21   -6.06    5.04
   0   9 -21   -0.64    2.07
   0   9  21   -2.47    4.35
   0  -9  21    1.90    2.91
   0  -9 -21    1.41    1.66
   0   9 -21   -0.42    1.78
   0  -9 -21   -0.38    1.73
   0   9  21    6.85    4.39
   0   9  21   -0.98    4.05
   0  -9 -22    1.51    1.60
   0  -9  22    1.56    1.79
   0  -9 -22    1.92    2.02
   0   9  22   -0.99    4.84
   0  -9  22    1.57    2.55
   0  -9 -22   -1.36    1.52
   0  -9 -22   -0.40    2.26
   0  -9 -22   -0.42    2.07
   0   9 -22   -0.90    2.11
   0   9  22   -1.00    4.88
   0   9 -22    1.91    2.24
   0   9  22    3.76    5.35
   0   9  22    1.98    4.32
   0  -9 -22    1.11    1.89
   0  -9  22   -0.64    2.86
   0  -9 -22   -0.35    1.62
   0   9 -22    0.81    1.63
   0   9  22   -2.95    4.20
   0  -9  23    0.51    2.80
   0   9 -23    1.27    2.63
   0  -9 -23    2.88    1.57
   0  -9 -23    0.78    2.17
   0   9 -23   -0.87    2.00
   0  -9 -23   -0.41    2.03
   0   9  23    1.27    4.47
   0   9 -23   -1.88    2.68
   0   9  23   -2.93    4.97
   0  -9 -23   -0.35    1.84
   0  -9  23   -0.63    2.85
   0  -9 -23   -0.36    1.58
   0   9  23    4.89    5.33
   0  -9 -23    0.75    1.92
   0  -9  23   -0.39    1.93
   0  -9 -23    0.59    1.38
   0  -9  24   -0.50    2.25
   0  -9 -24   -0.30    1.29
   0   9 -24    3.10    2.72
   0   9 -24   -0.58    2.74
   0   9  24    1.91    4.40
   0  -9  24   -0.62    3.10
   0  -9 -24   -1.20    2.00
   0   9 -24   -0.42    1.68
   0  -9 -24   -0.38    2.18
   0   9  24   -0.95    4.45
   0   9 -24    3.07    2.40
   0   9  24    2.52    5.39
   0  -9 -24    0.35    1.52
   0  -9 -24   -0.68    1.70
   0  -9  24   -0.62    2.99
   0  -9  24   -0.76    1.86
   0  -9 -24   -1.10    2.06
   0  -9 -24    0.85    1.63
   0  -9  25    0.48    2.05
   0  -9 -25   -0.26    0.97
   0   9  25    8.38    6.41
   0   9 -25   -0.60    2.83
   0   9 -25   -0.57    2.84
   0   9 -25   -0.79    1.68
   0  -9 -25    1.48    1.98
   0  -9  25   -0.60    2.94
   0   9  25    0.65    2.70
   0   9  25   -0.93    4.46
   0   9  25   -1.25    4.73
   0   9  25    0.91    4.37
   0   9 -25    0.59    2.09
   0  -9 -25   -0.66    1.68
   0  -9 -25    1.32    1.33
   0  -9  25   -1.22    2.60
   0  -9 -25    0.35    1.65
   0  -9 -25    1.33    1.38
   0  -9  25   -0.37    1.88
   0  -9  26   -0.35    1.80
   0  -9 -26   -1.00    1.76
   0  -9  26    0.45    1.94
   0   9 -26   -0.58    2.48
   0   9 -26   -1.64    2.62
   0   9  26   -5.05    4.85
   0  -9  26    1.73    2.65
   0   9  26    2.68    4.62
   0  -9 -26   -1.06    1.96
   0   9 -26   -0.56    2.00
   0   9  26    3.65    5.33
   0   9  26   -1.18    6.00
   0   9  26    0.87    3.79
   0  -9  26   -0.59    2.81
   0   9 -26    0.61    2.74
   0  -9 -26    0.63    1.57
   0   9  26   -2.32    3.79
   0   9  27    0.68    2.76
   0   9 -27   -1.04    2.65
   0   9 -27    1.65    2.47
   0   9  27    3.52    4.88
   0   9  27   -0.96    4.72
   0  -9  27    0.55    2.62
   0   9  27   -0.85    4.39
   0  -9 -27    1.00    1.79
   0   9  27    0.81    3.46
   0   9 -27    0.53    1.94
   0   9  27   -3.39    5.41
   0  -9 -27   -0.30    1.63
   0  -9  27    0.56    2.67
   0   9 -27    0.58    2.60
   0  -9  27   -0.34    1.65
   0  -9 -27   -0.94    1.64
   0   9  28   -0.58    2.66
   0   9 -28    0.49    2.26
   0   9 -28   -0.52    2.37
   0   9  28   -1.12    4.76
   0  -9 -28   -0.31    1.71
   0  -9  28   -1.52    2.44
   0   9  28   -0.75    3.19
   0   9  28    1.06    4.89
   0   9 -28   -0.49    2.02
   0   9 -28    0.54    2.66
   0  -9 -28   -0.27    1.53
   0  -9 -28    1.43    1.46
   0  -9  28    0.94    1.63
   0  -9  29   -1.73    1.75
   0  -9 -29    0.52    1.34
   0  -9  29   -1.31    1.97
   0   9 -29    1.37    2.32
   0   9 -29    1.43    2.03
   0   9  29    1.05    4.22
   0  -9 -29   -0.56    1.44
   0  -9  29   -1.86    2.04
   0   9 -29   -0.44    1.72
   0   9  29   -3.94    5.11
   0   9  29    3.38    4.02
   0  -9 -29   -0.25    1.39
   0   9 -29   -0.50    2.40
   0   9 -29    1.89    2.85
   0  -9 -30   -0.45    1.14
   0  -9  30   -0.78    1.45
   0  -9  30    0.38    1.62
   0   9 -30    0.83    2.17
   0   9  30    4.82    4.81
   0   9 -30   -0.86    2.03
   0  -9 -30   -0.25    1.43
   0  -9  30    0.42    2.24
   0   9 -30   -2.29    1.72
   0   9  30   -0.90    4.47
   0  -9 -30   -0.22    1.13
   0   9 -30   -2.73    2.36
   0   9 -30   -2.13    2.51
   0  -9 -31    0.19    0.96
   0  -9  31    0.46    1.19
   0  -9  31   -0.94    1.53
   0   9  31    1.74    3.99
   0   9 -31    1.50    2.11
   0  -9  31   -0.73    1.60
   0  -9 -31   -0.44    1.24
   0   9  31    1.59    4.41
   0  -9 -31   -0.18    1.14
   0   9 -31   -0.81    1.86
   0   9 -31   -0.76    1.85
   0  -9 -32    0.15    0.76
   0   9 -32   -0.39    1.98
   0  -9  32    0.20    0.97
   0  -9  32    1.19    0.94
   0   9  32   -1.53    3.83
   0   9 -32    1.27    1.76
   0  -9 -32   -0.93    1.06
   0   9  32    0.68    3.48
   0  -9 -32    0.15    0.80
   0   9 -32   -1.40    1.95
   0   9 -32    1.95    1.99
   0   9 -33    0.27    1.33
   0   9 -33    0.25    1.19
   0   9  33    1.30    2.55
   0  -9 -33    1.49    0.95
   0   9  33   -0.56    2.91
   0   9 -33    0.29    1.22
   0   9 -33   -0.32    1.62
   0  -9  33   -0.78    0.92
   0 -10   0   25.80    4.55
   0 -10   0   28.49    4.55
   0 -10   0   19.72    4.15
   0 -10   0   24.48    4.42
   0 -10  -1   91.60   10.74
   0 -10   1   62.38   10.45
   0 -10  -1   72.38   10.49
   0 -10   1   71.19   10.42
   0 -10  -1   69.99   10.29
   0 -10   1   64.38   10.18
   0 -10   1   60.07   10.08
   0 -10   1   58.49   10.23
   0 -10  -1   71.21   10.41
   0 -10  -1   66.30   10.34
   0 -10   2   60.59   10.32
   0 -10  -2   74.41   10.59
   0 -10   2   56.91   10.31
   0 -10   2   62.21   10.72
   0 -10  -2   93.25   10.97
   0 -10  -2   78.97   10.83
   0 -10   2   76.63   10.67
   0 -10   2   68.00   10.87
   0 -10  -2   68.91   10.58
   0 -10   2   61.56   10.56
   0 -10  -2   79.95   10.78
   0 -10   3   46.35    8.24
   0 -10   3   47.70    8.36
   0 -10  -3   52.90    8.45
   0 -10  -3   64.06    8.67
   0 -10   3   49.19    8.68
   0 -10   3   53.33    8.43
   0 -10  -3   67.33    8.88
   0 -10   3   63.09    9.06
   0 -10  -3   59.95    8.57
   0 -10  -3   58.38    8.64
   0 -10   3   46.17    8.52
   0 -10  -3   55.72    8.52
   0 -10  -4    8.26    2.63
   0 -10   4   17.65    2.89
   0 -10   4   11.81    2.78
   0 -10  -4    9.44    2.56
   0 -10   4   18.24    3.43
   0 -10  -4   15.05    3.04
   0 -10   4   17.41    2.99
   0 -10  -4   11.32    2.65
   0 -10   4   14.66    3.36
   0 -10  -4   11.65    2.74
   0 -10  -4    6.51    2.57
   0 -10   5    1.86    1.41
   0 -10   5    5.43    1.65
   0 -10  -5    0.88    1.26
   0 -10   5    1.54    1.65
   0 -10  -5    0.28    1.08
   0 -10  -5    1.36    1.74
   0 -10   5    3.80    1.47
   0 -10   5   -0.40    1.74
   0 -10  -5    0.28    1.37
   0 -10  -5    0.63    1.39
   0 -10  -5    0.56    1.42
   0 -10   6   35.96    6.67
   0 -10  -6   43.41    6.78
   0 -10   6   37.87    6.46
   0 -10  -6   46.21    6.70
   0 -10   6   34.19    6.99
   0 -10   6   37.31    6.48
   0 -10  -6   40.64    6.93
   0 -10   6   43.72    7.21
   0 -10  -6   53.73    6.90
   0 -10  -6   39.23    6.59
   0 -10  -6   40.54    6.82
   0 -10  -7   88.78   12.93
   0 -10   7   81.26   12.92
   0 -10   7   83.44   12.64
   0 -10  -7   94.15   12.82
   0 -10   7   82.82   13.32
   0 -10  -7   79.04   12.89
   0 -10  -7   83.01   13.03
   0 -10  -7   77.51   12.82
   0 -10   7   84.59   13.31
   0 -10  -7   88.43   12.87
   0 -10  -7   88.00   12.99
   0 -10  -7   98.63   12.94
   0 -10  -8  181.45   25.02
   0 -10   8  188.79   25.21
   0 -10  -8  166.55   25.07
   0  10   8  109.07   25.15
   0 -10  -8  200.40   25.26
   0 -10  -8  166.36   24.94
   0 -10   8  185.09   25.55
   0 -10   8  190.64   25.54
   0 -10  -8  192.79   25.01
   0 -10  -8  176.53   25.00
   0 -10   8  173.79   24.75
   0 -10  -8  185.59   24.90
   0 -10  -8  153.43   24.91
   0 -10   9   13.50    3.96
   0 -10  -9   28.52    4.49
   0  10   9   20.62    4.90
   0 -10  -9   22.22    4.22
   0 -10   9   13.07    4.15
   0 -10  -9   29.61    4.72
   0 -10  -9   25.69    4.14
   0 -10  -9   23.77    4.27
   0 -10   9   22.38    4.70
   0 -10   9   13.52    3.57
   0 -10  -9   24.23    4.26
   0 -10  -9   20.36    3.85
   0 -10 -10    2.40    2.07
   0 -10  10    6.26    2.52
   0 -10 -10    5.83    2.38
   0 -10  10    6.12    2.92
   0 -10 -10    7.49    2.65
   0  10  10    4.18    2.64
   0 -10  10    8.51    2.86
   0 -10 -10    4.79    2.10
   0 -10 -10    8.10    2.23
   0 -10  10    3.16    1.64
   0 -10 -10    4.00    1.77
   0 -10 -10    4.80    2.15
   0 -10 -11  283.41   38.87
   0 -10  11  304.36   39.17
   0  10  11  207.19   39.57
   0 -10 -11  240.26   38.74
   0 -10 -11  290.87   39.01
   0 -10  11  297.27   39.43
   0 -10 -11  261.03   38.75
   0 -10 -11  281.88   38.69
   0 -10 -11  263.91   38.78
   0 -10  11  320.52   39.59
   0 -10  11  290.70   38.67
   0 -10 -11  266.49   38.54
   0 -10 -11  266.92   38.79
   0 -10 -12   27.01    4.91
   0 -10  12   21.97    4.92
   0 -10 -12   22.39    4.68
   0 -10 -12   24.98    4.80
   0 -10  12   27.91    5.50
   0 -10 -12   27.78    4.95
   0  10  12   18.51    5.52
   0 -10 -12   28.55    4.67
   0 -10 -12   23.54    4.69
   0 -10  12   18.14    4.89
   0  10  12   21.99    6.05
   0 -10 -12   28.38    4.50
   0 -10 -12   23.18    4.68
   0 -10  12   18.51    4.25
   0 -10 -13  179.43   23.78
   0 -10 -13  149.06   23.89
   0 -10  13  163.29   23.79
   0 -10 -13  174.61   24.11
   0 -10  13  165.36   24.24
   0 -10 -13  164.44   24.03
   0  10  13  133.09   25.13
   0 -10 -13  193.12   24.36
   0 -10 -13  156.01   23.95
   0 -10  13  150.50   24.42
   0 -10  13  165.80   24.54
   0  10  13  169.62   25.80
   0 -10 -13  168.10   23.81
   0  10  13  178.68   26.00
   0 -10  14    2.95    1.73
   0 -10 -14    2.64    1.54
   0 -10  14    3.16    2.54
   0 -10 -14    4.25    2.32
   0 -10 -14    3.09    2.12
   0 -10 -14    2.59    2.39
   0 -10 -14    6.10    3.07
   0 -10  14   -0.54    2.64
   0  10  14    6.38    3.37
   0  10  14    3.57    3.53
   0 -10 -14    5.15    2.04
   0 -10  14    6.46    3.15
   0  10  14    1.85    3.03
   0 -10  15    4.72    2.01
   0 -10 -15    5.62    1.98
   0 -10 -15    3.17    2.33
   0 -10  15    7.43    3.17
   0 -10 -15    3.11    2.02
   0 -10 -15    5.65    2.62
   0 -10  15    6.67    3.27
   0  10  15    0.96    2.56
   0 -10 -15    2.61    1.81
   0  10  15    3.67    2.89
   0 -10  15    8.27    3.24
   0  10  15    1.89    3.85
   0 -10 -16  130.87   18.35
   0 -10  16  134.10   18.54
   0 -10  16  129.94   19.06
   0 -10 -16  124.33   18.64
   0  10  16  131.79   20.83
   0 -10  16  109.38   19.06
   0 -10 -16  124.48   18.63
   0  10  16  146.35   21.12
   0 -10 -16  120.65   18.41
   0 -10  16  105.36   19.08
   0  10  16  153.94   21.41
   0 -10  17    6.32    2.39
   0 -10 -17    7.14    2.16
   0 -10  17    3.40    2.80
   0 -10 -17    4.23    2.27
   0  10  17   13.49    6.28
   0 -10  17    2.35    3.03
   0  10  17    7.42    4.09
   0 -10  17    2.90    2.83
   0  10  17    9.58    4.47
   0 -10 -17    8.69    2.61
   0 -10 -17    4.56    2.37
   0  10  17    7.83    4.25
   0 -10 -18  133.93   18.87
   0 -10 -18  117.09   19.07
   0 -10  18  125.48   19.02
   0 -10  18  134.56   19.67
   0 -10 -18  116.18   19.00
   0  10  18  161.87   22.98
   0  10  18  133.29   21.71
   0 -10  18  104.54   19.65
   0  10  18  159.10   22.67
   0  10 -18  114.82   19.64
   0 -10 -18  129.33   19.16
   0 -10 -18  136.89   19.06
   0  10  18  160.81   21.89
   0 -10  18  118.49   19.82
   0  10 -18  146.77   19.64
   0  10  18  182.80   22.52
   0  10  19   11.05    5.83
   0  10  19   32.20    7.92
   0 -10 -19   18.97    4.04
   0 -10 -19   22.36    4.54
   0  10 -19   11.40    4.05
   0 -10  19   22.28    5.31
   0  10 -19   16.14    4.39
   0  10  19   33.29    8.41
   0  10  19   14.79    5.74
   0  10 -19   20.08    4.46
   0 -10 -19   25.26    4.22
   0  10  19   30.62    7.13
   0 -10 -19   18.91    4.13
   0 -10  19   14.85    4.78
   0 -10 -19   21.38    3.83
   0 -10 -19   19.17    4.17
   0 -10  19   18.56    4.01
   0  10  20    6.06    4.59
   0  10  20   12.68    6.52
   0 -10 -20    3.24    2.02
   0  10 -20    5.75    2.62
   0 -10 -20    3.34    2.55
   0 -10  20    6.01    3.79
   0  10  20    3.29    5.09
   0  10 -20    7.75    2.88
   0  10  20    1.17    3.49
   0  10  20    7.96    4.63
   0 -10  20   11.35    3.85
   0 -10 -20    1.87    1.99
   0  10 -20    7.72    2.44
   0 -10 -20    4.02    2.06
   0 -10  20    5.00    2.10
   0 -10 -20    6.32    2.01
   0 -10 -20    7.23    2.54
   0  10  21  277.89   29.77
   0 -10 -21  151.72   25.42
   0  10  21  207.28   29.18
   0  10  21  244.68   30.14
   0 -10 -21  161.40   25.73
   0  10 -21  193.69   26.21
   0  10 -21  163.68   26.32
   0  10  21  292.41   30.74
   0 -10 -21  187.63   25.63
   0  10  21  255.41   29.20
   0 -10 -21  166.61   25.64
   0 -10  21  127.44   26.01
   0 -10 -21  185.03   25.84
   0 -10 -21  184.94   25.43
   0 -10  21  166.42   25.56
   0 -10 -22   28.53    4.83
   0 -10  22   27.16    5.05
   0 -10 -22   31.82    5.43
   0 -10  22   30.41    5.94
   0  10 -22   23.59    5.93
   0  10  22   26.12    8.57
   0 -10 -22   18.59    4.66
   0  10 -22   34.71    5.66
   0 -10 -22   25.60    5.25
   0  10  22   36.77    9.20
   0  10 -22   32.82    6.00
   0  10  22   52.60    9.68
   0  10  22   34.56    8.28
   0 -10 -22   25.58    5.00
   0 -10  22   27.55    6.12
   0 -10 -22   23.02    5.01
   0  10  22   42.19    8.38
   0 -10  23    0.94    2.34
   0  10 -23    1.24    2.50
   0  10 -23   -0.60    2.68
   0 -10 -23    0.30    1.36
   0 -10 -23    0.77    2.00
   0  10 -23    2.49    2.03
   0 -10 -23    0.73    2.26
   0  10  23    2.04    5.08
   0  10 -23   -0.56    1.81
   0  10  23   -1.22    5.60
   0  10  23    3.57    4.80
   0 -10  23    2.30    2.70
   0 -10 -23    1.57    1.71
   0 -10  23   -0.34    1.57
   0 -10 -23    0.25    1.30
   0  10  23    3.03    4.84
   0 -10 -23    1.42    1.90
   0 -10  24   30.56    6.65
   0 -10 -24   26.73    5.83
   0  10 -24   49.45    7.76
   0  10 -24   54.23    7.92
   0  10  24   76.06   10.89
   0 -10 -24   33.70    6.37
   0  10  24   46.74   10.27
   0  10 -24   38.19    6.97
   0  10  24   70.22   10.68
   0  10  24   44.62    9.78
   0 -10 -24   34.23    6.14
   0 -10  24   32.69    6.99
   0 -10 -24   38.59    6.39
   0 -10  24   39.99    6.41
   0  10  25  128.21   18.30
   0  10 -25  128.43   15.75
   0  10 -25   90.79   15.09
   0 -10 -25   63.53   13.73
   0  10  25  192.77   17.61
   0  10  25  159.66   18.44
   0 -10 -25  101.11   14.46
   0  10  25  214.27   19.71
   0  10 -25  106.44   15.15
   0 -10 -25   95.26   14.17
   0 -10  25   70.01   14.67
   0  10 -25  123.47   15.90
   0 -10 -25   89.79   14.30
   0 -10  25   97.94   14.33
   0  10  26   37.33    6.78
   0  10  26   13.25    5.63
   0  10 -26   16.55    4.23
   0  10 -26   24.38    4.75
   0  10  26   35.37    7.37
   0  10 -26   23.58    5.00
   0 -10  26   17.65    4.52
   0 -10 -26   12.53    3.39
   0  10 -26   15.55    3.88
   0  10  26   30.25    6.86
   0 -10  26   13.02    4.30
   0  10 -26   17.02    4.36
   0 -10 -26   12.95    3.14
   0 -10  26   20.20    3.53
   0 -10 -26    9.22    3.12
   0  10  27  202.35   17.98
   0  10 -27  113.89   15.49
   0  10 -27  111.91   15.40
   0  10  27  141.58   18.47
   0  10 -27  121.53   15.77
   0 -10 -27   86.95   14.42
   0  10  27  179.46   18.51
   0 -10  27   57.69   14.55
   0  10  27  204.87   18.74
   0  10 -27   94.28   14.85
   0  10 -27  117.10   15.67
   0 -10 -27   85.79   14.21
   0 -10 -27   79.14   14.24
   0 -10  27   93.61   14.36
   0 -10 -28    3.19    1.81
   0 -10  28   10.83    2.31
   0 -10  28    4.56    2.54
   0  10 -28   12.50    3.22
   0  10  28    5.89    4.52
   0  10 -28    8.13    3.00
   0 -10 -28    7.65    2.20
   0 -10  28    7.72    2.84
   0  10 -28   13.73    3.70
   0  10  28   20.22    5.24
   0 -10 -28    5.80    1.95
   0  10 -28    7.71    3.26
   0  10 -28   11.03    3.53
   0  10  28    8.36    3.55
   0 -10 -29    3.23    1.34
   0 -10  29    4.15    1.54
   0 -10  29    4.71    2.09
   0  10  29    3.62    4.27
   0  10 -29    4.43    2.28
   0  10 -29    6.48    2.55
   0 -10 -29    2.59    1.54
   0  10 -29    9.48    3.02
   0 -10  29    4.22    2.15
   0  10  29    1.80    4.26
   0  10  29   13.40    4.27
   0  10 -29    3.04    2.10
   0 -10 -29    1.67    1.15
   0  10 -29    4.76    2.79
   0 -10 -30    3.46    1.22
   0 -10  30    2.82    1.31
   0 -10  30    3.05    1.73
   0  10  30    4.07    3.76
   0  10 -30    4.67    2.09
   0 -10 -30    2.46    1.32
   0  10 -30    3.85    2.39
   0 -10  30    2.01    1.84
   0  10  30    4.03    4.12
   0 -10 -30    1.68    1.07
   0  10 -30    6.12    2.19
   0  10 -30    3.05    2.12
   0 -10  31   72.70   12.48
   0 -10 -31   73.53   12.46
   0  10 -31  120.55   13.78
   0 -10  31   70.36   12.71
   0  10  31  173.86   16.52
   0  10 -31  127.08   13.70
   0 -10  31   55.95   12.71
   0  10 -31  119.26   13.65
   0  10  31  208.25   17.35
   0  10 -31  115.19   13.51
   0  10 -31  126.35   13.68
   0  10 -32   23.29    4.18
   0  10 -32   22.94    4.16
   0  10  32   32.34    5.68
   0  10 -32   18.36    3.98
   0  10 -32   20.55    4.27
   0 -11   0    0.28    1.33
   0 -11   0   -1.04    1.76
   0 -11   0    1.00    1.66
   0 -11   0   -0.80    1.66
   0 -11   0   -0.32    1.58
   0 -11  -1    0.84    1.41
   0 -11   1    1.08    1.41
   0 -11   1    0.36    1.53
   0 -11  -1   -0.33    1.70
   0 -11  -1    1.36    1.82
   0 -11   1    0.97    1.50
   0 -11   1    0.81    1.82
   0 -11   1    0.66    1.70
   0 -11  -1    1.27    1.55
   0 -11  -2   -0.29    1.29
   0 -11   2    0.81    1.06
   0 -11   2   -0.27    1.08
   0 -11  -2   -0.97    1.52
   0 -11   2    1.85    1.82
   0 -11  -2   -0.69    1.48
   0 -11   2   -1.27    1.28
   0 -11   2   -0.41    1.70
   0 -11  -2   -0.31    1.47
   0 -11   3   -0.29    1.16
   0 -11   3   -0.26    1.12
   0 -11  -3   -0.29    1.40
   0 -11  -3    0.95    1.45
   0 -11   3   -0.38    1.75
   0 -11   3    0.92    1.35
   0 -11  -3    0.35    1.72
   0 -11   3   -0.42    1.92
   0 -11  -3    0.99    1.65
   0 -11  -3    1.23    1.51
   0 -11  -4    0.60    1.44
   0 -11   4    0.52    1.20
   0 -11   4   -0.92    1.49
   0 -11   4    1.18    2.04
   0 -11  -4    0.61    1.40
   0 -11  -4    0.36    1.53
   0 -11   4    1.20    1.31
   0 -11   4   -0.42    1.95
   0 -11  -4   -0.67    1.67
   0 -11  -4   -0.31    1.37
   0 -11  -5    0.61    1.62
   0 -11   5   -0.32    1.41
   0 -11  -5   -0.89    1.39
   0 -11  -5    1.06    1.66
   0 -11   5    0.41    1.75
   0 -11   5    2.88    1.44
   0 -11  -5   -0.36    1.89
   0 -11  -5    0.30    1.49
   0 -11   5    2.17    2.04
   0 -11  -5    0.34    1.52
   0 -11  -5   -0.60    1.35
   0 -11   6   -0.67    1.68
   0 -11  -6    0.95    1.54
   0 -11  -6   -1.15    1.50
   0 -11  -6   -0.36    1.76
   0 -11   6    3.80    2.26
   0 -11   6    0.27    1.08
   0 -11  -6    1.48    1.73
   0 -11   6    0.44    1.90
   0 -11  -6    0.31    1.43
   0 -11  -6    1.50    1.47
   0 -11  -6    0.34    1.71
   0 -11  -7    0.32    1.52
   0 -11   7    0.35    1.51
   0 -11  -7   -0.37    1.87
   0 -11   7    1.32    2.40
   0 -11  -7   -0.38    1.69
   0 -11  -7   -0.92    1.83
   0 -11   7    1.36    2.08
   0 -11  -7    0.60    1.47
   0 -11  -7   -1.39    1.56
   0 -11   8   -1.47    1.73
   0 -11  -8    1.00    1.63
   0 -11   8   -1.36    2.30
   0 -11  -8    0.37    1.83
   0 -11  -8    0.38    1.97
   0 -11   8   -0.47    2.04
   0 -11  -8   -1.23    1.84
   0 -11  -8    0.30    1.51
   0 -11  -8    0.70    1.86
   0 -11  -9   -0.34    1.73
   0 -11   9    0.38    1.76
   0 -11   9    2.35    2.69
   0 -11  -9    2.67    2.21
   0 -11  -9    1.54    2.19
   0 -11   9   -0.48    2.20
   0 -11  -9   -1.24    1.64
   0 -11  -9   -0.30    1.30
   0 -11  -9    1.43    1.91
   0 -11 -10    2.09    1.90
   0 -11  10   -0.79    1.74
   0 -11 -10   -0.39    2.31
   0 -11  10    0.97    2.51
   0 -11 -10    0.36    1.91
   0 -11 -10    1.25    1.73
   0  11  10    0.85    2.62
   0 -11  10   -0.49    2.19
   0 -11 -10    0.30    1.58
   0 -11 -10    1.08    2.03
   0 -11 -11    1.43    1.89
   0 -11  11    0.82    1.89
   0 -11 -11    1.58    1.93
   0 -11  11    1.50    2.60
   0 -11 -11    1.83    2.15
   0  11  11    0.71    1.84
   0 -11 -11    0.31    1.55
   0 -11  11    0.50    2.25
   0  11  11    0.87    2.69
   0 -11 -11    0.37    1.90
   0 -11 -11   -0.29    1.48
   0 -11  12   -0.60    1.28
   0 -11 -12    1.11    2.08
   0 -11 -12   -0.29    1.50
   0 -11  12    0.42    2.03
   0 -11 -12   -0.73    2.29
   0 -11 -12    2.36    2.11
   0 -11 -12   -1.11    2.11
   0 -11 -12    2.80    2.32
   0 -11  12   -1.03    2.41
   0  11  12   -0.76    1.97
   0 -11  12   -0.51    2.47
   0  11  12    0.89    2.61
   0 -11 -12    0.32    1.55
   0  11  12   -1.89    3.34
   0 -11 -13   -0.37    1.90
   0 -11 -13   -0.88    1.60
   0 -11  13    0.31    1.24
   0 -11 -13   -1.86    2.34
   0 -11  13    3.47    2.25
   0 -11 -13   -0.79    2.04
   0 -11 -13    1.49    2.28
   0 -11  13   -1.59    2.59
   0 -11 -13    0.41    2.02
   0  11  13    0.81    1.94
   0  11  13    0.91    3.08
   0 -11 -13   -0.64    1.83
   0 -11  13    0.52    2.61
   0  11  13   -1.92    3.52
   0 -11 -14   -1.13    2.15
   0 -11 -14   -0.58    1.71
   0 -11  14   -0.31    1.43
   0 -11  14    1.77    2.22
   0 -11 -14   -1.14    2.20
   0 -11 -14   -0.39    1.93
   0 -11 -14   -0.38    2.09
   0 -11 -14    0.41    2.37
   0 -11  14    1.08    2.69
   0  11  14   -1.72    2.52
   0 -11 -14   -1.60    1.89
   0  11  14   -0.92    3.14
   0 -11 -14   -0.37    1.91
   0 -11  14   -0.53    2.40
   0  11  14    0.98    3.17
   0 -11 -15   -1.44    1.83
   0 -11  15   -0.32    1.46
   0 -11  15    0.45    2.21
   0 -11 -15    0.78    1.80
   0  11  15    1.12    4.26
   0 -11 -15    0.41    2.13
   0 -11  15   -0.55    2.59
   0 -11 -15    0.38    1.93
   0  11  15   -0.90    2.34
   0  11  15   -0.94    3.45
   0 -11 -15   -1.61    1.73
   0 -11  15    0.54    2.61
   0  11  15   -1.98    3.63
   0 -11  16    0.96    1.44
   0 -11 -16   -1.70    1.74
   0 -11  16   -1.83    2.65
   0 -11 -16   -0.39    1.70
   0  11  16   -1.14    4.88
   0 -11 -16    2.06    2.64
   0 -11 -16    0.38    2.35
   0 -11  16   -1.11    2.88
   0  11  16    0.94    2.77
   0 -11 -16   -1.29    1.70
   0  11  16   -2.86    3.50
   0 -11  16    2.74    2.99
   0  11  16   -2.00    4.15
   0  11  17    1.10    4.93
   0 -11  17   -0.32    1.34
   0 -11 -17   -1.11    1.64
   0 -11  17    0.46    2.26
   0  11  17   -1.15    5.06
   0 -11 -17   -0.38    1.93
   0 -11  17   -1.13    2.92
   0 -11 -17    0.38    2.13
   0  11  17    1.96    2.88
   0 -11 -17   -0.32    1.57
   0 -11  17   -0.55    2.42
   0  11 -17    1.93    2.22
   0  11  17   -0.96    3.13
   0  11  17    1.01    4.18
   0 -11  18    1.60    1.54
   0  11  18   -1.10    5.59
   0 -11 -18   -0.54    1.53
   0 -11  18   -0.92    2.26
   0  11  18   -1.16    5.57
   0 -11 -18   -0.74    1.62
   0 -11 -18   -2.26    2.36
   0 -11  18    1.70    3.14
   0  11 -18    0.52    1.97
   0  11  18   -2.02    3.57
   0  11  18   -1.94    3.55
   0 -11  18    1.11    2.66
   0  11 -18    0.46    2.06
   0 -11 -18   -0.63    1.58
   0  11  18   -3.03    4.20
   0 -11 -19    0.26    1.17
   0 -11  19   -0.32    1.52
   0  11  19   -1.09    5.01
   0 -11  19    0.92    2.20
   0  11  19   -2.32    4.68
   0 -11 -19   -0.71    1.68
   0 -11  19   -1.12    3.11
   0  11 -19    0.99    2.05
   0  11  19   -3.38    5.30
   0  11  19   -2.07    3.36
   0  11  19   -1.15    5.41
   0 -11  19    0.55    2.35
   0 -11 -19   -1.87    1.83
   0  11  19   -0.97    3.42
   0  11  19    3.02    4.19
   0  11  20    4.30    5.27
   0 -11  20    0.62    1.43
   0 -11 -20   -0.36    1.96
   0 -11  20   -0.90    2.34
   0  11  20    2.30    4.65
   0 -11 -20   -0.68    1.50
   0 -11 -20   -0.39    2.29
   0 -11  20    0.56    2.78
   0  11 -20    0.93    2.04
   0  11  20   -1.05    3.40
   0  11  20    2.26    5.95
   0  11  20    4.57    5.48
   0 -11  20   -2.17    2.66
   0 -11 -20   -0.30    1.37
   0  11  20   -0.96    3.53
   0  11  20   -1.00    4.04
   0  11  21   -2.96    4.10
   0  11  21   -2.27    5.55
   0  11 -21   -0.62    2.18
   0 -11 -21   -0.32    1.45
   0 -11 -21    1.89    2.43
   0  11 -21    0.43    2.04
   0 -11  21    1.63    2.82
   0  11  21   -2.11    3.72
   0  11  21   -3.29    5.78
   0  11  21    2.29    4.89
   0 -11 -21    1.18    1.50
   0 -11  21    1.06    2.15
   0 -11  21   -0.30    1.42
   0 -11 -21    1.04    2.05
   0  11 -22    0.59    2.32
   0  11  22    1.11    4.73
   0 -11 -22    0.60    1.28
   0 -11 -22   -1.09    1.98
   0 -11  22    1.06    2.98
   0  11  22   -3.14    4.11
   0  11  22   -2.28    5.11
   0  11  22    1.06    5.17
   0 -11 -22    0.56    1.46
   0 -11  22   -0.51    2.13
   0 -11  22   -0.87    1.56
   0 -11 -22    0.33    1.73
   0  11  23   -2.15    4.70
   0 -11 -23    0.27    1.26
   0  11 -23   -1.13    2.53
   0  11  23   -1.03    3.35
   0  11 -23    1.14    2.61
   0 -11 -23   -0.34    1.78
   0 -11  23   -0.51    2.64
   0 -11  23    2.47    2.46
   0 -11 -23   -0.80    1.36
   0 -11 -23    1.59    1.81
   0 -11  23   -0.28    1.19
   0  11  23    2.24    5.26
   0  11  23   -4.03    5.49
   0  11 -24   -1.07    2.78
   0  11  24    3.09    5.24
   0  11  24   -1.01    3.81
   0  11 -24    2.65    2.38
   0 -11 -24    0.24    1.01
   0  11  24   -1.09    4.77
   0  11  24    2.86    4.76
   0 -11  24   -0.47    2.15
   0  11 -24    3.97    2.78
   0 -11 -24   -0.25    1.24
   0 -11 -24    0.60    1.73
   0 -11  24    0.52    1.20
   0  11  25    1.67    4.17
   0  11 -25   -0.50    2.41
   0 -11 -25    0.42    0.94
   0  11  25   -1.93    3.78
   0  11 -25    0.49    2.15
   0  11  25    0.89    4.18
   0 -11 -25    0.29    1.66
   0  11  25    0.63    2.85
   0  11 -25    2.70    3.08
   0  11  25    4.19    5.03
   0  11  25    8.00    4.85
   0  11 -25    1.06    2.13
   0 -11  25    1.31    2.31
   0 -11 -25    0.45    1.14
   0 -11 -25   -0.55    1.38
   0 -11  25   -0.97    1.36
   0 -11  26   -0.88    1.25
   0 -11 -26   -0.51    1.40
   0 -11  26    1.67    1.92
   0  11 -26   -1.79    2.44
   0  11  26    0.91    3.23
   0  11 -26    0.46    2.08
   0 -11 -26   -0.26    1.44
   0  11  26    6.64    4.53
   0  11 -26    1.00    2.77
   0  11  26    0.82    3.85
   0  11  26   -3.97    4.35
   0 -11 -26    0.61    1.15
   0  11 -26   -1.46    2.07
   0 -11  26   -0.40    2.01
   0  11  26    0.73    3.44
   0 -11  27   -0.58    1.01
   0 -11 -27    0.23    1.15
   0 -11  27    0.37    1.84
   0  11 -27   -1.69    2.03
   0  11 -27   -0.80    1.75
   0  11  27   -2.56    3.64
   0 -11 -27   -0.24    1.31
   0  11 -27   -1.37    2.28
   0  11  27    0.74    3.48
   0  11  27   -2.78    4.54
   0 -11 -27    0.71    1.03
   0  11 -27    0.44    1.82
   0  11  27   -1.24    3.09
   0 -11  28    0.17    0.88
   0 -11 -28   -0.40    1.25
   0 -11  28    0.33    1.44
   0  11 -28   -1.38    1.66
   0  11 -28    0.38    1.81
   0  11  28    1.55    3.14
   0  11 -28   -1.24    2.28
   0 -11  28   -0.68    1.79
   0  11  28   -4.25    5.26
   0  11  28    0.66    3.39
   0  11 -28    0.39    1.93
   0 -11 -28    1.19    0.86
   0  11 -28    1.27    2.07
   0  11  28   -0.49    2.23
   0  11 -29    0.74    1.67
   0 -11 -29   -0.33    0.92
   0  11  29   -1.38    2.62
   0  11 -29   -0.98    1.47
   0 -11  29   -0.28    1.33
   0  11 -29    0.73    1.81
   0 -11  29    0.30    1.58
   0  11 -29    0.33    1.38
   0  11 -29    1.48    1.88
   0  11 -30   -1.53    1.64
   0 -11 -30   -0.67    0.72
   0  11  30   -0.59    2.31
   0 -11  30    0.22    0.98
   0 -11  30   -0.50    1.31
   0  11 -30    0.93    1.64
   0  11 -30    0.94    1.68
   0  11 -30   -0.54    1.18
   0  11 -31   -0.51    1.32
   0  11 -31   -1.51    1.38
   0 -12   0   76.48   11.74
   0 -12   0   72.04   11.40
   0 -12   0   85.06   12.14
   0 -12   0   73.33   11.66
   0 -12   1  929.96  123.49
   0 -12  -1  908.51  123.51
   0 -12   1  874.99  123.21
   0 -12  -1  859.52  123.23
   0 -12   1  913.71  123.60
   0 -12  -1  860.30  123.45
   0 -12   1 1011.85  123.97
   0 -12  -1  984.82  123.88
   0 -12  -1  784.17  123.28
   0 -12   2   98.25   14.22
   0 -12  -2   90.11   14.24
   0 -12  -2   90.73   14.03
   0 -12   2   88.41   14.33
   0 -12  -2  110.83   14.42
   0 -12  -2   86.91   14.14
   0 -12  -2   99.22   14.54
   0 -12   2  115.66   14.89
   0 -12  -2   84.41   14.06
   0 -12  -3   97.19   15.05
   0 -12   3  116.73   15.05
   0 -12  -3   88.85   14.71
   0 -12   3  116.08   15.40
   0 -12  -3  105.32   15.04
   0 -12  -3   84.56   14.75
   0 -12   3  136.17   15.82
   0 -12  -3   85.53   14.73
   0 -12  -4  131.00   18.83
   0 -12   4  135.43   18.61
   0 -12  -4  128.50   18.55
   0 -12   4  147.17   19.12
   0 -12  -4  113.38   18.47
   0 -12  -4  120.89   18.67
   0 -12   4  140.55   19.20
   0 -12  -4  115.09   18.48
   0 -12   5    7.28    1.84
   0 -12  -5    2.26    1.93
   0 -12   5    4.43    1.81
   0 -12  -5    1.23    1.69
   0 -12  -5    2.71    1.76
   0 -12  -5    2.52    2.17
   0 -12   5    2.52    2.15
   0 -12   5    7.16    2.88
   0 -12  -5    2.46    1.82
   0 -12  -5    3.42    1.96
   0 -12   6   -0.28    1.24
   0 -12  -6   -0.38    1.86
   0 -12  -6   -0.95    1.60
   0 -12   6    1.33    1.49
   0 -12  -6    3.67    2.06
   0 -12   6   -0.43    2.23
   0 -12   6   -1.36    2.31
   0 -12  -6    0.71    1.93
   0 -12  -6   -1.23    1.59
   0 -12  -7   12.35    3.18
   0 -12  -7    9.31    2.65
   0 -12   7    9.03    2.59
   0 -12  -7    5.22    2.54
   0 -12   7    8.48    3.16
   0 -12   7    9.26    3.10
   0 -12  -7    9.71    2.58
   0 -12  -7    7.16    2.68
   0 -12  -8  274.10   36.42
   0 -12   8  244.22   36.17
   0 -12  -8  258.55   36.14
   0 -12  -8  254.11   36.32
   0 -12   8  272.15   36.68
   0 -12  -8  241.03   36.01
   0 -12   8  281.52   36.79
   0 -12  -8  244.19   36.20
   0 -12  -8  245.23   35.97
   0 -12  -9  322.47   44.73
   0 -12  -9  311.25   44.47
   0 -12   9  266.98   44.42
   0 -12  -9  346.68   44.80
   0 -12   9  331.48   45.05
   0  12   9  300.00   46.03
   0 -12   9  358.71   45.24
   0 -12  -9  318.60   44.41
   0 -12  -9  309.81   44.32
   0 -12  -9  316.32   44.58
   0 -12 -10  177.52   28.66
   0 -12 -10  204.28   28.79
   0 -12  10  219.68   29.31
   0 -12 -10  199.50   28.59
   0 -12  10  202.42   28.75
   0 -12  10  230.93   29.45
   0  12  10  182.75   30.03
   0 -12 -10  196.16   28.45
   0 -12 -10  193.42   28.69
   0 -12 -10  199.52   28.41
   0 -12 -11  594.55   81.71
   0 -12 -11  587.25   82.00
   0 -12 -11  626.28   82.16
   0 -12  11  581.18   82.47
   0 -12 -11  599.20   81.94
   0 -12  11  555.68   82.00
   0  12  11  585.56   83.65
   0 -12 -11  577.28   81.76
   0 -12  11  640.98   82.63
   0  12  11  523.22   83.59
   0 -12 -12  314.92   46.87
   0 -12 -12  346.29   46.65
   0 -12 -12  322.28   46.82
   0 -12  12  308.33   46.93
   0 -12 -12  340.24   47.06
   0 -12  12  337.43   47.41
   0  12  12  332.34   48.62
   0 -12  12  354.72   47.48
   0 -12 -12  331.17   46.68
   0  12  12  367.89   49.30
   0 -12 -13   32.65    6.02
   0 -12 -13   33.84    6.51
   0 -12 -13   45.04    6.91
   0 -12  13   35.71    6.61
   0 -12 -13   38.65    6.86
   0 -12  13   27.57    6.73
   0 -12  13   39.38    7.19
   0  12  13   37.48    8.13
   0 -12 -13   42.17    6.42
   0  12  13   43.85    8.95
   0 -12 -14  343.05   51.69
   0 -12 -14  378.23   51.44
   0 -12  14  356.84   51.87
   0 -12 -14  348.22   51.81
   0  12  14  464.21   55.23
   0  12  14  326.59   52.74
   0 -12  14  349.85   52.21
   0 -12 -14  380.37   51.91
   0 -12 -14  369.88   51.54
   0  12  14  411.88   53.96
   0 -12  14  362.49   52.23
   0  12  14  463.75   54.77
   0 -12 -15  104.36   15.61
   0 -12 -15  109.86   16.11
   0 -12  15  101.19   16.12
   0  12  15  136.85   19.50
   0 -12 -15  118.09   16.18
   0 -12  15  100.70   16.50
   0 -12 -15   99.08   16.12
   0  12  15   85.08   16.82
   0  12  15   94.43   17.68
   0 -12 -15  108.51   15.78
   0  12  15  124.45   18.18
   0 -12  15  110.09   16.58
   0  12  15  141.73   19.00
   0 -12 -16   61.81    9.54
   0 -12 -16   54.81    8.90
   0  12  16   99.29   13.75
   0 -12  16   44.80    9.32
   0  12  16   80.59   12.96
   0 -12 -16   60.35    9.44
   0 -12 -16   51.51    9.46
   0 -12  16   58.95    9.93
   0  12  16   51.59   11.20
   0  12  16   54.18   10.56
   0  12  16   66.00   11.39
   0 -12  16   57.75    9.95
   0 -12 -16   61.92    9.18
   0  12  16   84.86   12.41
   0  12  17   46.23    9.51
   0 -12  17   29.55    5.66
   0 -12 -17   25.35    5.27
   0  12  17   39.85    9.32
   0 -12  17   26.85    6.04
   0 -12 -17   27.03    5.52
   0  12  17   23.51    7.03
   0  12  17   27.10    6.69
   0 -12  17   25.64    5.87
   0  12  17   39.16    7.67
   0 -12 -17   32.73    5.22
   0  12  17   40.33    8.11
   0  12  18   46.83    9.27
   0 -12  18   31.21    5.90
   0  12  18   35.29    8.77
   0 -12 -18   26.75    5.54
   0  12 -18   48.81    6.78
   0 -12  18   28.95    6.18
   0 -12 -18   28.40    5.60
   0  12  18   32.73    7.14
   0  12  18   30.91    7.90
   0  12  18   40.64    7.78
   0 -12 -18   27.27    5.26
   0 -12  18   30.55    6.16
   0  12  18   37.09    8.20
   0  12  19    6.28    4.81
   0 -12  19    0.80    1.89
   0  12  19    2.18    4.78
   0 -12 -19    0.33    1.66
   0 -12  19    4.00    2.81
   0 -12 -19   -0.34    1.71
   0  12 -19    1.35    1.65
   0  12  19   -1.01    3.56
   0  12  19   -0.85    2.20
   0  12  19    0.87    2.96
   0 -12  19    0.48    2.00
   0 -12 -19    0.27    1.25
   0  12  19    4.68    4.30
   0  12  20   57.71    9.85
   0 -12 -20   34.35    6.49
   0  12 -20   50.00    7.82
   0  12  20   39.11    8.34
   0  12  20   50.38   10.16
   0 -12  20   33.87    7.18
   0  12  20   50.43    9.68
   0 -12  20   36.86    7.10
   0 -12 -20   34.60    6.32
   0  12  20   71.54   10.89
   0  12  21   28.20    7.43
   0  12  21   26.13    6.12
   0 -12 -21   15.93    3.76
   0  12 -21   33.98    5.43
   0 -12  21   14.96    4.50
   0  12  21   47.09    8.80
   0  12  21   27.03    7.03
   0 -12 -21   19.97    3.78
   0 -12  21   14.72    4.29
   0 -12 -21   21.16    4.17
   0  12  21   55.45    9.02
   0  12 -22   22.32    4.40
   0 -12 -22   10.40    2.77
   0  12  22    9.08    4.41
   0  12  22   31.27    7.18
   0  12 -22   19.00    4.33
   0 -12 -22   13.09    3.20
   0 -12  22   11.11    3.69
   0  12  22   27.58    6.99
   0  12  22   19.67    6.46
   0 -12  22   14.82    3.71
   0 -12 -22   11.55    2.77
   0 -12 -22   16.21    3.23
   0 -12 -23   49.32   10.16
   0  12  23  143.76   15.59
   0  12 -23  104.66   12.18
   0  12  23   86.18   12.80
   0  12 -23   90.89   11.66
   0 -12  23   57.15   10.92
   0  12  23  155.76   15.86
   0  12  23  104.19   14.38
   0 -12  23   62.29   10.88
   0 -12 -23   64.86   10.29
   0  12 -23   77.19   11.53
   0 -12 -23   68.57   10.56
   0  12  24   -1.68    4.12
   0  12 -24    0.47    2.14
   0 -12 -24    0.80    0.95
   0  12  24    5.48    4.47
   0  12 -24    2.89    1.99
   0  12  24    1.52    2.79
   0 -12  24    0.39    1.96
   0  12 -24    2.04    2.55
   0  12  24    3.35    3.35
   0  12  24    0.87    4.36
   0  12  24    1.83    3.92
   0 -12  24    2.56    2.03
   0  12 -24    3.63    2.31
   0 -12 -24    0.56    1.04
   0 -12 -24    0.50    1.34
   0  12  25  105.54   11.10
   0 -12 -25   30.48    6.26
   0  12 -25   65.17    8.05
   0  12 -25   43.28    7.18
   0  12  25   60.41    9.04
   0  12  25   79.22    9.23
   0 -12  25   41.98    7.19
   0  12 -25   67.62    8.37
   0  12  25  117.83   12.05
   0  12  25   64.31   10.16
   0 -12 -25   34.32    6.33
   0 -12  25   38.56    6.99
   0  12 -25   50.54    7.54
   0 -12 -25   35.22    6.54
   0 -12 -26   15.21    3.56
   0 -12  26   25.81    4.34
   0  12  26   29.87    5.82
   0  12 -26   26.04    4.57
   0  12 -26   16.63    3.91
   0  12 -26   22.31    4.73
   0  12  26   21.03    6.16
   0  12 -26   17.87    4.13
   0 -12 -27   21.66    4.54
   0  12 -27   28.70    5.21
   0 -12  27   25.34    4.96
   0  12 -27   33.11    5.35
   0  12  27   33.31    6.33
   0  12 -27   33.19    5.62
   0  12  27   53.45    7.67
   0  12  27   43.58    7.88
   0  12 -27   27.18    5.05
   0  12  27   57.03    7.16
   0  12  28    3.93    3.74
   0  12 -28   -0.64    1.51
   0 -12  28    0.47    1.01
   0  12 -28    1.64    1.46
   0  12 -29   84.12    8.89
   0  12 -29   74.22    8.60
   0 -12  29   34.94    7.83
   0  12  29  120.19   11.24
   0  12  29  102.23   10.74
   0 -12  29   34.86    7.76
   0  12 -29   74.39    8.65
   0 -13   0    1.73    1.59
   0 -13   0   -0.62    1.55
   0 -13   0    1.02    1.63
   0 -13   0   -0.41    1.71
   0 -13  -1   -0.32    1.60
   0 -13  -1    1.01    1.61
   0 -13   1    0.30    1.50
   0 -13   1    1.45    1.66
   0 -13  -1   -0.41    1.84
   0 -13   1    0.42    1.78
   0 -13  -1    1.39    1.86
   0 -13   1   -0.99    1.61
   0 -13  -2    0.99    1.82
   0 -13   2    2.03    1.58
   0 -13   2    0.74    1.59
   0 -13  -2    1.29    1.61
   0 -13  -2    0.81    1.38
   0 -13  -2   -1.21    1.98
   0 -13   2   -1.26    2.10
   0 -13  -2   -0.71    1.67
   0 -13   2   -0.64    1.57
   0 -13  -3   -0.34    1.68
   0 -13   3    0.28    1.49
   0 -13   3    1.53    1.80
   0 -13  -3    0.31    1.29
   0 -13  -3    0.83    1.34
   0 -13  -3    0.80    1.76
   0 -13   3   -0.43    2.01
   0 -13   3    0.92    1.54
   0 -13  -3    0.36    1.66
   0 -13  -4   -1.47    1.83
   0 -13   4   -0.59    1.25
   0 -13  -4    0.57    1.24
   0 -13   4   -1.59    2.27
   0 -13  -4    0.69    1.61
   0 -13   4   -1.29    1.89
   0 -13  -4    0.80    1.91
   0 -13  -4   -0.31    1.53
   0 -13  -5    0.37    1.74
   0 -13   5   -0.55    1.27
   0 -13  -5   -0.29    1.27
   0 -13   5    1.62    1.99
   0 -13  -5    1.40    1.68
   0 -13   5    2.19    2.05
   0 -13  -5   -0.30    1.58
   0 -13  -6    0.37    1.87
   0 -13  -6   -0.29    1.32
   0 -13  -6    0.71    1.59
   0 -13   6   -0.41    2.15
   0 -13   6    0.44    2.02
   0 -13  -6   -1.18    1.66
   0 -13  -7    0.38    1.88
   0 -13  -7    1.50    1.66
   0 -13  -7    0.36    1.61
   0 -13   7   -1.71    2.09
   0 -13   7    2.68    2.27
   0 -13  -7   -0.58    1.47
   0 -13  -8   -0.28    1.46
   0 -13  -8    0.38    1.89
   0 -13  -8   -0.61    1.45
   0 -13   8    0.43    2.00
   0 -13  -8    0.36    1.98
   0 -13   8   -0.90    2.26
   0  13   8    0.82    2.65
   0 -13  -9   -0.28    1.38
   0 -13  -9    1.75    1.85
   0 -13  -9    1.84    1.75
   0 -13  -9    2.65    2.03
   0 -13   9    0.45    2.14
   0 -13  -9    0.37    2.12
   0 -13   9   -0.45    1.94
   0  13   9    2.12    2.40
   0  13   9   -1.66    2.81
   0 -13 -10   -0.27    1.42
   0 -13 -10   -0.35    1.91
   0 -13 -10    1.23    1.60
   0 -13 -10   -0.75    2.09
   0 -13 -10    1.83    1.94
   0 -13  10    1.80    1.97
   0  13  10    1.27    1.86
   0  13  10    3.61    2.45
   0 -13  10    0.91    2.10
   0  13  10   -0.84    2.85
   0  13  11   -0.85    2.88
   0 -13 -11    0.37    2.22
   0  13  11   -1.84    3.72
   0 -13 -11    0.37    2.10
   0 -13  11    1.36    2.04
   0  13  11    0.67    2.28
   0  13  11   -1.46    2.48
   0 -13  11    0.91    1.95
   0 -13 -11    0.70    1.81
   0 -13 -11   -0.52    1.35
   0  13  12    1.71    3.13
   0  13  12    0.94    3.20
   0 -13 -12   -1.83    1.90
   0 -13  12   -0.92    2.20
   0  13  12    1.41    2.49
   0  13  12    0.74    2.41
   0 -13  12   -0.91    2.15
   0 -13 -12   -0.25    1.32
   0 -13 -12   -0.35    1.92
   0  13  13    0.86    3.14
   0  13  13   -0.96    3.88
   0 -13  13    0.46    2.34
   0 -13 -13    2.90    2.33
   0  13  13   -3.68    3.14
   0  13  13    3.73    2.83
   0 -13  13    0.46    2.14
   0  13  13   -1.97    4.31
   0 -13 -13    0.34    1.71
   0  13  14   -0.85    3.02
   0  13  14    2.92    3.93
   0 -13 -14   -0.71    1.80
   0 -13  14   -0.46    2.21
   0 -13 -14    1.79    2.08
   0  13  14   -0.76    2.80
   0 -13 -14   -0.81    1.50
   0 -13  14    2.25    2.20
   0  13  14    0.75    2.64
   0 -13 -14    0.34    1.92
   0  13  14   -0.99    4.54
   0  13  15   -0.85    2.88
   0  13  15   -1.96    3.84
   0 -13 -15   -1.03    1.88
   0 -13 -15   -0.35    1.92
   0 -13  15   -1.82    2.85
   0  13  15    2.36    2.99
   0 -13  15    1.33    2.22
   0  13  15    0.74    2.73
   0 -13 -15   -0.79    1.39
   0  13  15   -1.98    4.11
   0 -13 -15   -0.99    1.83
   0  13  16   -0.84    3.29
   0 -13 -16    0.66    1.69
   0  13  16    0.98    3.59
   0 -13  16    0.45    2.42
   0 -13 -16    1.03    1.94
   0  13  16   -1.61    3.25
   0  13  16    1.10    4.45
   0 -13 -16   -0.76    1.26
   0  13  16    0.74    2.70
   0 -13  16    0.44    2.09
   0 -13 -16    2.57    1.89
   0  13  16    2.95    4.20
   0  13  17   -0.83    3.23
   0 -13 -17    0.63    1.55
   0  13  17   -1.95    3.93
   0  13 -17    1.36    1.77
   0 -13 -17   -0.33    1.82
   0 -13  17   -0.44    2.28
   0  13  17    4.09    3.49
   0  13  17   -2.16    5.71
   0 -13  17    1.27    1.90
   0 -13 -17    0.48    1.23
   0  13  17    0.72    2.25
   0 -13 -17    0.62    1.81
   0  13  17   -0.97    4.26
   0  13  18    1.61    2.95
   0  13 -18   -0.97    2.08
   0  13  18   -1.92    4.52
   0 -13 -18   -0.30    1.50
   0 -13 -18   -1.29    1.81
   0 -13  18   -0.43    2.22
   0  13  18    2.47    3.51
   0  13  18    2.11    5.06
   0 -13 -18    1.37    1.29
   0 -13  18    1.23    1.70
   0  13  18   -2.86    4.94
   0 -13 -19   -0.56    1.29
   0  13 -19   -0.45    1.83
   0  13  19    1.88    3.91
   0 -13  19   -1.24    2.06
   0 -13 -19   -0.92    1.85
   0  13  19   -1.64    3.22
   0 -13 -19    0.21    1.15
   0 -13  19    1.56    1.88
   0  13  19    0.93    3.86
   0 -13  20   -0.40    2.05
   0  13  20   -0.91    3.80
   0 -13 -20   -1.30    1.35
   0 -13  20   -0.40    1.98
   0  13  20   -1.63    3.18
   0 -13 -20   -0.40    1.11
   0  13 -20    0.45    1.70
   0 -13  20    0.37    1.73
   0  13  20   -1.79    3.93
   0  13  21   -0.88    3.95
   0  13 -21    1.46    2.34
   0 -13 -21   -1.18    1.26
   0  13  21    2.57    4.12
   0 -13  21   -1.12    1.94
   0  13  21    0.79    2.91
   0  13 -21    0.83    1.67
   0 -13  21    0.35    1.66
   0 -13 -21    0.18    0.99
   0 -13  21    0.38    1.89
   0 -13 -22    0.70    1.40
   0 -13  22    1.77    1.99
   0  13  22   -1.68    3.76
   0 -13 -22    0.21    0.98
   0  13 -22   -0.45    2.05
   0 -13  22    2.09    1.87
   0  13  22    2.44    3.98
   0  13  22    0.77    3.01
   0  13  22    0.87    4.35
   0 -13  22    0.95    1.62
   0  13 -22   -1.12    1.55
   0  13  22    1.74    4.51
   0 -13 -23    0.21    1.18
   0 -13  23   -0.33    1.63
   0 -13 -23    0.72    0.96
   0  13 -23    0.80    1.72
   0  13 -23   -0.90    2.21
   0 -13  23    0.32    1.61
   0  13  23    2.61    3.25
   0  13  23    1.52    3.66
   0  13  23    0.81    3.79
   0  13  23    1.47    2.96
   0 -13  23   -1.15    1.38
   0  13 -23   -0.98    1.32
   0  13  23    0.79    3.63
   0 -13 -24    0.19    1.04
   0 -13  24    1.77    1.83
   0  13 -24   -0.71    1.56
   0 -13 -24   -1.17    0.87
   0  13  24   -0.53    2.76
   0  13 -24   -1.22    2.15
   0  13  24   -2.81    3.65
   0 -13  24   -0.88    1.44
   0  13  24    2.07    3.09
   0  13  24    2.95    3.31
   0 -13  24    0.25    1.25
   0  13  24   -0.70    3.29
   0  13  25    1.27    2.70
   0  13  25   -0.66    3.16
   0  13 -25    1.44    1.86
   0 -13  25   -1.30    1.32
   0  13  25   -1.19    2.96
   0  13 -25   -0.61    1.43
   0  13 -26   -0.34    1.48
   0  13 -26   -1.54    1.74
   0 -13  26   -0.67    1.22
   0  13  26   -4.00    3.12
   0  13  26    0.56    2.54
   0 -13  27    0.37    1.02
   0  13  27   -2.09    2.51
   0 -13  27   -0.37    0.83
   0  13 -27   -1.95    1.57
   0 -14   0    1.65    1.60
   0 -14   0    3.72    1.74
   0 -14   0    3.43    1.72
   0 -14   0    3.04    2.26
   0 -14  -1   76.77   11.22
   0 -14  -1   67.80   11.13
   0 -14   1   68.56   11.24
   0 -14   1   74.96   11.10
   0 -14  -1   70.58   11.27
   0 -14   1   77.37   11.28
   0 -14  -1   81.63   11.66
   0 -14   1   76.08   11.57
   0 -14  -2   50.36    7.10
   0 -14   2   34.59    6.89
   0 -14  -2   45.20    7.10
   0 -14   2   36.06    6.77
   0 -14   2   41.78    7.33
   0 -14  -2   53.81    7.55
   0 -14   3   85.80   13.52
   0 -14  -3   85.01   13.40
   0 -14   3   86.02   13.25
   0 -14  -3   88.42   13.51
   0 -14   3   95.13   13.85
   0 -14  -3  104.97   13.88
   0 -14   4   13.84    3.70
   0 -14  -4   24.43    3.93
   0 -14  -4   20.64    3.92
   0 -14   4   14.94    3.29
   0 -14  -4   19.22    4.07
   0 -14   4   16.11    3.95
   0 -14  -5   12.58    3.07
   0 -14   5   13.41    3.25
   0 -14  -5   13.37    3.17
   0 -14   5   11.11    3.24
   0 -14  -5   15.71    3.27
   0 -14  -6   76.22   12.44
   0 -14   6   72.70   12.55
   0 -14   6   91.33   12.91
   0 -14  -6   92.84   12.76
   0  14   6   79.39   13.48
   0 -14  -6   86.52   12.67
   0 -14  -7   35.40    5.76
   0 -14   7   27.99    5.72
   0 -14   7   30.29    5.65
   0 -14   7   31.12    5.91
   0 -14  -7   34.88    5.84
   0  14   7   32.24    6.77
   0 -14  -7   35.56    6.00
   0  14   8   37.83    7.12
   0 -14  -8   34.10    5.91
   0 -14   8   27.36    5.67
   0 -14   8   24.47    5.73
   0 -14  -8   42.08    6.08
   0 -14  -8   42.36    6.11
   0 -14   8   31.22    6.07
   0  14   8   35.41    6.90
   0  14   9   46.43    8.49
   0 -14  -9   32.83    6.87
   0 -14   9   48.46    7.25
   0 -14   9   36.13    7.05
   0 -14  -9   41.48    7.01
   0 -14  -9   49.07    7.15
   0 -14   9   40.92    7.24
   0  14   9   49.16    8.30
   0  14  10    4.02    3.09
   0  14  10   -0.74    2.65
   0 -14 -10    3.38    2.10
   0 -14  10    6.66    2.37
   0 -14 -10    3.23    2.04
   0 -14  10    5.84    2.43
   0 -14  10    3.17    2.15
   0  14  10    2.68    2.83
   0  14  11  106.69   16.50
   0 -14 -11   83.63   14.75
   0 -14  11  103.24   15.09
   0 -14  11   95.67   15.07
   0  14  11  122.72   17.10
   0 -14 -11   95.61   14.83
   0 -14  11  108.08   15.19
   0  14  11  112.38   16.35
   0  14  12  134.23   21.95
   0 -14  12  150.81   20.71
   0 -14  12  133.91   20.61
   0  14  12  172.13   22.83
   0 -14 -12  113.75   20.21
   0 -14  12  151.52   20.73
   0  14  12  175.43   22.14
   0  14  13   61.57    9.94
   0 -14  13   39.65    7.38
   0  14  13   53.93    9.26
   0 -14  13   37.67    7.38
   0 -14 -13   47.00    7.31
   0 -14  13   40.91    7.42
   0  14  13   48.73    8.63
   0  14  14   24.12    5.91
   0 -14  14   14.60    3.42
   0  14  14   14.16    4.57
   0 -14  14   11.03    3.36
   0 -14 -14   11.25    3.06
   0  14  14   11.39    3.69
   0  14  14   11.67    5.58
   0 -14  14    9.92    3.19
   0  14  14   20.42    4.76
   0 -14  15  250.75   35.05
   0 -14 -15  204.43   34.60
   0  14  15  326.19   37.40
   0  14  15  354.22   37.92
   0 -14 -15  211.59   34.62
   0 -14  15  239.61   35.01
   0  14  15  437.59   39.85
   0  14  15  225.21   35.61
   0 -14  15  234.81   34.90
   0  14  15  336.92   36.84
   0  14  16    8.96    4.64
   0 -14  16    2.87    2.10
   0 -14 -16   10.87    2.40
   0  14  16   13.25    4.51
   0 -14 -16    6.26    2.13
   0 -14  16    3.26    2.25
   0  14  16    8.47    4.93
   0  14  16    6.51    2.99
   0 -14  16    1.71    1.80
   0  14  16   11.92    3.71
   0 -14  17    6.25    2.25
   0  14  17    4.60    3.47
   0 -14 -17    0.53    1.56
   0 -14 -17    1.09    1.57
   0 -14  17    5.21    2.37
   0  14  17   12.81    5.39
   0  14  17    4.16    2.70
   0 -14  17    4.54    1.98
   0  14  17    4.78    3.43
   0  14  18   15.71    4.92
   0 -14 -18   14.63    3.32
   0 -14 -18   14.70    3.39
   0 -14  18   18.32    3.88
   0  14  18   17.10    4.54
   0 -14  18   19.24    3.71
   0 -14  18   19.63    3.79
   0  14 -19    2.19    2.15
   0  14  19    5.06    3.54
   0 -14 -19    0.22    1.11
   0 -14  19    3.16    1.78
   0 -14 -19    0.97    1.29
   0  14  19    2.98    3.79
   0  14  19    1.16    2.41
   0  14  19    2.53    4.05
   0 -14  19   -0.28    1.37
   0 -14  19    1.58    1.72
   0  14 -20   21.37    3.97
   0  14  20   31.74    5.87
   0 -14 -20   13.95    2.84
   0  14  20   31.18    6.05
   0 -14  20   11.77    3.13
   0  14  20   40.71    7.29
   0  14  20   19.05    4.50
   0 -14  20   13.44    3.07
   0 -14  20   10.03    3.03
   0 -14  21   39.82    6.45
   0  14 -21   43.50    6.86
   0 -14 -21   29.84    5.90
   0  14 -21   57.29    7.43
   0 -14  21   36.45    6.37
   0  14  21  109.43   10.58
   0  14  21   86.65    9.68
   0  14  21   48.49    7.71
   0 -14  21   27.31    6.04
   0  14  21   83.81   10.27
   0 -14  22   95.28   15.21
   0  14 -22  134.80   15.77
   0 -14 -22   81.19   14.82
   0  14  22  303.83   19.71
   0  14 -22  161.71   16.34
   0  14  22  213.71   18.58
   0 -14  22   85.31   15.12
   0  14  22  148.03   16.82
   0 -14  22   75.82   14.92
   0  14  22  299.01   20.45
   0 -14 -23   11.59    2.71
   0  14 -23   22.63    3.87
   0 -14  23   17.69    3.28
   0  14  23   37.73    5.35
   0 -14  23   20.65    3.33
   0  14  23   47.20    6.42
   0  14  23   24.66    4.49
   0 -14  24    2.44    1.30
   0  14  24    5.87    2.86
   0  14 -24    5.75    2.01
   0  14  24    6.93    3.01
   0 -14  24    4.17    1.38
   0 -15   0    0.32    1.49
   0 -15   0    0.78    1.14
   0 -15   1    2.56    1.71
   0 -15  -1    0.31    1.30
   0 -15   1   -0.25    1.08
   0 -15  -1   -0.81    1.26
   0 -15  -1    0.45    1.06
   0 -15   2    0.32    1.61
   0 -15  -2   -0.31    1.51
   0 -15  -2   -0.28    1.30
   0 -15   2   -0.23    1.17
   0 -15  -2    0.24    1.26
   0 -15   3    0.32    1.59
   0 -15  -3   -0.30    1.52
   0 -15  -3    0.85    1.30
   0 -15   3   -0.43    0.95
   0 -15  -3    0.24    1.26
   0 -15   3    1.64    1.42
   0 -15  -4    0.30    1.46
   0 -15   4   -0.33    1.50
   0 -15  -4    0.29    1.38
   0 -15   4    0.85    1.50
   0 -15  -4   -0.25    1.20
   0 -15  -5    2.61    1.66
   0 -15   5   -0.32    1.56
   0 -15  -5   -0.29    1.34
   0  15   5    0.51    2.06
   0 -15  -5    0.26    1.23
   0 -15   5   -0.58    1.51
   0 -15  -6    0.58    1.51
   0 -15   6    0.65    1.56
   0 -15  -6   -0.28    1.31
   0  15   6   -1.07    2.10
   0 -15  -6   -1.04    1.48
   0 -15   6    0.89    1.42
   0 -15  -7    1.46    1.48
   0 -15   7   -0.32    1.48
   0 -15  -7    0.28    1.40
   0  15   7   -0.56    2.12
   0 -15  -7   -0.79    1.34
   0 -15   7   -2.10    1.55
   0 -15  -8    0.58    1.53
   0 -15   8   -0.32    1.43
   0 -15  -8   -0.27    1.36
   0  15   8   -1.16    2.41
   0 -15   8   -1.82    1.69
   0 -15  -8    1.31    1.46
   0 -15  -9    2.00    1.61
   0 -15  -9    1.05    1.54
   0 -15   9   -0.61    1.60
   0 -15   9   -0.63    1.48
   0 -15  -9    0.51    1.26
   0  15   9   -1.79    2.47
   0 -15  10    2.63    1.39
   0  15  10   -1.03    2.01
   0 -15 -10    0.28    1.56
   0 -15  10    1.82    1.63
   0 -15 -10    0.26    1.35
   0  15  10   -0.77    3.10
   0 -15 -10    0.98    1.21
   0 -15  10    1.23    1.45
   0  15  10    0.61    2.23
   0 -15  11    0.27    1.23
   0  15  11   -0.53    1.79
   0 -15 -11    0.55    1.49
   0 -15  11    0.60    1.53
   0 -15 -11    1.02    1.44
   0  15  11   -0.77    3.21
   0 -15 -11   -0.93    1.23
   0 -15  11    0.30    1.41
   0  15  11    1.85    2.42
   0 -15  12   -0.27    1.21
   0 -15 -12    0.53    1.49
   0  15  12    0.54    2.10
   0 -15 -12    1.00    1.49
   0 -15  12    0.30    1.51
   0  15  12   -0.77    3.30
   0 -15  12   -0.58    1.50
   0 -15 -12   -0.22    1.03
   0  15  12   -0.62    2.51
   0 -15  13    0.27    1.31
   0  15  13   -0.54    2.12
   0 -15 -13    0.73    1.29
   0 -15  13    0.87    1.59
   0  15  13    3.84    3.68
   0 -15  13    0.28    1.34
   0  15  13    1.86    2.43
   0 -15  14   -0.26    1.34
   0  15  14    0.54    2.04
   0 -15 -14    0.94    1.22
   0 -15  14   -1.41    1.56
   0  15  14   -0.76    3.32
   0 -15  14    1.06    1.32
   0  15  14    0.62    2.56
   0  15  15   -0.53    2.15
   0 -15  15    0.54    1.38
   0  15  15    0.61    2.72
   0 -15 -15   -0.23    1.17
   0  15  15   -0.74    3.17
   0 -15  15    0.74    1.29
   0 -15  15   -1.79    1.44
   0 -15 -16    1.51    1.40
   0  15  16   -0.52    2.16
   0 -15  16   -1.29    1.41
   0 -15 -16    1.07    1.27
   0  15  16   -0.59    2.38
   0  15  16   -0.72    3.15
   0 -15  16   -0.92    1.24
   0 -15  16   -0.49    1.32
   0  15 -17   -1.39    1.77
   0 -15 -17    0.80    1.10
   0  15  17   -0.50    2.14
   0  15  17   -1.14    2.29
   0 -15  17    0.24    1.20
   0 -15 -17    0.20    1.09
   0  15  17   -0.69    3.10
   0 -15  17   -0.63    1.05
   0 -15  17    0.23    1.15
   0  15 -18    0.61    1.33
   0 -15 -18    0.72    0.98
   0  15  18   -0.54    2.65
   0 -15  18    0.91    1.13
   0  15  18   -0.89    1.90
   0  15  18   -1.97    3.40
   0 -15  18   -0.19    0.95
   0 -15  18   -0.22    1.12
   0 -15 -19   -0.16    0.79
   0  15 -19    0.32    1.37
   0 -15  19   -0.21    1.15
   0  15  19    1.01    2.53
   0  15  19    0.61    2.92
   0  15  19    2.97    2.03
   0  15  19    0.61    2.69
   0 -15  19    1.41    1.08
   0  15  19   -0.64    3.67
   0 -15 -20    0.14    0.69
   0  15 -20    0.55    1.15
   0 -15  20    1.12    1.03
   0  15  20    1.07    2.50
   0 -15  20    0.91    0.98
   0  15  20    1.76    2.88
   0  15  20    0.57    2.82
   0 -15  21   -0.16    0.74
   0  15  21    0.51    2.33
   0 -15  21    0.48    0.78
   0  15  21    3.12    2.65
   0 -16   0  325.53   42.03
   0 -16   0  282.49   41.78
   0 -16  -1    9.60    2.25
   0 -16   1   11.22    2.50
   0 -16   1    8.65    1.93
   0 -16  -1    7.53    2.01
   0 -16  -2   29.55    5.29
   0 -16   2   35.40    5.47
   0 -16  -2   34.35    5.32
   0 -16  -3   11.33    2.50
   0 -16   3   11.55    2.55
   0 -16  -3   12.58    2.53
   0  16   4   -0.43    1.98
   0 -16  -4    0.51    0.87
   0 -16   4   -1.39    1.34
   0 -16  -4    0.22    1.17
   0  16   5   22.88    4.42
   0 -16  -5   15.96    3.07
   0 -16   5   17.34    3.32
   0 -16  -5   17.66    3.26
   0  16   6  102.18   13.10
   0 -16  -6   70.66   11.48
   0 -16   6   78.13   11.70
   0 -16  -6   85.68   11.76
   0  16   7   15.93    3.74
   0 -16  -7   10.68    2.24
   0 -16   7    8.59    2.28
   0 -16  -7   11.55    2.41
   0  16   8   18.42    4.53
   0 -16   8   15.78    3.20
   0 -16  -8   21.49    3.34
   0 -16   8   17.19    3.30
   0 -16  -8   18.69    3.36
   0  16   9   12.00    3.77
   0 -16   9    9.96    2.30
   0 -16  -9   14.54    2.43
   0 -16   9    7.43    2.17
   0 -16  -9   13.17    2.46
   0 -16 -10   36.31    5.02
   0 -16  10   24.39    4.84
   0 -16  10   26.47    4.88
   0 -16 -10   34.09    5.14
   0  16  11    3.70    2.64
   0 -16 -11    0.53    1.01
   0 -16  11    1.16    1.00
   0  16  11    0.74    1.46
   0 -16  11    2.43    1.11
   0 -16 -11   -0.20    1.19
   0  16  12   64.03    8.31
   0  16  12   53.96    7.21
   0 -16 -12   37.18    6.06
   0 -16  12   33.12    6.06
   0 -16 -12   40.14    6.21
   0  16  13   43.34    6.27
   0 -16 -13   25.43    3.96
   0 -16  13   16.91    3.82
   0  16  13   28.06    4.88
   0  16  13   41.18    6.32
   0 -16 -13   23.34    3.99
   0  16  14    7.53    3.07
   0  16  14    6.01    2.10
   0 -16  14    1.86    1.16
   0  16  14    7.72    3.23
   0  16  15    1.45    2.23
   0  16  15   -1.07    2.62
   0 -16  15    2.20    1.02
   0  16  16    2.73    2.22
   0  16  16    5.78    2.98
   0  16  16    3.55    2.51
   0 -16 -16    2.48    1.05
   0  16  17   48.50    6.23
   0  16  17   45.78    6.34
   0  16  17   59.16    6.91
   0 -17  -2   -0.36    0.63
   0 -17  -3   -0.39    0.66
   0 -17  -4   -0.27    0.72
   0 -17  -5   -0.70    0.88
   0 -17  -6   -0.57    0.80
   0 -17  -7    0.14    0.73
   0 -17  -8    0.14    0.72
   0 -17  -9   -0.69    0.78
   0  17  10    0.41    1.92
   0 -17 -10   -0.40    0.80
   0  17  11    2.40    2.18
   0 -17 -11    0.38    0.72
   0  17  12   -0.38    1.68
   0 -17 -12    0.12    0.65
  -1   0   0    0.69    0.24
   1   0  -1    0.26    0.26
  -1   0  -1    0.87    0.29
   1   0  -2   41.02    5.10
  -1   0  -2   41.93    5.16
  -1   0  -2   32.87    5.07
   1   0   2   36.72    5.14
  -1   0   2   33.85    5.10
  -1   0  -2   38.44    5.11
   1   0   2   32.54    5.11
   1   0   2   36.56    5.08
  -1   0  -2   38.63    5.14
   1   0   3    0.26    0.29
   1   0   3    1.31    0.41
  -1   0  -3    1.73    0.34
   1   0  -3    0.90    0.32
   1   0   3    0.55    0.40
  -1   0   3    0.38    0.35
  -1   0  -3    2.17    0.51
   1   0  -4   84.99   11.17
  -1   0   4  103.13   11.21
  -1   0   4   63.42   11.16
  -1   0  -4   87.47   11.26
   1   0   4   75.55   11.19
   1   0   4   73.12   11.14
   1   0   4   74.11   11.23
   1   0   4   89.93   11.25
   1   0  -4   84.63   11.38
   1   0   5    0.76    0.58
  -1   0   5    0.52    0.45
  -1   0  -5    2.13    0.68
   1   0  -5    1.06    1.04
  -1   0  -5    1.06    0.78
   1   0   5    0.87    0.68
   1   0  -5    1.07    0.49
  -1   0  -5    0.24    0.44
   1   0   5    0.89    0.48
  -1   0  -6  119.60   16.80
   1   0   6  112.97   16.76
  -1   0  -6  136.86   16.92
   1   0  -6  124.05   16.78
   1   0   6  127.55   16.88
   1   0  -6  113.49   17.09
  -1   0   6  106.49   16.82
  -1   0  -6  137.60   16.93
  -1   0   6  116.88   16.80
   1   0  -7   -0.15    0.59
  -1   0   7    2.59    0.74
  -1   0   7    0.10    0.72
  -1   0  -7    0.51    0.83
  -1   0  -7    0.08    0.65
  -1   0  -7    1.25    0.99
   1   0   7    0.61    0.65
   1   0   7   -0.09    0.79
   1   0   7    1.06    0.86
  -1   0  -8  945.80  126.31
  -1   0   8  843.56  126.30
  -1   0   8  886.37  126.35
   1   0  -8  872.97  126.63
   1   0   8  882.00  126.35
   1   0   8  880.36  126.33
   1   0  -8  885.45  126.35
  -1   0  -8 1033.78  126.44
   1   0  -8  998.87  126.31
  -1   0  -8  957.49  126.42
   1   0   8  939.33  126.30
   1   0   9    0.12    0.70
  -1   0   9   -0.13    0.65
   1   0   9    0.94    0.62
   1   0   9    0.12    0.65
   1   0  -9    0.49    0.59
  -1   0  -9    0.95    0.66
  -1   0  -9    0.92    1.07
  -1   0   9    0.56    0.59
   1   0  -9    1.28    1.37
  -1   0  -9    2.01    1.04
   1   0  -9    0.40    0.84
  -1   0  -9    0.39    0.75
   1   0  10 6905.99  898.84
  -1   0 -10 6633.35  898.90
   1   0 -10 6279.69  898.89
   1   0 -10 7242.42  898.78
   1   0  10 6697.85  898.78
  -1   0 -10 6847.66  898.78
   1   0 -10 5931.62  899.13
   1   0  10 6275.42  898.83
  -1   0 -10 6945.21  898.90
  -1   0  10 5903.10  898.80
  -1   0 -10 7767.67  899.07
  -1   0  10 5621.46  898.74
  -1   0 -11    2.83    1.02
   1   0 -11    3.20    1.09
   1   0  11    2.67    0.96
  -1   0 -11    1.94    1.10
   1   0 -11    1.85    0.91
  -1   0 -11    2.66    1.09
  -1   0  11    0.78    0.83
  -1   0 -11    1.05    0.65
  -1   0  11    2.63    0.91
   1   0  11    1.50    0.77
   1   0 -11    1.86    1.47
   1   0  11   -0.30    0.82
  -1   0 -12 2029.79  279.81
   1   0 -12 2051.55  279.97
   1   0  12 1918.58  279.88
   1   0 -12 2201.39  279.82
   1   0  12 2053.81  279.85
  -1   0  12 1789.88  279.81
  -1   0 -12 2249.67  280.00
  -1   0  12 1880.46  279.87
   1   0 -12 2018.82  280.35
   1   0  12 2040.63  279.88
  -1   0 -12 2375.97  280.18
  -1   0 -12 2019.95  279.96
  -1   0 -13    3.03    1.35
   1   0 -13   -0.17    0.75
  -1   0  13    2.11    1.04
  -1   0  13    2.21    1.03
  -1   0 -13   -0.93    1.21
   1   0 -13    2.48    1.16
   1   0  13    1.39    0.86
  -1   0 -13    3.20    1.00
   1   0 -13    1.29    1.82
   1   0 -13    1.20    0.87
   1   0  13    1.71    1.21
   1   0  13    0.58    0.90
  -1   0 -13    2.73    1.11
   1   0  13    3.78    1.21
   1   0  13    1.75    1.29
   1   0 -13    0.67    0.71
  -1   0 -13    0.16    0.69
  -1   0 -13    1.10    0.80
   1   0 -13    0.33    0.71
  -1   0  13    0.56    1.14
   1   0  13    0.80    1.06
  -1   0  14   20.75    3.84
  -1   0 -14   21.79    3.94
  -1   0 -14   21.90    3.72
   1   0 -14   26.59    3.80
  -1   0  14   21.86    3.85
   1   0  14   25.69    3.91
   1   0 -14   24.68    4.52
  -1   0 -14   27.89    4.28
   1   0  14   24.68    3.87
   1   0  14   23.28    3.93
   1   0  14   26.54    4.12
  -1   0 -14   27.81    4.04
   1   0 -14   25.87    3.88
   1   0 -14   27.34    4.08
   1   0  14   18.20    3.69
   1   0  14   24.59    4.23
  -1   0  14   24.84    3.90
  -1   0 -14   23.42    3.78
  -1   0 -14   19.83    3.74
  -1   0 -14   17.91    3.64
  -1   0  14   23.07    4.17
   1   0 -14   22.21    3.81
  -1   0  14   22.88    4.09
   1   0 -14   22.04    3.80
  -1   0 -14   17.34    3.62
   1   0  14   20.44    3.80
   1   0  14   26.10    4.35
  -1   0  14   24.36    3.99
  -1   0 -15   -0.23    1.09
   1   0 -15   -0.75    1.20
   1   0  15   -0.80    1.28
   1   0 -15   -0.52    1.09
   1   0 -15    0.18    0.88
  -1   0 -15    0.28    1.18
   1   0  15   -0.65    0.87
  -1   0  15   -0.23    0.80
   1   0 -15    1.02    1.00
  -1   0 -15    2.37    2.01
  -1   0 -15   -0.96    1.20
  -1   0 -15   -0.58    0.84
   1   0 -15    0.38    1.84
   1   0  15    0.48    0.90
  -1   0  15    0.23    0.91
   1   0  15    0.65    1.10
   1   0  15    0.96    1.43
  -1   0  15    0.43    0.76
  -1   0 -15    0.19    0.76
  -1   0 -15   -0.21    0.94
  -1   0 -15    0.20    0.93
   1   0 -15    0.40    0.70
  -1   0  15    0.90    1.32
  -1   0 -15   -0.37    0.84
  -1   0 -15    2.25    0.95
  -1   0  15    0.29    1.00
  -1   0  15    0.94    0.84
   1   0  15   -0.29    1.09
   1   0 -15   -0.21    0.84
   1   0  15    0.68    1.41
  -1   0  15    0.26    1.00
  -1   0 -16  802.11   90.02
   1   0  16  752.72   89.93
  -1   0 -16  773.21   89.76
   1   0  16  634.97   89.52
  -1   0  16  634.93   89.58
   1   0 -16  778.64   89.92
  -1   0  16  607.71   89.56
   1   0  16  600.51   89.56
  -1   0 -16  643.11   89.43
   1   0 -16  659.40   89.50
   1   0 -16  628.64   89.33
   1   0 -16  681.24   90.25
   1   0  16  681.34   89.60
   1   0 -16  687.70   89.72
  -1   0 -16  704.49   90.36
   1   0 -16  636.18   89.43
   1   0  16  668.43   89.99
  -1   0 -16  660.65   89.50
  -1   0 -16  644.74   89.45
   1   0  16  640.61   89.44
  -1   0  16  629.41   89.83
  -1   0 -16  618.48   89.47
   1   0  16  648.25   89.84
   1   0  16  556.06   89.62
  -1   0 -16  576.50   89.35
   1   0 -16  645.58   89.46
  -1   0 -16  636.99   89.40
   1   0  16  632.62   89.31
  -1   0  16  574.99   89.80
  -1   0  16  666.67   89.47
   1   0  16  595.56   89.97
   1   0 -16  665.50   89.52
  -1   0  16  607.58   89.64
  -1   0  17   -0.27    1.01
  -1   0 -17    0.45    0.67
   1   0  17    2.30    1.29
   1   0  17    0.77    0.97
  -1   0 -17    0.66    1.12
   1   0 -17    3.55    1.54
   1   0 -17   -0.20    0.79
   1   0  17    1.31    1.28
   1   0 -17    0.31    1.30
  -1   0  17    1.38    1.12
   1   0 -17    0.45    1.59
  -1   0 -17    0.75    1.16
  -1   0 -17    2.29    1.74
  -1   0 -17   -0.27    0.84
   1   0  17   -0.53    1.01
  -1   0  17   -0.27    0.93
   1   0 -17    0.24    0.79
   1   0 -17    0.45    0.98
   1   0  17    2.27    1.57
  -1   0 -17   -0.23    0.91
  -1   0 -17    0.49    1.06
   1   0  17    0.66    1.05
  -1   0 -17    0.95    0.97
   1   0  17    0.32    1.25
   1   0  17   -0.19    0.69
  -1   0 -17    1.09    1.02
  -1   0  17    0.72    1.28
   1   0 -17    0.47    0.95
  -1   0 -17    0.22    0.87
  -1   0  17    2.77    1.63
  -1   0 -17    1.29    1.16
  -1   0  17    0.27    1.14
   1   0  17    1.01    1.35
  -1   0  17    0.87    1.00
   1   0  17    0.41    1.46
   1   0 -17    0.24    0.80
  -1   0  17    1.23    1.17
   1   0  18   94.54   12.23
   1   0 -18   81.00   12.03
   1   0 -18   87.93   12.32
  -1   0 -18   99.69   12.26
  -1   0  18   80.20   12.15
  -1   0 -18   65.23   12.55
  -1   0  18   68.41   11.99
   1   0  18   87.15   12.20
   1   0  18   91.05   12.52
   1   0 -18   86.74   12.46
  -1   0 -18   92.43   12.53
   1   0 -18   81.29   12.12
   1   0 -18   84.33   12.88
  -1   0 -18   88.78   12.21
  -1   0  18   83.84   12.18
   1   0 -18   71.59   11.81
   1   0  18   75.18   12.16
  -1   0 -18   76.65   11.91
   1   0 -18   86.98   12.02
   1   0  18   85.42   12.62
  -1   0 -18   77.89   11.96
  -1   0  18   90.53   12.56
   1   0  18   78.67   11.93
  -1   0 -18   75.80   11.98
   1   0  18   71.27   12.27
   1   0  18   78.71   11.82
  -1   0 -18   83.79   11.97
  -1   0  18   80.62   12.50
   1   0 -18   85.49   12.05
   1   0  18   59.92   12.04
  -1   0  18   79.01   12.15
  -1   0 -18   82.41   12.09
   1   0 -18   86.72   12.10
  -1   0  18   77.99   12.24
   1   0 -19    0.85    0.97
  -1   0  19   -0.33    1.07
  -1   0 -19   -0.27    0.87
  -1   0 -19    2.63    1.93
   1   0 -19    0.46    0.87
   1   0 -19    1.04    1.44
  -1   0 -19   -0.38    1.30
   1   0 -19    2.52    1.31
   1   0  19   -0.60    0.84
   1   0 -19    0.35    1.17
  -1   0  19   -0.65    1.05
   1   0  19   -0.34    0.95
  -1   0 -19    2.62    1.40
  -1   0 -19   -0.63    1.07
  -1   0  19   -0.33    1.01
   1   0 -19    0.37    1.25
   1   0  19   -0.79    1.55
   1   0  19    0.65    1.10
   1   0 -19    1.30    1.16
  -1   0 -19    0.23    0.92
   1   0  19    0.26    1.09
  -1   0 -19    0.28    1.06
  -1   0 -19    0.54    1.03
   1   0 -19    1.10    1.21
   1   0  19   -0.38    1.34
  -1   0  19   -0.43    1.51
  -1   0 -19    1.03    1.28
  -1   0  19   -0.31    1.30
  -1   0  19   -0.40    1.42
   1   0  19   -0.77    1.13
  -1   0 -19   -0.30    1.10
   1   0 -19    0.28    1.25
  -1   0  19    0.74    1.53
   1   0 -20   16.77    3.25
   1   0 -20   14.87    3.47
  -1   0  20   15.40    3.40
   1   0  20   14.91    3.46
   1   0  20   16.97    3.44
  -1   0 -20   18.77    3.50
   1   0  20   20.28    3.66
  -1   0 -20   22.96    3.44
   1   0 -20   17.85    3.43
  -1   0 -20   19.29    3.53
  -1   0 -20   13.54    3.31
   1   0 -20   13.28    3.31
  -1   0 -20   19.96    3.42
   1   0 -20   18.46    3.49
   1   0  20   13.13    3.42
  -1   0  20   13.44    3.72
   1   0  20   14.02    3.64
   1   0 -20   15.55    3.48
  -1   0 -20   28.29    4.00
  -1   0  20   25.17    3.95
  -1   0  20   15.60    3.70
   1   0 -20   16.21    3.42
  -1   0 -20   15.94    3.31
  -1   0  20   14.84    3.62
   1   0 -21    0.26    0.73
  -1   0 -21   -0.58    1.33
  -1   0  21   -0.78    1.14
  -1   0 -21    0.79    1.09
   1   0 -21    0.60    1.24
  -1   0 -21    1.94    1.68
   1   0 -21   -0.34    1.45
  -1   0 -21    3.17    1.86
  -1   0 -21    2.09    1.34
   1   0 -21   -0.96    1.54
   1   0  21   -0.44    1.44
  -1   0  21   -0.50    1.77
  -1   0 -21   -0.34    1.54
   1   0 -21    0.72    1.66
   1   0  21   -0.44    1.61
  -1   0  21   -1.05    1.41
  -1   0  21   -0.46    1.92
  -1   0 -21    0.31    1.20
   1   0 -21    1.64    1.64
  -1   0  21   -0.43    1.70
  -1   0 -22  646.80   89.80
   1   0 -22  620.83   89.68
   1   0 -22  696.79   89.94
  -1   0 -22  589.73   89.60
  -1   0 -22  687.04   89.79
  -1   0  22  640.33   90.77
  -1   0 -22  691.10   90.03
  -1   0  22  727.56   90.67
  -1   0 -22  673.02   89.98
   1   0  22  748.30   90.60
   1   0 -22  664.70   90.03
  -1   0 -22  688.94   89.95
  -1   0  22  494.83   90.17
   1   0 -22  670.51   89.98
   1   0  22  507.02   90.05
  -1   0  22  645.76   90.04
   1   0 -22  659.71   90.10
  -1   0 -22  689.06   90.07
  -1   0 -22  659.62   89.88
   1   0 -22  651.49   89.97
  -1   0  22  672.33   90.47
   1   0  22  585.09   90.21
   1   0 -23    1.18    1.23
  -1   0 -23   -0.65    1.46
  -1   0  23    2.53    2.40
  -1   0 -23   -0.30    1.20
   1   0 -23   -0.68    1.37
  -1   0  23   -0.52    2.17
  -1   0 -23    1.09    1.74
   1   0 -23   -0.30    1.35
  -1   0 -23    0.74    1.62
   1   0 -23    0.39    1.77
   1   0 -23   -0.73    1.83
  -1   0 -23    0.68    1.64
  -1   0  23   -1.15    2.25
   1   0  23   -1.01    1.86
   1   0  23   -0.72    1.65
   1   0  23    0.49    1.80
   1   0 -23    2.04    2.12
  -1   0 -23    0.39    1.90
  -1   0  23   -1.15    1.71
   1   0 -23   -0.37    1.54
  -1   0 -23   -0.35    1.44
   1   0  23    1.48    2.73
  -1   0  23    1.01    1.98
  -1   0 -24  507.41   75.02
   1   0 -24  495.39   74.88
  -1   0 -24  572.30   75.07
  -1   0  24  506.70   76.10
   1   0 -24  574.68   75.26
  -1   0 -24  554.69   75.33
   1   0 -24  516.90   75.31
  -1   0  24  596.91   76.03
  -1   0 -24  553.52   75.29
   1   0  24  581.27   75.85
   1   0 -24  561.15   75.02
   1   0  24  391.29   75.29
  -1   0 -24  604.25   75.31
   1   0 -24  551.70   75.31
   1   0 -24  506.04   75.38
  -1   0  24  558.95   75.34
  -1   0 -24  535.76   75.33
  -1   0 -24  553.42   75.23
   1   0 -24  544.78   75.30
  -1   0  24  539.62   75.84
   1   0  24  559.38   75.87
   1   0 -25    0.32    1.22
  -1   0 -25    0.71    1.71
  -1   0  25   -1.41    2.50
  -1   0 -25    0.98    1.60
   1   0 -25    0.37    1.51
  -1   0 -25    2.06    2.09
  -1   0  25    0.57    2.52
   1   0 -25    0.32    1.49
  -1   0 -25    0.76    1.67
   1   0 -25    0.82    2.04
  -1   0  25   -0.40    1.76
  -1   0 -25    2.58    2.53
   1   0 -25    4.06    2.50
   1   0  25    1.07    1.96
  -1   0 -25   -1.15    1.68
   1   0 -25   -0.41    1.93
  -1   0  25   -0.57    2.52
   1   0  25    3.35    3.05
   1   0 -26  243.27   37.84
  -1   0 -26  235.73   37.93
  -1   0 -26  291.12   38.07
  -1   0  26  243.40   39.19
   1   0 -26  290.81   38.28
  -1   0 -26  280.61   38.41
   1   0 -26  264.26   37.96
   1   0  26  291.00   38.93
  -1   0  26  313.97   39.27
  -1   0 -26  285.81   38.29
   1   0 -26  278.77   38.40
  -1   0 -26  267.91   38.41
   1   0 -26  233.57   38.29
  -1   0 -26  267.87   38.19
   1   0 -26  255.95   38.24
   1   0  26  302.91   39.15
  -1   0  26  262.32   38.97
  -1   0 -27   -0.75    1.52
   1   0 -27    0.33    1.29
   1   0  27    1.52    3.25
  -1   0  27   -0.76    2.47
  -1   0 -27    1.38    1.55
   1   0 -27    0.40    1.83
  -1   0 -27    0.44    2.30
   1   0  27    1.69    2.40
   1   0 -27    0.34    1.43
  -1   0  27   -1.22    2.73
  -1   0 -27    0.41    2.14
  -1   0 -27    2.30    2.30
   1   0 -27    0.48    2.27
   1   0 -27    1.76    2.36
  -1   0 -27    0.41    1.80
  -1   0  27    1.89    3.09
   1   0  27    0.61    3.18
  -1   0 -28  425.35   52.95
   1   0  28  349.80   54.14
  -1   0  28  320.57   53.88
   1   0 -28  407.22   53.11
   1   0 -28  375.25   52.73
  -1   0  28  441.79   54.10
   1   0  28  434.66   53.87
  -1   0 -28  326.19   52.71
  -1   0 -28  325.10   53.05
   1   0 -28  373.48   53.34
  -1   0 -28  373.99   53.07
   1   0 -28  350.16   53.09
   1   0 -28  366.40   53.02
   1   0  28  437.53   54.20
  -1   0  28  398.85   54.03
  -1   0  29    1.55    3.40
   1   0  29    2.35    3.34
  -1   0  29   -1.84    2.68
   1   0  29    1.68    2.40
  -1   0 -29    0.37    1.64
   1   0 -29    1.49    2.47
  -1   0 -29   -0.47    2.12
   1   0 -29    1.36    2.54
  -1   0 -29   -0.42    1.94
   1   0  29    3.24    3.41
   1   0 -29   -0.42    1.97
  -1   0  29    1.33    2.98
   1   0  30  277.73   43.16
  -1   0  30  246.83   42.87
  -1   0  30  353.97   43.09
   1   0  30  361.72   42.91
  -1   0 -30  264.37   41.70
   1   0 -30  276.67   42.24
  -1   0 -30  288.49   42.22
   1   0 -30  293.68   42.16
  -1   0 -30  324.45   42.18
   1   0  30  333.15   43.36
   1   0 -30  271.65   41.89
  -1   0  30  320.70   43.18
  -1   0  31   -1.48    2.72
   1   0  31    1.51    2.96
   1   0  31   -0.52    1.98
  -1   0 -31    0.34    1.43
  -1   0 -31    1.38    2.16
   1   0 -31    4.38    2.54
  -1   0 -31   -0.41    1.83
   1   0 -31    1.97    2.15
  -1   0 -31    1.78    1.78
   1   0  31   -0.65    3.22
  -1   0  31    0.66    3.02
  -1   0  32    7.75    3.31
   1   0  32    2.89    2.75
   1   0  32    0.97    1.96
  -1   0 -32    0.63    1.33
  -1   0 -32    3.54    2.30
   1   0 -32   -0.42    1.94
  -1   0 -32    2.34    2.00
  -1   0 -32    1.00    1.64
  -1   0  32    1.28    2.80
   1   0  32    3.15    3.09
   1   0 -32    1.86    1.90
   1   0  33    1.35    2.56
  -1   0  33   -0.65    2.47
  -1   0 -33   -0.37    1.82
   1   0 -33    0.40    1.82
   1   0 -33    1.02    1.89
  -1   0 -33    0.90    1.47
   1   0  33    0.60    2.88
  -1   0  33    1.82    2.86
   1   0 -33    0.45    2.14
   1   0  34   25.91    6.16
  -1   0 -34   27.76    5.31
   1   0 -34   33.23    5.59
  -1   0  34   37.34    6.60
  -1   0 -34   29.03    5.07
   1   0  34   45.74    7.01
   1   0 -34   28.59    5.21
   1   0 -34   24.74    5.52
   1   0  35   -0.55    1.93
  -1   0 -35   -0.30    1.49
   1   0 -35    0.66    1.55
  -1   0  35    2.06    2.58
  -1   0 -35    0.92    1.67
   1   0 -35    0.78    1.37
   1   0 -35    0.35    1.79
   1   0  35    1.04    2.33
  -1   0 -35    0.72    1.75
   1   0 -35    0.75    1.87
   1   0  36    6.09    2.73
  -1   0 -36    5.11    1.85
  -1   0  36    8.22    2.89
   1   0  36    9.28    3.23
  -1   0 -36    8.57    2.22
   1   0 -36    4.83    2.04
   1   0 -36    4.64    2.20
  -1   0 -36    6.64    2.16
   1   0  37    0.81    2.05
  -1   0 -37    1.64    1.30
   1   0 -37   -0.25    1.47
  -1   0  37   -1.95    1.91
   1   0 -37    0.29    1.48
  -1   0 -37   -0.54    1.37
   1   0 -38   13.73    3.09
  -1   0  38   17.55    3.63
   1   0  38   20.79    3.84
  -1   0 -38   18.18    3.23
   1   0 -38   17.91    3.32
  -1   0  39    0.69    1.44
   1   0 -39   -0.18    0.78
   1   0  39    2.58    1.36
   1  -1   0    0.27    0.25
   1  -1   0    0.05    0.11
   1   1   0   -0.04    0.32
  -1  -1   0    0.37    0.40
   1   1   0    0.21    0.15
   1  -1   0    0.36    0.14
  -1   1   0    0.28    0.15
  -1  -1   0    0.16    0.13
  -1  -1   1    1.89    0.31
  -1   1   1    0.81    0.32
   1   1  -1    1.49    0.30
  -1   1  -1    0.87    0.33
  -1   1  -1    2.31    0.40
   1  -1   1    0.96    0.31
   1  -1  -1    1.92    0.41
   1  -1   1    2.51    0.39
  -1  -1  -1    1.44    0.29
   1  -1  -1    2.72    0.43
  -1  -1  -1    1.66    0.43
   1   1   1    1.95    0.32
  -1  -1   1    1.67    0.49
   1  -1  -1    1.66    0.36
   1  -1   2  625.42    5.01
   1  -1  -2  656.61    5.29
  -1  -1  -2  700.90    4.11
  -1  -1  -2  606.52    5.76
  -1   1  -2  600.91    5.51
   1   1   2  678.19    3.47
  -1  -1   2  670.35    4.55
   1  -1  -2  587.08    5.01
  -1   1  -2  713.87    5.82
  -1   1   2  589.91    4.96
  -1  -1   2  676.16    5.37
   1   1  -2  643.84    4.59
  -1  -1   2  634.09    6.68
   1   1   2  658.34    4.23
  -1  -1  -3   15.10    0.87
   1   1  -3   13.92    0.92
   1  -1  -3   14.41    0.61
  -1  -1   3   19.12    1.46
   1  -1  -3   13.97    0.98
   1   1   3   12.87    0.78
   1  -1  -3   12.68    0.95
  -1  -1   3   16.21    1.03
   1  -1   3   13.76    0.97
  -1   1   3   13.09    0.62
  -1  -1   3   14.04    0.91
  -1  -1  -3   15.26    1.12
   1   1   3   11.01    0.94
   1   1  -3   15.81    1.09
  -1   1   3   14.48    1.22
   1  -1   3   15.08    0.69
  -1   1  -3   15.02    1.03
  -1   1  -3   17.36    1.16
  -1  -1  -3   14.84    0.74
   1   1   4   46.84    7.08
   1   1  -4   48.93    7.14
   1   1   4   46.50    7.27
  -1   1  -4   51.75    7.08
   1  -1  -4   51.08    7.01
  -1   1   4   47.08    7.02
  -1   1  -4   58.94    7.26
   1  -1  -4   47.09    7.14
   1   1  -4   49.96    7.13
  -1  -1  -4   60.35    7.13
   1  -1  -4   57.29    7.25
  -1   1  -4   46.15    7.13
  -1  -1   4   52.17    7.14
  -1  -1  -4   47.56    7.04
   1  -1   4   44.60    7.13
  -1  -1   4   56.86    7.39
   1   1   4   45.20    7.14
  -1   1   4   58.75    7.33
  -1  -1  -4   50.06    7.12
   1   1  -4   56.06    7.18
  -1  -1  -4   52.64    7.22
   1  -1   4   47.77    7.04
  -1  -1   4   60.52    7.16
   1   1  -5  380.08   45.92
  -1   1  -5  317.27   45.84
  -1  -1  -5  338.37   45.84
   1  -1   5  340.28   45.77
   1  -1   5  344.69   45.88
  -1  -1   5  330.87   45.86
  -1   1  -5  358.35   45.98
   1  -1  -5  347.87   46.00
   1   1  -5  328.75   45.86
   1   1   5  354.42   46.04
  -1  -1   5  301.93   45.86
  -1   1  -5  366.13   45.84
   1   1   5  328.36   45.83
  -1  -1   5  308.50   46.08
  -1  -1  -5  315.45   45.77
  -1  -1  -5  341.15   45.95
  -1  -1   5  345.04   45.86
  -1   1   5  317.23   45.75
   1  -1  -5  309.54   45.84
  -1  -1  -5  382.34   45.86
   1   1   5  302.73   45.94
   1  -1  -5  327.32   45.73
   1   1  -5  296.15   45.84
  -1   1   5  372.74   46.08
  -1  -1  -6   15.30    2.32
   1  -1  -6   13.75    2.10
   1   1   6   13.83    2.65
   1  -1  -6   13.93    2.25
  -1  -1   6   14.29    2.28
   1   1   6   11.58    2.48
  -1   1  -6   10.14    2.22
  -1  -1  -6   16.93    2.51
  -1  -1  -6   16.41    2.27
   1  -1   6   14.86    2.30
   1   1   6   18.30    2.30
   1  -1  -6   16.43    2.64
  -1   1  -6   12.74    2.45
   1   1  -6   15.22    2.31
  -1   1   6   13.71    2.14
  -1  -1   6   13.56    2.25
   1   1  -6   12.02    2.26
   1  -1   6   14.58    2.16
   1   1  -6   11.82    2.25
  -1  -1  -6   13.85    2.16
  -1  -1   6   11.77    2.22
   1   1   7  157.89   24.56
  -1  -1  -7  171.87   24.50
   1  -1   7  166.50   24.58
  -1  -1   7  173.01   24.61
  -1   1  -7  165.98   24.62
   1  -1  -7  172.96   24.57
  -1   1   7  169.60   24.50
  -1  -1   7  168.51   24.59
  -1   1  -7  175.12   24.58
  -1  -1   7  174.94   24.57
   1  -1   7  175.00   24.50
  -1   1  -7  175.96   24.62
   1   1  -7  180.03   24.61
   1  -1  -7  196.08   24.83
  -1  -1  -7  188.07   24.71
   1   1  -7  185.64   24.62
  -1  -1  -7  182.74   24.57
   1   1   7  181.89   24.60
   1   1   7  174.84   24.75
   1  -1  -7  184.92   24.46
  -1  -1  -7  215.96   24.65
   1   1   8    0.11    0.69
  -1   1  -8    1.00    0.79
   1  -1   8    1.74    1.00
   1   1  -8    0.54    0.75
   1  -1   8    0.73    0.54
   1   1   8    0.45    1.04
   1  -1  -8    0.86    0.58
  -1  -1   8    1.00    0.77
  -1  -1  -8    1.88    1.03
  -1  -1   8    0.70    0.66
   1  -1   8    0.95    0.74
  -1   1   8    1.03    0.80
  -1  -1  -8    0.73    0.48
   1  -1  -8    0.33    1.18
  -1  -1  -8    1.44    0.80
  -1  -1  -8    1.98    0.87
   1  -1  -8    0.59    0.55
  -1   1  -8    0.31    0.77
  -1  -1   8    0.89    0.73
  -1   1  -8    1.05    0.85
  -1   1  -8    1.45    1.00
  -1  -1  -8    2.45    0.98
   1   1  -8    0.66    0.74
  -1   1   8    0.69    0.57
   1   1  -9  479.67   64.85
   1  -1   9  487.62   64.84
   1  -1  -9  460.93   64.68
  -1   1   9  444.74   64.85
  -1  -1   9  459.91   64.84
  -1  -1  -9  463.68   64.73
  -1  -1  -9  477.81   64.95
   1   1   9  470.74   64.99
  -1   1  -9  536.46   65.00
  -1   1  -9  522.99   64.92
   1   1  -9  541.40   64.89
   1  -1  -9  470.30   64.80
  -1  -1  -9  536.72   64.88
   1  -1   9  474.11   64.91
   1   1   9  439.97   64.81
   1  -1  -9  414.91   64.85
  -1   1  -9  491.37   64.85
   1  -1   9  436.49   64.72
   1  -1   9  397.54   64.79
  -1   1  -9  462.67   64.84
  -1  -1  -9  505.54   64.81
   1  -1  -9  488.47   65.09
  -1   1   9  434.43   64.74
  -1  -1   9  451.66   64.79
  -1  -1  -9  499.53   64.95
  -1  -1 -10   11.08    1.66
  -1   1 -10    7.18    1.59
   1  -1 -10    7.51    1.65
   1   1  10    6.62    1.70
   1  -1 -10    7.19    1.83
   1  -1  10    8.58    1.56
   1   1 -10    9.93    1.62
   1   1 -10    9.23    1.61
  -1  -1 -10    7.22    1.45
   1  -1  10    8.05    1.56
  -1  -1 -10    6.88    1.59
   1   1  10    6.40    1.59
   1  -1 -10    5.29    1.30
  -1   1 -10    1.49    1.13
  -1   1 -10    9.53    1.62
  -1   1  10    5.08    1.36
   1   1  10    6.87    1.50
   1  -1 -10    6.79    1.31
  -1  -1 -10   10.82    1.80
  -1   1 -10    8.72    1.66
   1  -1  10    6.03    1.42
  -1  -1  10    8.74    1.50
   1  -1  10    5.89    1.30
  -1   1  10    7.28    1.55
  -1  -1  10    8.69    1.58
  -1  -1 -10    6.17    1.34
  -1  -1 -11  559.79   70.23
  -1   1 -11  603.87   70.40
   1  -1  11  480.12   70.05
   1  -1 -11  533.92   70.31
  -1  -1 -11  511.59   70.08
  -1  -1  11  477.39   70.12
  -1   1 -11  445.77   70.12
   1   1  11  470.29   70.17
  -1  -1 -11  524.99   70.31
   1  -1 -11  536.78   70.54
   1  -1 -11  479.27   70.11
   1   1 -11  553.27   70.22
   1  -1  11  514.11   70.29
  -1  -1 -11  547.47   70.15
   1  -1 -11  542.49   70.26
  -1  -1 -11  556.25   70.34
   1  -1  11  486.06   70.19
   1  -1  11  492.93   70.17
  -1   1 -11  503.88   70.21
   1   1 -11  549.67   70.25
  -1   1  11  489.04   70.23
  -1   1  11  462.76   70.10
  -1  -1  11  483.01   70.18
   1   1  11  506.10   70.31
  -1   1  12  357.65   27.35
  -1   1  12  359.02   27.66
  -1   1 -12  371.99   27.52
   1  -1  12  345.90   27.47
   1  -1 -12  418.06   28.33
  -1  -1 -12  384.14   27.72
  -1  -1 -12  365.86   27.23
   1   1  12  374.30   27.70
  -1   1  12  405.42   27.74
   1  -1 -12  385.62   27.39
   1   1 -12  410.55   27.55
   1  -1  12  396.20   27.77
  -1  -1 -12  405.10   27.42
   1  -1  12  353.71   27.21
   1  -1 -12  457.89   27.84
  -1  -1 -12  426.87   27.61
   1   1  12  350.71   27.47
  -1   1 -12  429.73   27.85
  -1   1 -12  368.39   27.43
  -1  -1  12  344.77   27.44
   1  -1 -12  412.58   27.81
  -1  -1  12  342.59   27.32
   1   1 -12  373.16   27.57
  -1  -1 -12  439.59   27.92
   1  -1  12  376.41   27.49
  -1  -1  13  177.35   28.89
   1   1  13  230.15   29.10
   1  -1  13  206.33   29.02
   1  -1 -13  214.41   28.85
   1   1 -13  204.62   28.96
   1   1 -13  202.76   29.48
   1  -1 -13  250.70   29.50
  -1  -1 -13  247.99   28.94
  -1  -1  13  178.49   28.83
  -1   1  13  207.21   29.04
  -1  -1 -13  247.79   29.00
  -1   1  13  226.73   29.06
   1  -1 -13  247.73   29.16
  -1  -1 -13  237.41   29.11
  -1   1 -13  206.74   28.93
   1  -1  13  223.16   28.95
  -1   1 -13  200.48   28.85
   1  -1  13  176.51   28.84
  -1  -1 -13  250.71   29.18
  -1   1 -13  255.00   29.16
  -1  -1  13  189.08   28.80
  -1   1  13  203.60   28.85
   1  -1  13  188.41   28.73
  -1  -1 -13  203.41   28.76
   1   1 -13  222.63   28.92
  -1  -1  13  186.84   28.85
   1  -1 -13  266.47   29.15
   1   1  13  225.22   28.99
   1  -1  13  223.09   29.44
  -1   1  13  229.76   29.70
   1   1  13  220.81   29.69
  -1  -1  13  213.14   29.40
   1   1 -13  181.88   28.83
  -1   1  13  236.92   29.41
  -1  -1 -13  203.45   28.80
  -1  -1 -13  194.13   28.83
  -1   1 -13  183.24   28.83
   1  -1 -13  220.09   28.91
   1   1 -13  177.72   28.79
  -1  -1  13  170.84   29.06
   1   1  13  172.79   28.95
  -1   1 -13  168.43   28.72
   1  -1 -13  209.73   28.86
   1  -1 -13  240.46   29.02
   1   1 -13  185.90   28.90
   1   1  13  198.39   28.94
  -1  -1  13  177.43   29.17
   1  -1 -13  222.83   28.89
   1  -1  13  179.01   29.16
   1   1  13  200.72   28.92
   1   1  13  203.61   29.31
  -1  -1  14  600.07   85.00
  -1   1 -14  518.58   84.70
   1  -1 -14  717.74   85.13
  -1  -1 -14  708.54   85.18
   1  -1 -14  670.11   85.11
   1   1 -14  585.82   85.56
   1  -1  14  602.68   84.78
   1  -1  14  614.92   84.97
  -1   1  14  607.70   84.88
   1  -1  14  671.03   85.14
   1   1  14  639.83   84.89
  -1  -1  14  614.76   84.93
  -1   1 -14  595.40   84.86
  -1   1 -14  724.64   85.16
   1  -1 -14  625.86   84.85
  -1  -1 -14  701.52   84.90
   1   1  14  580.43   84.93
  -1   1 -14  617.27   84.97
  -1  -1  14  601.55   84.86
  -1   1  14  638.93   85.09
   1   1 -14  710.59   84.99
  -1  -1  14  563.89   84.90
   1  -1 -14  663.74   85.45
  -1  -1 -14  731.91   85.03
   1   1  14  645.41   85.09
  -1  -1 -14  609.71   84.78
   1   1 -14  666.93   85.06
   1  -1  14  644.10   84.98
  -1   1  14  679.47   85.13
  -1  -1  14  675.85   85.56
   1   1  14  586.74   85.64
  -1   1  14  624.15   85.66
   1  -1  14  635.44   85.49
  -1  -1 -14  629.74   84.85
  -1   1  14  525.12   84.91
   1  -1 -14  608.31   84.88
   1   1 -14  574.59   84.87
  -1  -1 -14  641.60   84.86
  -1   1 -14  579.05   84.88
  -1   1  14  620.31   85.32
   1   1 -14  598.33   84.84
  -1   1  14  585.27   85.13
   1   1  14  577.41   85.04
  -1   1  14  538.97   84.83
  -1  -1  14  594.20   85.24
  -1   1 -14  556.96   84.78
   1  -1 -14  629.00   84.85
  -1  -1 -14  622.76   84.79
  -1  -1 -14  623.35   84.88
   1  -1 -14  639.28   84.97
   1   1 -14  620.04   85.00
  -1   1  14  578.46   84.88
   1   1  14  580.72   84.95
   1  -1 -14  602.06   84.87
  -1  -1  14  652.43   85.44
  -1   1 -14  562.58   84.77
   1  -1  14  595.09   85.32
   1  -1 -14  602.75   84.80
   1   1  14  582.66   84.93
   1   1  14  600.46   85.39
   1  -1  14  589.84   85.14
  -1  -1  15   82.71   12.55
   1   1  15   89.39   12.64
  -1   1 -15   90.60   13.31
  -1  -1 -15  109.96   12.64
   1   1  15   80.27   12.47
  -1   1  15   92.30   12.69
  -1  -1  15   99.25   12.60
  -1  -1 -15   84.52   12.29
   1   1  15   84.29   12.41
   1  -1 -15   94.85   12.62
   1  -1  15   85.31   12.52
   1  -1 -15   94.19   12.69
   1   1 -15  101.68   12.69
   1   1 -15   83.98   13.16
   1  -1  15  103.27   12.63
  -1  -1  15   92.19   12.57
  -1  -1 -15   94.77   13.08
  -1   1 -15   87.32   12.52
   1  -1  15   91.33   12.39
  -1  -1  15   87.46   12.43
   1  -1 -15   77.02   12.30
  -1   1  15   74.24   12.36
  -1   1 -15  114.79   12.83
   1  -1  15  102.83   12.81
  -1  -1 -15   97.18   12.45
  -1   1  15   83.89   12.60
   1  -1 -15   87.31   12.93
   1  -1 -15   80.40   12.27
   1   1 -15  102.64   12.54
  -1  -1 -15  101.01   12.77
  -1   1 -15   82.87   12.38
   1   1  15   70.04   13.03
  -1   1  15   77.33   13.08
  -1  -1  15  101.09   13.26
   1  -1  15   95.28   13.15
   1   1  15   85.74   12.49
   1   1 -15   76.39   12.38
  -1   1  15   64.23   12.38
   1  -1  15   89.29   12.57
  -1  -1 -15   86.66   12.37
  -1   1 -15   98.52   12.51
  -1   1 -15   80.34   12.41
   1   1  15   78.69   12.81
  -1  -1  15   83.36   12.58
  -1  -1 -15   85.87   12.38
   1  -1 -15   88.58   12.46
  -1   1  15   87.05   12.90
   1   1 -15   70.68   12.32
  -1  -1  15   91.80   12.90
   1   1  15   80.52   12.33
  -1   1 -15   82.38   12.34
   1  -1 -15   90.04   12.41
   1   1  15   80.22   12.61
   1   1 -15   74.41   12.21
  -1   1  15   64.75   12.50
  -1  -1 -15   91.06   12.34
   1  -1  15   82.01   12.72
  -1   1  15   70.73   12.34
  -1  -1 -15   80.32   12.36
  -1   1  15   71.32   12.34
   1  -1 -15   79.70   12.42
   1   1 -15   91.33   12.62
   1  -1  15   78.87   12.87
  -1   1 -15   72.17   12.25
   1   1  15   81.61   12.49
  -1  -1  15   87.00   12.95
   1  -1 -15   81.22   12.37
   1   1  15   74.29   12.43
   1  -1  15   91.89   12.80
   1   1  15   80.67   12.90
   1  -1 -15   92.90   12.37
  -1  -1  16  163.00   23.85
   1  -1 -16  175.08   24.28
   1  -1 -16  175.39   23.67
  -1   1  16  149.22   23.64
   1  -1 -16  209.84   24.05
  -1   1 -16  205.53   24.03
  -1  -1  16  154.12   23.68
  -1   1  16  168.37   23.91
  -1  -1  16  158.27   23.74
   1  -1  16  181.63   24.02
  -1  -1 -16  184.86   23.99
   1   1  16  177.16   23.75
  -1  -1  16  166.45   23.70
  -1   1  16  200.12   24.10
   1  -1  16  159.65   23.76
   1  -1 -16  188.99   23.99
  -1  -1 -16  157.23   23.52
   1   1  16  145.22   23.69
   1   1 -16  200.85   23.97
  -1   1 -16  177.50   23.79
  -1  -1 -16  183.61   23.78
   1   1  16  181.98   23.95
   1  -1 -16  155.85   23.55
  -1  -1 -16  188.46   23.72
  -1   1 -16  186.48   24.74
   1   1 -16  213.93   23.89
   1   1 -16  175.99   23.88
  -1  -1 -16  182.65   24.37
   1  -1  16  158.03   23.56
   1  -1  16  196.72   23.92
   1   1 -16  167.54   24.53
  -1   1 -16  166.01   23.68
   1  -1  16  181.63   24.08
  -1   1  16  155.33   24.46
   1  -1  16  174.07   24.41
   1   1  16  152.09   24.49
  -1  -1  16  160.89   23.81
  -1  -1  16  194.76   24.59
  -1  -1 -16  170.64   23.63
   1   1 -16  161.99   23.64
  -1  -1 -16  177.10   23.67
  -1   1 -16  171.47   23.70
   1  -1 -16  174.41   23.71
   1   1  16  169.33   24.23
  -1   1 -16  149.38   23.62
  -1   1  16  160.63   24.14
  -1   1  16  141.18   23.70
  -1  -1  16  180.97   23.95
   1  -1  16  159.71   23.78
   1   1  16  158.33   23.70
   1  -1 -16  162.17   23.62
   1   1 -16  149.52   23.47
   1   1 -16  161.11   23.65
  -1   1  16  163.24   23.71
   1   1  16  160.33   23.88
   1  -1  16  137.54   23.86
  -1   1  16  147.57   23.92
   1   1  16  136.85   23.71
  -1  -1 -16  178.84   23.61
  -1   1 -16  150.72   23.53
   1   1  16  161.81   23.60
  -1  -1  16  149.91   24.04
   1  -1 -16  185.06   23.82
   1   1  16  173.56   23.60
  -1  -1 -16  166.90   23.68
  -1   1  16  166.17   23.72
   1   1 -16  152.93   23.75
   1  -1 -16  166.94   23.66
  -1   1 -16  149.50   23.52
   1  -1  16  137.19   24.03
  -1  -1 -16  170.92   23.58
  -1  -1  16  169.04   24.26
   1   1  16  155.43   23.75
  -1  -1 -16  176.14   23.50
   1   1  16  157.84   23.74
   1  -1 -16  174.44   23.62
   1   1  16  149.75   24.12
   1  -1  16  168.19   24.00
  -1  -1  17  169.26   26.12
   1  -1  17  170.97   26.10
   1  -1  17  180.79   25.91
   1  -1 -17  185.64   26.58
   1   1 -17  225.56   26.18
   1  -1  17  188.15   26.13
  -1   1  17  174.60   26.20
   1   1  17  148.32   26.00
  -1  -1  17  180.70   26.07
   1   1  17  190.98   26.08
  -1   1 -17  187.33   26.01
  -1  -1 -17  214.23   26.39
  -1   1 -17  197.92   26.16
   1   1 -17  197.13   26.19
  -1  -1  17  179.86   26.11
   1  -1 -17  215.64   26.33
   1   1 -17  195.78   26.22
   1  -1  17  209.86   26.46
  -1  -1  17  174.19   25.96
  -1  -1 -17  215.36   26.06
  -1   1 -17  184.78   26.37
   1   1  17  215.36   26.50
   1  -1 -17  172.70   25.88
  -1   1 -17  192.31   26.99
   1  -1 -17  175.77   25.91
   1  -1 -17  183.28   26.19
   1   1  17  200.04   26.30
  -1   1 -17  224.47   26.36
   1   1 -17  216.82   26.59
   1  -1  17  162.93   26.02
   1   1 -17  163.26   25.94
  -1   1  17  162.74   25.98
   1   1 -17  190.78   26.97
  -1  -1 -17  209.64   26.80
  -1  -1 -17  181.11   25.87
  -1  -1 -17  219.75   26.19
  -1  -1  17  207.85   26.97
   1  -1  17  170.84   26.23
   1  -1  17  207.68   26.95
  -1  -1  17  174.63   26.12
  -1   1  17  195.78   27.13
   1   1  17  177.51   26.97
  -1   1  17  192.26   26.65
  -1   1 -17  183.87   25.98
  -1  -1 -17  181.67   25.95
   1   1  17  182.05   26.07
   1   1  17  187.42   26.58
  -1   1 -17  167.35   25.96
   1   1 -17  183.63   25.98
  -1  -1  17  188.63   26.25
   1  -1 -17  184.62   26.03
  -1   1  17  172.86   26.11
   1  -1  17  184.06   26.15
  -1  -1 -17  200.23   26.01
   1   1 -17  182.01   25.99
  -1  -1 -17  150.10   25.75
  -1   1 -17  161.70   25.83
   1   1  17  151.29   26.04
  -1   1  17  179.69   26.02
   1  -1 -17  184.97   25.95
  -1  -1  17  164.76   26.35
  -1  -1 -17  191.25   25.91
   1  -1  17  150.38   26.18
   1   1  17  202.79   26.00
  -1   1  17  161.36   26.25
  -1  -1  17  171.19   25.88
   1   1 -17  167.85   26.05
   1  -1 -17  195.57   26.10
   1   1  17  208.55   25.97
  -1  -1 -17  187.50   26.01
  -1   1  17  181.45   26.01
   1   1  17  186.07   26.16
  -1   1 -17  168.75   25.88
  -1  -1  17  180.89   26.59
  -1  -1 -17  177.74   25.88
   1  -1 -17  191.81   25.99
   1  -1  17  175.36   26.55
   1  -1  17  154.64   26.05
   1   1  17  194.90   26.73
  -1  -1 -17  196.94   25.82
   1  -1 -17  188.04   25.91
   1   1  17  180.98   26.14
  -1  -1  18  279.08   39.83
  -1   1  18  245.56   39.83
   1   1 -18  307.69   39.83
  -1  -1  18  254.18   39.64
   1  -1 -18  267.79   39.44
  -1  -1 -18  313.15   39.75
  -1   1  18  289.24   39.90
   1   1 -18  306.98   39.88
   1   1  18  308.75   40.08
  -1  -1 -18  279.43   39.51
  -1   1 -18  262.56   40.48
   1   1  18  257.11   39.68
  -1   1 -18  336.66   40.26
   1   1 -18  341.20   40.30
  -1  -1  18  271.20   39.58
  -1  -1 -18  265.71   39.43
  -1  -1 -18  306.78   39.99
  -1  -1 -18  279.33   40.22
  -1   1  18  250.04   39.57
   1  -1  18  312.53   39.84
  -1   1 -18  327.04   39.93
   1  -1  18  303.37   39.58
   1  -1  18  300.60   40.03
   1  -1  18  262.04   39.68
  -1  -1  18  286.52   39.74
   1  -1 -18  299.05   39.89
   1   1 -18  254.24   39.55
   1  -1 -18  309.38   40.41
   1  -1 -18  262.59   39.50
  -1   1 -18  270.55   39.58
   1   1 -18  269.85   40.52
  -1  -1 -18  316.47   39.62
   1  -1 -18  320.01   39.94
   1   1  18  309.31   39.91
   1   1  18  292.88   39.73
  -1  -1  18  318.72   40.67
  -1   1  18  297.92   40.76
   1   1  18  299.14   40.83
   1  -1  18  306.46   40.03
  -1  -1  18  249.00   39.66
   1  -1  18  321.68   40.66
  -1   1 -18  273.90   39.61
  -1   1 -18  267.40   39.61
  -1   1  18  286.70   39.76
   1   1  18  290.96   39.69
  -1  -1 -18  296.68   39.60
  -1  -1 -18  281.00   39.54
  -1  -1  18  273.90   39.80
  -1   1  18  271.71   40.15
   1  -1  18  271.96   39.75
   1   1  18  289.99   40.22
   1  -1 -18  265.26   39.58
  -1   1 -18  296.18   39.64
   1  -1 -18  283.69   39.40
   1   1 -18  254.52   39.51
  -1   1  18  288.28   39.64
   1   1  18  304.29   39.59
  -1   1  18  242.26   39.87
  -1  -1 -18  289.82   39.50
   1   1 -18  274.60   39.60
   1   1  18  236.88   39.69
  -1   1 -18  258.39   39.45
  -1  -1  18  234.11   39.92
   1  -1 -18  291.66   39.60
   1  -1  18  222.40   39.77
   1  -1 -18  294.84   39.71
  -1   1  18  288.44   39.63
  -1  -1 -18  279.32   39.59
  -1  -1  18  268.62   39.48
   1   1  18  315.80   39.55
  -1  -1 -18  281.38   39.48
   1  -1  18  264.69   40.21
   1  -1 -18  275.27   39.55
  -1  -1  18  298.46   40.41
   1  -1 -18  287.90   39.52
   1   1  18  291.89   40.31
  -1  -1 -18  288.46   39.38
  -1   1  19   39.21    6.84
  -1  -1  19   40.67    6.75
  -1   1  19   30.16    6.35
  -1  -1 -19   49.28    6.73
   1  -1  19   41.90    6.66
  -1   1  19   45.76    6.92
  -1  -1 -19   36.88    7.02
   1  -1  19   42.49    6.92
   1  -1 -19   41.18    7.14
   1   1  19   39.41    6.65
   1   1 -19   37.95    6.45
  -1   1 -19   42.57    7.52
   1  -1  19   42.15    6.66
   1  -1 -19   44.71    6.78
  -1   1 -19   39.14    6.46
   1  -1 -19   34.01    6.22
   1  -1 -19   39.29    6.50
   1   1 -19   46.14    7.73
  -1   1 -19   40.44    6.64
   1  -1 -19   45.86    6.42
   1   1 -19   48.09    6.85
  -1  -1 -19   43.74    6.86
  -1  -1  19   33.60    6.46
   1   1  19   42.59    6.65
  -1  -1 -19   38.33    6.35
  -1  -1 -19   33.54    6.23
   1   1 -19   34.76    6.16
  -1  -1 -19   41.02    6.41
   1  -1 -19   40.33    6.43
   1   1  19   37.57    6.78
   1  -1 -19   41.58    6.75
   1   1  19   38.23    6.61
  -1  -1  19   38.29    6.57
  -1  -1  19   41.15    6.50
   1  -1  19   37.56    6.34
  -1  -1  19   32.23    6.41
  -1   1  19   42.79    7.91
  -1  -1  19   48.51    7.70
   1   1  19   30.86    7.31
   1  -1  19   44.32    7.54
   1  -1  19   32.51    6.54
   1  -1 -19   38.18    6.25
   1  -1 -19   41.63    6.52
   1  -1  19   44.53    6.76
   1   1 -19   30.82    6.33
   1   1  19   46.47    6.72
  -1  -1 -19   40.08    6.46
  -1  -1  19   45.93    6.88
  -1  -1 -19   47.47    6.61
  -1   1 -19   34.15    6.40
  -1   1  19   42.85    6.71
  -1   1 -19   37.50    6.45
  -1   1 -19   45.86    6.71
  -1   1 -19   41.99    6.47
  -1   1 -19   40.59    6.41
   1   1  19   29.54    6.47
  -1   1  19   39.22    6.50
   1  -1  19   34.05    6.71
   1  -1 -19   46.99    6.62
  -1  -1  19   37.82    7.01
   1   1  19   43.47    6.45
   1   1 -19   42.19    6.59
  -1  -1 -19   39.78    6.36
  -1   1  19   49.00    6.68
   1   1  19   40.53    7.08
  -1  -1 -19   29.05    6.25
   1   1  19   46.35    6.43
   1  -1 -19   44.08    6.65
  -1   1  19   44.17    7.22
  -1  -1 -19   38.15    6.34
   1   1 -19   46.53    6.66
   1  -1  19   35.16    7.10
   1  -1 -19   38.24    6.41
   1  -1 -19   44.88    6.47
   1   1  19   37.58    7.13
  -1  -1 -19   47.01    6.36
  -1  -1  20    0.78    1.67
  -1   1  20    0.84    1.79
   1  -1 -20    0.26    0.98
  -1  -1  20   -0.32    0.93
   1   1  20    0.70    1.24
  -1  -1 -20    1.12    1.06
   1   1 -20    0.37    1.13
  -1  -1 -20   -0.28    1.05
  -1   1  20    0.70    1.03
  -1  -1 -20    0.75    1.28
   1  -1  20    0.85    1.18
   1   1 -20   -0.24    0.81
   1   1  20   -0.38    0.98
  -1  -1  20    1.46    1.07
   1  -1 -20   -0.25    0.88
   1  -1  20    1.88    1.28
  -1   1  20   -1.34    2.37
  -1  -1  20    0.58    1.98
   1   1  20    0.68    2.30
   1   1  20    0.95    1.29
  -1  -1 -20    1.45    1.42
  -1   1 -20   -0.95    1.48
  -1  -1  20   -0.38    1.49
  -1  -1 -20    1.17    1.28
  -1   1 -20    0.30    1.26
   1  -1 -20    0.31    1.29
   1  -1 -20    1.66    1.11
  -1   1 -20    0.29    1.33
  -1  -1 -20   -0.27    1.06
  -1  -1  20    0.96    1.89
   1  -1  20    0.87    1.48
   1   1  20    1.96    1.43
   1   1 -20    0.31    1.34
  -1   1 -20   -0.28    1.10
   1  -1 -20    0.88    1.29
   1   1  20   -0.27    1.04
   1  -1  20    0.70    1.14
  -1   1  20    0.60    1.14
   1   1  20   -0.48    1.71
  -1   1 -20   -0.34    1.38
  -1   1  20    1.21    1.81
   1   1  20   -0.25    0.88
  -1  -1 -20    1.22    1.31
   1  -1 -20    0.33    1.39
  -1   1  20   -1.00    1.95
  -1  -1 -20   -0.27    1.12
   1   1 -20   -1.29    1.48
   1  -1 -20    0.30    1.39
   1  -1  20    2.73    2.27
   1  -1 -20    1.35    1.35
   1   1 -20    0.29    1.18
  -1  -1  20    1.00    1.76
  -1  -1 -20   -0.23    1.06
  -1   1  21   13.19    3.43
  -1  -1  21   11.82    3.39
   1   1 -21   10.98    2.70
  -1  -1 -21   13.30    2.98
   1  -1 -21   12.37    2.84
   1   1  21   12.35    4.22
  -1  -1  21   17.58    4.55
  -1   1  21   20.25    4.87
   1  -1  21   19.79    4.65
  -1  -1 -21   14.10    3.08
  -1   1 -21   20.31    3.54
  -1  -1 -21   13.84    3.10
   1  -1 -21   18.10    3.02
   1   1  21   15.25    3.20
  -1   1 -21   15.68    3.32
   1  -1 -21   17.68    3.30
  -1  -1  21   16.23    3.47
  -1  -1  21   11.38    3.59
  -1  -1 -21   13.41    2.98
   1  -1 -21   14.87    3.19
  -1   1 -21   12.45    2.98
   1   1 -21   10.88    3.00
   1  -1  21    7.50    3.09
   1   1  21   17.44    3.21
   1   1  21   13.39    3.68
  -1   1  21   11.48    3.31
  -1  -1 -21   11.14    3.00
   1  -1 -21   14.64    3.25
  -1   1  21   13.72    3.24
  -1   1 -21   14.98    3.39
   1  -1  21   11.61    3.14
  -1   1  21   12.78    3.74
  -1  -1 -21   17.71    3.21
   1   1 -21   14.11    3.24
   1  -1 -21   18.98    3.35
   1   1 -21   15.04    3.07
  -1  -1  21   14.51    3.84
   1  -1 -21   12.47    2.93
  -1  -1 -21   13.77    2.91
  -1  -1 -21   14.42    2.86
  -1  -1  22  149.38   22.95
  -1   1  22  155.93   23.20
   1  -1 -22  150.05   22.42
   1   1 -22  150.88   22.31
  -1  -1 -22  144.03   22.42
  -1   1  22  142.83   23.93
  -1  -1  22  157.67   23.87
   1  -1  22  164.88   23.95
   1   1  22  130.28   23.73
   1  -1 -22  160.11   22.34
  -1   1 -22  149.72   22.59
   1   1  22  168.76   23.43
  -1  -1 -22  165.09   22.66
  -1   1 -22  152.92   22.67
   1   1  22  189.11   22.91
  -1  -1  22  166.32   23.02
   1  -1  22  150.22   22.75
  -1   1  22  149.04   23.35
   1  -1 -22  159.09   22.62
   1   1 -22  151.63   22.62
  -1  -1 -22  180.46   22.65
  -1  -1  22  126.49   23.00
   1  -1  22  110.37   22.65
  -1   1 -22  168.87   22.65
   1  -1 -22  151.40   22.68
  -1  -1 -22  167.11   22.70
  -1   1 -22  165.12   22.87
  -1   1  22  162.96   23.03
   1  -1 -22  174.38   22.73
  -1  -1 -22  160.18   22.51
  -1  -1 -22  143.20   22.32
   1   1 -22  155.90   22.65
   1   1 -22  166.45   22.62
  -1  -1  22  166.09   23.58
   1  -1 -22  159.22   22.51
  -1   1  22  134.88   23.24
  -1   1 -22  163.47   22.50
  -1  -1 -22  157.42   22.31
  -1   1  23   66.14    9.90
   1   1  23   67.66   10.01
  -1  -1  23   53.23    9.49
   1  -1 -23   54.20    8.89
  -1  -1 -23   59.43    9.05
   1   1 -23   50.88    8.75
  -1   1 -23   60.85    9.07
   1  -1  23   59.87   10.45
  -1  -1  23   64.74   10.60
  -1   1  23   49.66   10.71
   1   1  23   47.85   10.44
   1  -1 -23   52.91    8.78
  -1   1 -23   52.66    9.17
  -1   1 -23   53.70    9.16
  -1  -1  23   59.40    9.48
  -1  -1 -23   68.55    9.30
   1  -1  23   56.24    9.30
  -1  -1  23   33.67    9.19
   1  -1 -23   54.08    9.10
   1  -1  23   51.08    9.53
  -1  -1 -23   65.09    9.17
  -1   1 -23   63.86    9.27
   1   1 -23   58.97    9.20
  -1   1  23   71.32   10.36
   1   1  23   60.78    9.98
  -1   1  23   54.94    9.44
  -1  -1 -23   59.38    9.20
  -1   1 -23   58.83    9.41
   1  -1 -23   62.14    9.38
   1  -1 -23   59.05    9.20
  -1   1 -23   58.74    9.20
  -1  -1 -23   46.69    8.69
  -1  -1 -23   53.75    8.95
   1   1 -23   55.61    9.27
   1  -1 -23   54.75    8.94
   1   1 -23   62.58    9.17
  -1   1  23   51.21    9.97
  -1  -1 -23   63.64    8.92
  -1  -1  23   57.26    9.97
  -1   1 -23   64.25    9.08
  -1   1  24    0.57    2.30
   1   1  24   -1.11    2.94
  -1  -1  24   -1.56    2.56
  -1   1 -24    1.70    1.54
   1   1 -24   -0.30    1.12
  -1  -1 -24    0.70    1.54
   1  -1 -24    2.24    1.38
  -1   1  24    4.39    3.95
   1   1  24    6.10    3.92
  -1  -1  24    5.34    3.59
   1  -1  24    2.98    3.11
  -1  -1  24    2.88    2.27
  -1   1 -24    1.63    2.30
  -1   1 -24    3.95    2.30
   1  -1  24    1.32    1.73
  -1  -1 -24    0.76    1.64
  -1   1  24    1.89    2.48
   1  -1 -24    2.61    1.52
  -1  -1 -24    2.48    1.88
  -1   1 -24    0.75    1.74
   1  -1  24    0.56    1.99
  -1  -1  24    0.63    2.61
   1   1 -24    3.18    2.25
   1   1  24    3.60    2.70
  -1  -1 -24    1.18    1.85
   1  -1 -24    2.07    2.04
  -1   1  24    0.96    2.22
  -1   1 -24    2.17    2.09
  -1   1 -24    1.55    1.75
   1  -1 -24    6.42    2.29
   1   1 -24    0.41    1.98
  -1  -1 -24    0.70    1.68
  -1  -1 -24    2.11    1.37
  -1  -1 -24    2.37    1.58
  -1  -1  24    1.31    2.48
  -1   1  24    1.37    2.53
   1   1 -24    0.75    1.64
  -1   1 -24    2.33    1.54
   1  -1 -24    2.76    1.74
   1   1  25   46.61    8.02
  -1  -1  25   35.90    7.45
  -1   1  25   39.09    7.55
  -1  -1 -25   40.22    6.74
   1  -1 -25   38.32    6.59
  -1   1 -25   40.74    6.71
   1  -1  25   45.44    8.67
   1   1  25   37.53    8.77
  -1  -1  25   49.79    8.91
  -1   1  25   41.63    8.82
   1  -1 -25   38.77    6.44
  -1  -1  25   37.03    7.02
  -1   1 -25   34.61    6.92
   1  -1  25   46.09    7.25
  -1   1 -25   37.50    7.00
  -1   1  25   39.48    7.76
  -1  -1 -25   37.20    6.84
  -1  -1  25   32.22    7.51
   1  -1  25   27.58    7.08
   1   1 -25   46.46    7.23
  -1   1 -25   33.60    6.75
   1   1  25   33.82    6.95
   1   1  25   48.04    7.98
   1  -1 -25   41.65    7.08
  -1  -1 -25   39.01    6.93
  -1   1 -25   34.00    6.87
  -1   1  25   45.93    7.48
   1   1 -25   43.82    7.23
   1  -1 -25   41.15    6.89
  -1   1 -25   36.49    6.72
  -1  -1 -25   33.28    6.57
  -1  -1  25   54.28    8.60
  -1   1 -25   34.78    6.55
  -1  -1 -25   42.01    6.57
   1   1 -25   42.50    6.93
  -1   1  25   33.91    7.52
   1  -1 -25   46.19    6.89
  -1   1  26    3.17    3.04
   1   1  26   -0.62    3.10
   1  -1 -26   -1.13    1.88
  -1  -1  26    2.32    2.78
   1  -1 -26    0.68    1.28
  -1  -1 -26    0.37    1.68
  -1   1 -26   -0.37    1.34
  -1   1  26    7.72    5.00
   1  -1  26   -1.63    3.58
  -1  -1  26    4.19    3.67
   1   1  26   -1.90    3.96
   1   1 -26    1.09    1.88
  -1   1  26    0.68    2.83
  -1   1 -26    2.18    2.70
  -1   1 -26    0.89    2.27
   1  -1  26    1.88    1.84
  -1  -1  26   -0.52    2.15
   1   1 -26    3.93    2.46
  -1   1 -26   -0.41    2.21
   1  -1  26    0.61    2.31
   1   1  26    1.28    2.67
   1  -1 -26    3.15    2.29
  -1  -1 -26    1.71    2.01
  -1   1  26   -0.50    2.25
  -1   1 -26    0.47    2.26
   1   1  26    0.47    2.02
   1   1 -26    3.13    2.32
  -1   1 -26   -0.42    1.70
   1  -1 -26    1.23    1.89
  -1  -1 -26    0.38    1.75
  -1  -1  26    3.58    2.89
   1   1 -26    1.62    2.10
  -1   1  26   -0.75    2.55
  -1  -1 -26   -0.32    1.43
  -1   1 -26    1.44    1.87
   1  -1 -26   -0.37    1.55
   1   1  27    4.54    3.33
  -1   1  27    7.93    4.01
  -1  -1  27    6.64    3.69
   1  -1 -27    5.74    2.41
  -1   1 -27    7.83    2.44
  -1  -1 -27    6.47    2.40
   1  -1 -27    5.44    2.11
  -1  -1  27    6.93    4.60
   1  -1  27    3.37    4.56
  -1   1  27    6.98    4.69
   1   1  27    7.86    4.92
  -1   1 -27    7.22    3.03
   1  -1  27    9.06    2.90
   1   1 -27    9.15    2.73
  -1   1 -27    6.44    2.85
  -1  -1  27    5.27    2.46
  -1   1  27   11.16    4.22
   1   1 -27    3.16    2.73
  -1   1 -27    9.80    3.03
  -1   1  27    8.50    3.22
  -1  -1 -27    7.91    2.90
  -1   1 -27   11.14    3.60
   1   1  27    7.96    3.00
   1   1  27    7.20    3.36
   1  -1 -27   11.59    3.33
  -1  -1 -27   12.53    3.11
  -1   1 -27    8.24    2.99
   1  -1 -27    6.77    2.71
   1   1 -27    5.98    3.05
   1   1 -27   10.80    2.91
  -1   1  27    4.63    3.18
   1  -1  27    5.85    3.79
  -1   1 -27    7.36    2.44
  -1  -1  27    9.61    3.76
   1  -1 -28   50.81    9.19
   1   1  28   61.56   10.61
  -1   1  28   64.68   10.68
   1  -1 -28   47.50    8.91
  -1  -1  28   64.11   10.40
  -1   1 -28   57.62    9.26
  -1  -1 -28   43.23    9.00
   1  -1  28   64.57   11.41
  -1   1  28   63.09   11.64
  -1  -1  28   50.46   11.42
   1   1  28   52.07   11.46
  -1  -1  28   69.95   10.11
  -1   1 -28   54.06    9.62
   1   1  28   73.29   10.84
  -1   1  28   60.74   10.53
   1   1 -28   54.77    9.17
   1  -1  28   74.95   10.03
  -1   1 -28   72.73    9.89
   1   1 -28   70.74   10.03
  -1   1 -28   46.36    9.56
  -1   1  28   67.67    9.96
  -1  -1 -28   64.04    9.72
   1  -1 -28   48.57    9.49
  -1   1 -28   67.06    9.78
  -1  -1 -28   56.97    9.37
   1   1 -28   55.76    9.64
   1  -1 -28   51.25    9.39
  -1   1  28   46.15   10.15
  -1  -1  28   50.48   10.30
   1   1  28   52.04   10.51
   1   1 -28   64.06    9.56
  -1   1 -28   63.50    9.36
   1  -1  28   56.02   10.57
  -1  -1  29   39.19    7.68
  -1   1  29   40.91    7.82
   1  -1 -29   35.86    6.48
   1   1  29   49.75    8.30
  -1  -1 -29   39.18    6.45
  -1  -1 -29   32.90    6.40
  -1   1 -29   35.82    6.42
  -1  -1  29   35.68    8.52
   1   1  29   38.34    9.09
   1  -1  29   34.69    8.33
  -1   1  29   27.70    8.39
   1   1  29   39.99    7.60
  -1   1 -29   33.70    6.87
  -1   1  29   40.16    7.80
   1   1 -29   42.57    6.58
   1  -1  29   39.42    6.90
  -1   1 -29   42.61    6.99
  -1  -1 -29   38.28    6.86
  -1   1  29   41.49    7.02
  -1   1 -29   32.73    6.84
   1   1 -29   37.70    6.83
   1  -1 -29   37.65    6.78
  -1  -1 -29   31.97    6.41
  -1   1 -29   37.26    6.79
  -1  -1  29   29.52    7.65
   1   1 -29   33.72    6.54
  -1   1 -29   43.87    6.68
  -1   1  29   39.82    7.89
   1  -1  29   35.37    7.76
   1   1  29   34.53    7.71
  -1  -1  30    1.27    3.01
   1   1 -30    4.46    2.47
  -1   1  30    5.56    3.43
   1  -1 -30    5.20    2.31
   1   1  30    3.43    3.70
  -1  -1 -30    3.95    1.87
   1   1  30    6.01    5.20
  -1   1  30    4.07    4.13
   1  -1  30    1.72    3.80
  -1  -1  30   -0.89    4.36
  -1   1  30    4.15    2.82
   1   1  30    3.84    3.04
   1   1 -30    5.82    2.19
   1  -1  30    1.35    1.76
  -1  -1 -30    2.93    1.94
  -1   1 -30    2.85    1.96
  -1  -1 -30    3.13    2.35
  -1   1 -30    3.94    2.71
  -1  -1 -30    2.37    2.12
   1  -1 -30    2.57    2.18
  -1   1 -30    0.88    2.02
   1   1 -30    2.34    2.24
  -1   1 -30    3.94    2.00
   1   1 -30    2.49    2.15
   1  -1  30   -1.49    3.30
   1   1  30    1.58    2.83
  -1   1  30    3.83    3.12
  -1  -1  30    6.74    3.54
   1  -1 -31   13.48    3.23
  -1   1  31   13.71    4.73
   1   1  31   21.01    5.42
  -1  -1 -31   11.82    2.98
  -1  -1  31   15.63    4.38
   1   1 -31   18.49    4.04
  -1   1  31   12.94    5.82
   1   1  31   20.57    6.34
   1  -1  31   15.17    5.48
  -1  -1  31   19.07    5.68
  -1   1  31   13.34    4.23
   1   1  31   23.36    4.79
  -1  -1 -31   13.56    3.20
  -1   1 -31   14.78    3.15
  -1   1 -31   12.51    3.87
  -1  -1 -31   15.26    3.76
  -1  -1 -31    6.90    2.94
  -1   1 -31   14.57    3.62
   1   1 -31   15.99    3.93
   1  -1 -31   10.01    3.28
   1   1  31   23.04    5.53
  -1  -1  31   13.08    4.31
  -1   1  31    8.84    3.92
   1  -1  31    9.48    4.38
   1  -1 -32   38.03    6.90
  -1  -1  32   51.00    8.47
   1   1 -32   45.12    7.36
   1   1  32   44.86    8.41
  -1   1  32   51.19    8.64
  -1   1 -32   41.19    7.13
  -1  -1  32   35.02    8.47
  -1   1  32   38.22    8.92
   1   1  32   43.27    9.53
   1  -1  32   50.29    9.35
   1   1  32   48.43    8.12
   1  -1 -32   49.36    7.77
  -1   1  32   52.93    8.46
  -1  -1 -32   39.49    6.93
  -1   1 -32   43.47    7.54
   1  -1 -32   43.08    7.27
  -1   1 -32   40.25    7.20
   1   1 -32   43.05    7.44
  -1  -1 -32   40.16    7.08
   1   1  32   37.91    8.08
   1  -1  32   36.32    8.06
  -1   1  32   28.38    7.58
  -1  -1  32   45.71    8.50
  -1   1  33   13.86    4.17
   1  -1  33   16.46    4.41
   1   1 -33    6.77    2.94
   1  -1 -33   12.27    2.93
  -1  -1  33   17.88    4.50
  -1   1 -33   17.01    3.45
   1   1  33   22.08    5.16
   1  -1 -33   17.99    3.95
  -1  -1 -33   17.30    3.61
  -1  -1  33   22.02    5.64
   1   1  33   16.86    5.52
   1  -1  33   18.38    5.19
  -1   1  33   18.92    5.87
   1   1  33   13.16    3.70
   1  -1 -33   13.11    3.55
  -1  -1 -33   11.16    2.84
  -1   1 -33   13.54    3.66
   1  -1 -33   14.21    3.39
  -1  -1 -33    9.18    2.94
   1   1 -33   16.14    3.72
  -1   1 -33   10.03    3.15
  -1   1  33   13.93    3.96
   1   1  33   17.57    4.42
   1  -1  33    8.52    3.86
  -1  -1  33   14.84    4.21
   1  -1 -34   -0.26    1.25
   1   1 -34   -1.02    1.59
  -1   1 -34    0.60    1.54
  -1   1  34   -0.59    2.81
   1  -1  34    0.53    2.81
  -1  -1 -34    0.98    1.89
   1  -1 -34    1.47    2.19
  -1  -1  34   -1.62    2.84
   1   1  34   -0.59    2.94
  -1   1  34   -1.66    3.99
   1  -1  34   -0.71    3.33
  -1  -1  34   -0.73    3.27
   1   1  34   -0.82    3.41
   1   1 -34   -0.38    1.76
   1  -1 -34   -1.03    1.61
  -1  -1 -34    0.62    1.28
  -1   1 -34    0.71    1.67
   1   1  34   -0.61    2.39
   1  -1  34    3.01    2.89
   1  -1 -34    1.17    1.99
  -1  -1 -34    2.23    2.06
   1   1 -35    2.07    1.65
  -1  -1 -35    1.13    1.58
  -1  -1  35    1.47    2.37
   1   1  35    1.62    2.60
   1  -1 -35    2.95    1.91
  -1   1 -35    1.29    1.49
  -1   1  35    3.18    2.50
   1  -1  35    0.98    2.25
   1  -1  35    0.64    3.16
  -1  -1  35    3.95    3.36
   1   1  35   -1.49    3.58
  -1   1  35    2.25    3.21
   1   1 -35    1.04    1.84
  -1   1 -35    2.54    1.69
   1   1  35    2.13    2.22
   1  -1  35    1.08    2.25
   1  -1 -35    0.35    1.60
  -1  -1 -35    2.01    1.81
   1   1 -36   23.25    4.39
   1  -1  36   25.37    4.92
   1  -1 -36   29.77    4.40
   1   1 -36   25.62    4.15
   1   1  36   19.30    4.82
  -1   1  36   26.01    5.03
  -1   1 -36   22.67    4.23
  -1  -1  36   24.80    4.96
  -1  -1 -36   21.37    3.98
  -1   1  36   22.51    5.53
  -1  -1  36   13.97    4.77
   1   1  36   21.04    5.54
   1  -1  36   19.33    5.06
   1   1 -36   20.68    4.21
  -1   1 -36   24.00    4.20
  -1   1 -36   22.56    4.41
  -1  -1 -36   19.63    4.07
  -1   1  36   18.91    4.26
   1  -1 -36   20.86    4.25
   1   1  36   19.11    4.49
   1  -1  36   22.85    4.83
  -1   1  37    7.35    3.02
   1  -1  37    4.88    2.75
   1   1  37    2.82    2.64
  -1  -1  37    6.99    2.85
   1  -1  37    9.13    2.60
   1  -1 -37    3.51    1.66
   1   1 -37    1.70    1.21
  -1   1  37    2.74    1.82
   1   1 -37    5.05    1.95
  -1  -1  37    2.24    1.96
   1   1  37    7.91    2.62
  -1   1 -37    3.35    1.59
   1  -1 -37    1.07    1.51
  -1   1 -37    2.85    1.74
  -1  -1 -37    5.23    1.70
  -1   1  38    4.16    2.34
   1   1  38    3.72    2.40
  -1  -1  38    4.93    2.42
  -1  -1  38    1.63    1.43
   1  -1  38    1.61    1.89
   1   1 -38    2.11    1.40
  -1   1  38    6.44    2.04
  -1  -1  38    5.79    1.98
   1  -1 -38    2.86    1.23
   1  -1  38    2.86    1.75
   1   1  38    4.79    2.03
   1   1 -38    3.19    1.63
  -1  -1 -38    2.60    1.20
  -1   1 -38    2.58    1.44
   1  -1 -38    2.40    1.29
   1   1  39   15.34    3.30
  -1  -1  39   14.22    3.14
  -1   1  39   15.09    3.28
   1  -1  39   12.68    3.05
   1  -1  39   17.71    3.03
   1  -1 -39   13.74    2.57
   1   1 -39   15.22    2.70
  -1   1 -39   12.40    2.58
   1  -2   0    0.29    0.25
  -1  -2   0    0.28    0.57
  -1   2   0    0.50    0.29
   1   2   0    0.68    0.47
   1   2   0    0.52    0.68
   1   2   0    2.10    0.46
   1  -2   0    0.32    0.37
   1  -2   0    0.05    0.37
   1   2   0    0.77    0.33
   1   2   0    0.24    0.38
  -1   2   0    0.49    0.52
  -1  -2   1  283.75   33.63
  -1   2   1  301.66   33.41
   1  -2  -1  294.58   33.53
   1   2   1  253.42   33.47
   1  -2   1  281.04   33.54
  -1  -2  -1  280.52   33.60
   1  -2   1  293.46   33.41
   1  -2  -1  111.27   33.34
  -1  -2   1  257.04   33.49
   1  -2   1  281.73   33.47
  -1  -2   1  295.56   33.59
   1   2   1  250.75   33.67
   1   2  -1  266.44   33.53
  -1   2   1  276.47   33.46
  -1   2  -1  302.04   33.62
  -1  -2   1  282.97   33.45
  -1  -2   1  276.56   33.49
   1   2  -1  272.60   33.52
  -1   2   1  290.78   33.56
   1  -2  -1  275.05   33.50
  -1   2  -1  283.23   33.52
   1   2  -1  304.72   33.72
   1  -2  -2  129.64   18.16
  -1   2   2  125.38   18.16
  -1  -2   2  143.43   18.26
  -1  -2   2  128.49   18.09
   1  -2   2  137.77   18.18
   1   2  -2  141.82   18.30
  -1   2  -2  139.77   18.18
   1  -2   2  138.04   18.13
  -1  -2  -2  115.89   18.22
   1   2   2  104.54   18.18
  -1  -2  -2  128.22   18.08
  -1  -2   2  131.50   18.11
  -1   2  -2  149.27   18.25
   1   2  -2  153.68   18.36
   1   2  -2  122.46   18.14
   1  -2  -2  132.01   18.05
   1  -2  -2  130.41   18.11
  -1  -2   2  134.73   18.13
   1   2   2  129.71   18.03
  -1   2   2  126.32   18.15
   1   2  -3  377.14   53.52
  -1   2  -3  433.65   53.66
   1   2   3  369.53   53.43
  -1  -2   3  404.15   53.54
   1  -2  -3  382.08   53.41
   1  -2   3  378.24   53.58
   1  -2   3  365.66   53.58
   1  -2  -3  378.30   53.58
  -1  -2   3  401.01   53.51
   1  -2   3  392.12   53.53
   1   2  -3  402.71   53.74
  -1  -2  -3  366.08   53.54
  -1   2  -3  415.67   53.59
   1   2   3  320.53   53.59
   1   2  -3  388.67   53.54
  -1  -2  -3  366.02   53.63
  -1   2   3  392.18   53.54
  -1   2   3  382.58   53.58
   1   2  -3  416.71   53.75
  -1   2   3  364.39   53.53
  -1  -2  -3  436.35   53.40
   1  -2  -3  387.70   53.50
  -1  -2   3  413.84   53.70
   1  -2  -4  339.03   50.32
   1   2   4  339.29   50.42
  -1  -2  -4  357.66   50.45
   1  -2  -4  391.13   50.50
   1   2   4  357.65   50.34
  -1  -2  -4  397.34   50.32
   1   2  -4  369.80   50.68
  -1  -2   4  390.27   50.42
   1  -2  -4  380.06   50.40
  -1   2  -4  364.86   50.24
  -1   2   4  388.41   50.49
   1   2  -4  350.06   50.42
  -1   2  -4  396.51   50.57
  -1   2   4  369.46   50.51
   1  -2   4  364.14   50.43
   1   2  -4  366.46   50.43
  -1   2  -4  374.75   50.50
  -1  -2  -4  376.18   50.31
   1  -2   4  306.25   50.45
  -1  -2   4  370.72   50.43
   1   2   4  357.79   50.54
   1  -2   4  365.00   50.49
   1  -2   4  351.98   50.25
  -1   2   4  399.40   50.51
  -1  -2   4  400.88   50.66
  -1   2   5  576.93   81.59
   1   2   5  539.04   81.50
  -1  -2   5  596.20   81.47
   1   2  -5  574.50   81.51
  -1   2  -5  602.75   81.35
  -1  -2  -5  585.37   81.38
   1  -2  -5  634.30   81.42
  -1   2   5  604.70   81.32
   1   2   5  566.87   81.42
  -1   2  -5  636.41   81.64
  -1   2  -5  564.75   81.55
   1  -2   5  598.85   81.51
   1   2   5  566.23   81.63
  -1   2  -5  564.09   81.55
  -1  -2  -5  640.71   81.41
   1  -2  -5  629.26   81.52
   1   2  -5  578.86   81.49
   1  -2   5  585.68   81.33
  -1  -2   5  606.14   81.50
   1  -2   5  558.24   81.56
   1  -2  -5  580.55   81.29
   1  -2  -5  628.67   81.59
   1   2  -5  601.70   81.80
  -1  -2   5  600.91   81.50
   1  -2  -5  600.68   81.46
  -1   2   5  586.46   81.54
  -1  -2  -5  598.09   81.53
  -1   2   6   67.81   10.28
  -1  -2   6   69.78   10.14
  -1  -2  -6   69.65   10.00
   1   2  -6   71.19   10.14
   1  -2  -6   75.16   10.26
   1   2  -6   62.41   10.13
  -1   2  -6   63.07   10.15
  -1  -2   6   74.87   10.11
   1  -2   6   60.88   10.15
   1   2  -6   72.91   10.59
   1  -2  -6   73.94   10.11
  -1   2  -6   71.70   10.28
   1   2   6   69.12   10.35
   1  -2  -6   79.39   10.23
   1  -2  -6   69.50    9.92
  -1  -2  -6   77.09   10.20
   1   2  -6   66.69   10.22
   1  -2   6   67.80    9.95
   1  -2  -6   79.65   10.10
  -1   2   6   74.45    9.96
   1  -2   6   70.59   10.15
   1   2   6   75.31   10.09
  -1   2   6   76.13   10.22
  -1  -2  -6   85.43   10.09
  -1   2  -6   69.82   10.01
   1   2  -7  110.94   13.90
   1   2  -7   98.07   13.77
  -1  -2   7  106.86   13.74
  -1  -2  -7   98.26   13.62
   1  -2  -7   97.27   13.85
   1   2  -7   96.83   13.79
   1   2  -7  102.83   14.21
   1   2   7   87.17   13.91
  -1   2  -7  100.20   13.66
  -1   2   7   76.68   13.79
  -1  -2  -7   97.75   13.66
   1  -2  -7   92.38   13.53
  -1  -2  -7  104.82   13.69
  -1   2   7   89.75   13.60
   1   2   7  102.91   14.09
  -1   2  -7  108.46   13.83
  -1  -2  -7   95.75   13.79
   1  -2  -7   97.48   13.83
   1  -2   7   97.12   13.80
   1  -2   7  101.68   13.59
  -1   2   7   96.00   13.80
   1  -2  -7   99.76   13.70
   1   2   7   96.07   13.71
  -1  -2   7  102.73   13.77
   1   2   8  455.40   61.43
   1  -2  -8  457.82   61.04
   1  -2   8  438.38   60.91
   1   2  -8  528.63   61.25
  -1  -2  -8  484.94   61.04
   1   2   8  378.62   61.04
  -1  -2  -8  402.87   60.97
  -1  -2   8  464.12   61.04
   1  -2  -8  450.63   60.87
   1   2   8  436.90   61.08
  -1  -2  -8  463.32   61.15
   1   2  -8  450.51   61.09
   1   2  -8  454.64   61.56
  -1   2   8  465.56   61.16
  -1  -2  -8  448.43   60.96
   1   2  -8  421.18   61.10
   1  -2  -8  454.69   61.05
  -1   2   8  422.75   60.93
  -1  -2   8  393.80   61.07
   1  -2  -8  486.74   61.25
  -1   2  -8  420.63   61.00
   1  -2   8  447.94   61.13
   1   2   9  184.16   28.78
  -1  -2   9  198.36   28.57
   1  -2   9  207.38   28.38
   1   2  -9  212.27   28.56
  -1  -2  -9  197.69   28.40
   1  -2   9  212.98   28.60
  -1  -2  -9  220.20   28.51
   1   2  -9  248.87   28.73
  -1  -2  -9  210.27   28.60
   1   2  -9  206.02   28.60
   1  -2  -9  192.41   28.47
  -1   2   9  192.05   28.57
  -1   2  -9  255.80   28.91
  -1  -2  -9  197.79   28.44
   1  -2  -9  205.54   28.32
  -1  -2   9  209.20   28.49
   1   2   9  185.59   28.52
   1   2   9  213.87   28.57
  -1   2  -9  204.57   28.48
  -1   2   9  170.49   28.38
   1  -2  -9  224.75   28.54
   1  -2  -9  222.84   28.74
   1   2  10   37.95    5.98
  -1  -2 -10   41.91    5.60
   1  -2 -10   43.71    5.96
  -1   2  10   37.07    5.72
  -1   2  10   31.94    5.48
  -1  -2  10   37.40    5.67
   1   2 -10   35.52    5.62
   1   2 -10   36.46    5.67
   1  -2  10   32.66    5.44
   1  -2 -10   35.73    5.39
   1   2  10   36.00    5.63
  -1   2 -10   37.37    5.59
  -1  -2 -10   35.65    5.47
  -1  -2 -10   36.82    5.50
   1   2 -10   46.96    5.83
  -1  -2 -10   41.53    5.76
  -1  -2  10   35.75    5.53
   1  -2 -10   40.42    5.63
  -1   2 -10   39.64    5.76
  -1   2 -10   45.63    6.01
   1  -2  10   35.64    5.65
   1   2  10   39.87    5.69
   1  -2 -10   36.56    5.56
  -1  -2 -11 1688.60  206.64
  -1   2 -11 1494.04  206.61
  -1   2 -11 1712.76  207.01
  -1  -2  11 1388.38  206.66
   1   2  11 1456.02  206.96
   1   2  11 1321.18  206.61
   1  -2 -11 1525.82  206.42
   1  -2  11 1501.16  206.70
  -1  -2 -11 1535.50  206.53
  -1  -2 -11 1603.60  206.75
   1   2 -11 1366.45  206.65
   1  -2 -11 1611.23  206.67
   1  -2 -11 1491.44  206.58
  -1   2 -11 1737.87  206.85
   1   2  11 1598.03  206.74
  -1  -2  11 1431.55  206.55
   1  -2 -11 1649.98  206.91
  -1   2  11 1480.00  206.73
   1  -2  11 1464.72  206.45
  -1   2  11 1309.23  206.49
   1   2 -11 1449.63  206.64
   1   2 -11 1679.44  206.80
  -1  -2 -11 1475.17  206.49
  -1   2  12  662.22  121.68
   1   2  12  790.93  122.17
  -1   2  12  801.61  122.16
   1  -2  12  810.51  122.05
   1   2  12  737.02  121.80
   1   2 -12  856.40  121.75
  -1   2 -12  817.20  121.74
   1  -2 -12  955.74  121.51
  -1   2 -12 1026.44  121.96
   1   2  12  872.21  122.00
  -1  -2 -12  862.99  121.56
   1  -2  12  799.47  121.70
  -1  -2 -12  951.42  121.84
  -1   2  12  788.31  121.57
  -1   2 -12 1106.20  122.23
   1  -2 -12  981.97  121.77
   1   2 -12 1066.08  121.94
  -1  -2  12  870.52  121.63
  -1  -2 -12 1034.77  121.73
   1  -2  12  952.49  121.81
   1  -2  12  874.47  121.52
   1   2 -12  926.55  121.77
  -1  -2 -12  897.10  121.59
  -1   2  12  920.85  121.86
  -1  -2  12  853.22  121.75
   1   2  12  831.30  121.71
   1  -2 -12 1006.99  122.06
   1  -2 -12  821.60  121.80
  -1   2 -12  909.64  121.70
   1  -2 -12  920.68  121.67
   1  -2  13  241.21   34.05
   1   2 -13  259.32   34.14
  -1  -2 -13  272.07   33.99
  -1  -2  13  247.76   33.92
  -1   2  13  276.40   34.24
  -1   2 -13  295.23   34.28
   1   2  13  223.87   33.99
   1   2  13  284.09   34.46
   1   2 -13  270.34   34.11
  -1  -2  13  254.38   34.09
  -1  -2 -13  262.80   34.14
  -1   2 -13  262.43   34.04
  -1  -2  13  278.05   34.17
   1  -2 -13  272.36   33.78
  -1  -2 -13  255.11   33.86
   1  -2  13  240.77   33.79
   1  -2 -13  266.45   33.97
  -1   2 -13  234.97   34.03
   1   2 -13  304.55   34.26
   1  -2 -13  289.04   34.11
  -1  -2 -13  249.86   33.86
  -1   2  13  226.13   34.19
  -1  -2 -13  248.28   33.96
   1  -2  13  231.64   34.03
   1   2 -13  230.84   34.02
  -1   2 -13  298.63   34.52
  -1   2  13  241.90   33.92
   1  -2 -13  259.83   34.32
   1  -2 -13  255.15   34.18
  -1  -2  13  233.79   33.99
   1  -2  13  274.66   34.14
  -1  -2  13  270.62   34.55
  -1   2  13  230.87   34.64
   1   2  13  216.69   34.72
   1  -2  13  255.91   34.44
  -1   2  13  197.10   34.06
  -1  -2 -13  236.28   33.89
  -1  -2 -13  239.08   33.92
  -1   2  13  250.65   34.58
  -1   2 -13  217.62   33.97
   1  -2 -13  248.39   33.99
  -1   2  13  196.77   34.00
  -1  -2  13  239.79   34.42
  -1   2 -13  198.37   33.86
   1  -2 -13  235.44   33.94
   1  -2  13  224.85   34.26
   1  -2 -13  240.13   34.11
   1   2  13  209.59   34.12
   1  -2 -13  251.62   34.03
  -1   2  13  214.88   34.06
   1   2  13  229.92   34.14
   1  -2 -13  248.87   33.95
  -1  -2  13  242.35   34.45
  -1   2  13  189.14   34.01
  -1   2 -13  201.04   33.88
   1  -2  13  248.09   34.44
   1   2  13  204.45   34.05
   1   2  13  253.68   34.62
  -1   2  13  237.06   34.47
  -1   2  14   16.75    3.31
  -1   2 -14   16.94    3.02
   1  -2  14   21.25    3.33
   1  -2 -14   22.72    3.23
  -1  -2 -14   12.07    2.89
   1  -2 -14   17.50    2.89
  -1  -2 -14   18.03    3.53
  -1  -2  14   19.63    3.29
  -1  -2 -14   15.73    3.06
   1   2 -14   15.08    3.18
  -1   2  14   18.67    3.12
  -1  -2  14   17.61    3.26
   1  -2 -14   17.19    3.31
   1  -2  14   21.50    3.49
  -1  -2 -14   16.54    3.22
   1   2 -14   18.63    3.35
  -1   2 -14   19.74    3.27
  -1   2 -14   22.47    3.39
  -1   2 -14   26.41    3.63
   1   2  14   16.10    3.42
  -1  -2  14   19.03    3.26
   1  -2  14   21.12    3.35
   1  -2  14   20.58    3.02
  -1  -2 -14   17.54    2.98
  -1   2  14   18.93    3.47
  -1  -2 -14   17.09    3.11
   1   2 -14   26.30    3.55
   1   2 -14   17.55    3.22
   1  -2  14   16.11    3.18
   1  -2 -14   15.75    3.37
  -1  -2  14   22.26    3.20
   1   2  14   14.72    3.18
  -1   2  14   19.92    3.37
  -1   2 -14   20.48    3.59
   1  -2 -14   17.44    3.08
   1  -2 -14   18.65    3.24
   1   2  14   13.83    3.77
  -1   2  14   19.11    3.96
   1  -2  14   18.80    3.47
  -1  -2  14   22.32    3.80
  -1  -2  14   15.66    3.35
   1  -2  14   19.12    3.62
  -1  -2 -14   23.77    3.22
  -1   2  14   15.17    3.28
   1  -2 -14   16.15    3.07
  -1  -2 -14   16.21    3.08
   1   2 -14   16.47    3.13
  -1   2 -14   15.29    3.11
   1  -2 -14   18.54    3.29
   1  -2  14   13.92    3.36
  -1   2 -14   16.30    3.07
   1  -2 -14   16.58    3.07
  -1  -2  14   20.40    3.71
   1   2  14   12.18    3.23
  -1  -2 -14   20.97    3.10
  -1   2  14   16.86    3.32
  -1   2  14   16.61    3.68
  -1  -2 -14   16.27    3.05
   1  -2 -14   24.67    3.37
  -1   2 -14   16.79    3.10
  -1  -2 -14   13.64    2.91
  -1  -2  14   18.06    3.65
   1  -2  14   24.19    3.93
   1   2  14   18.42    3.41
   1  -2 -14   16.21    3.03
  -1   2  14   10.42    3.11
   1   2  14   28.31    4.21
   1   2  14   12.47    3.13
   1  -2  14   17.87    3.49
   1  -2 -14   17.12    3.04
  -1   2  15    9.14    2.17
   1  -2  15    5.33    1.86
  -1   2 -15    4.91    1.57
  -1  -2 -15   19.17    2.38
   1   2 -15    5.05    1.76
  -1  -2  15    7.45    1.91
   1  -2  15    6.53    1.83
  -1   2  15    9.66    2.25
  -1  -2 -15   10.41    1.80
  -1   2 -15   11.05    2.03
  -1   2 -15   11.63    2.53
  -1  -2  15    6.76    1.76
   1   2  15   11.44    2.42
  -1  -2 -15   11.68    2.52
   1  -2 -15    9.18    1.88
   1  -2  15    6.99    1.90
   1  -2  15    7.69    2.09
   1  -2  15    6.45    1.63
   1   2  15    6.65    1.91
   1  -2 -15   10.67    2.21
   1   2 -15    6.43    1.84
  -1   2  15    8.15    1.84
  -1   2 -15    7.52    2.08
  -1  -2  15    9.36    2.12
  -1  -2 -15    7.87    1.77
  -1  -2 -15   10.55    1.97
  -1   2  15    8.32    2.22
   1  -2 -15   10.33    1.74
   1  -2 -15    8.57    1.83
   1  -2 -15    8.58    1.96
  -1  -2  15   11.96    2.18
   1   2 -15    7.03    1.92
  -1  -2 -15    9.89    2.17
   1  -2 -15    7.99    2.30
  -1  -2 -15    7.08    1.80
  -1   2 -15    7.74    1.91
   1   2  15   10.01    2.90
  -1  -2  15    8.06    2.15
   1  -2  15    9.23    2.43
  -1  -2  15    9.72    2.61
   1  -2  15    7.56    2.17
  -1   2  15   13.57    3.06
  -1   2 -15    8.73    2.01
  -1  -2 -15   10.40    1.95
   1   2 -15    4.67    1.66
  -1  -2  15    8.45    1.94
  -1  -2 -15    8.56    1.82
  -1   2  15    7.17    2.03
  -1   2 -15    5.51    1.71
  -1  -2 -15    8.92    1.97
   1   2  15    7.09    2.07
  -1  -2  15    9.25    2.41
   1  -2 -15    8.40    2.07
  -1  -2 -15    8.90    1.79
   1  -2 -15    7.88    1.85
   1  -2  15    7.02    2.24
   1   2 -15    5.08    1.57
  -1   2  15   10.00    2.65
   1  -2 -15    9.27    1.94
   1   2 -15    8.68    2.06
  -1  -2 -15   11.77    2.02
  -1   2  15    7.27    1.99
   1  -2  15    8.46    2.53
   1   2  15    7.01    2.04
  -1  -2 -15    9.20    1.77
  -1   2 -15    6.75    1.76
   1  -2 -15    7.78    1.82
  -1  -2  15    9.75    2.49
   1   2 -15    4.08    1.45
   1   2  15    9.40    2.76
   1  -2 -15   10.93    1.96
   1   2  15   10.52    2.31
   1  -2  15    7.76    2.11
  -1   2 -16    4.69    1.27
  -1   2  16    3.27    1.41
   1   2  16    5.31    1.56
   1  -2  16    3.17    1.49
  -1  -2 -16    4.26    1.29
  -1  -2 -16    3.07    1.62
  -1  -2 -16    4.99    1.48
   1  -2  16    4.21    1.65
  -1  -2  16    4.18    1.63
  -1  -2  16    3.35    1.33
   1  -2  16    5.33    1.27
  -1   2 -16    1.77    1.28
  -1  -2 -16    2.15    1.24
  -1  -2  16    4.09    1.43
  -1   2  16    1.34    1.21
  -1   2  16    2.78    1.25
   1   2 -16    6.06    1.70
   1  -2 -16    2.34    1.69
   1  -2 -16    3.56    1.28
   1  -2 -16    6.77    1.49
  -1   2 -16    5.50    1.69
   1  -2 -16    5.05    1.21
   1   2  16    4.33    1.72
  -1  -2 -16    3.38    1.11
   1   2  16    3.25    1.35
   1   2 -16    3.40    1.41
  -1  -2  16    4.53    1.53
  -1   2 -16    9.12    2.18
  -1   2 -16    2.81    1.36
  -1  -2 -16    5.39    1.40
   1  -2  16    5.01    1.53
   1  -2 -16    3.76    1.59
  -1   2  16    4.30    1.54
  -1  -2 -16    4.58    1.39
   1  -2  16    2.38    1.33
   1  -2 -16    4.95    1.45
   1  -2  16    4.04    1.67
  -1  -2  16    5.09    1.70
   1  -2  16    3.87    1.89
  -1  -2  16    6.30    2.07
  -1   2  16    7.19    2.47
   1   2  16    3.81    2.44
   1  -2 -16    5.30    1.25
  -1   2 -16    6.21    1.59
  -1   2  16    5.56    1.84
   1   2 -16    3.55    1.32
  -1  -2  16    2.48    1.26
   1   2  16    1.76    1.33
   1   2 -16    2.56    1.31
  -1  -2 -16    4.62    1.37
  -1  -2  16    4.07    1.85
   1   2  16    3.22    1.66
  -1  -2 -16    3.11    1.20
  -1   2 -16    2.41    1.12
   1  -2 -16    4.16    1.38
   1   2 -16    3.43    1.14
   1  -2 -16    6.05    1.69
   1  -2  16    5.19    1.81
  -1  -2 -16    2.99    1.30
  -1   2  16    4.76    2.30
   1   2 -16    7.96    1.84
   1  -2  16    4.15    1.30
   1  -2 -16    5.97    1.62
  -1   2  16    3.48    1.42
   1   2  16    7.10    2.32
   1   2  16    2.89    1.31
  -1  -2 -16    1.52    1.05
  -1   2 -16    3.63    1.31
   1   2  16    3.34    1.58
   1  -2  16    4.02    1.96
  -1  -2  16    3.16    1.72
   1   2 -16    4.44    1.18
  -1  -2 -16    3.41    1.18
   1  -2 -16    4.97    1.47
   1  -2 -16    5.82    1.38
   1   2  16    2.92    1.44
   1  -2 -16    2.80    1.15
   1  -2  16    8.85    2.05
  -1  -2 -16    3.90    1.15
  -1   2 -17   22.24    4.87
   1  -2  17   27.67    5.24
  -1  -2 -17   28.36    5.02
   1   2  17   29.86    5.23
   1   2 -17   40.54    5.53
  -1   2  17   34.48    5.64
   1   2 -17   37.65    5.47
   1  -2 -17   36.35    4.99
  -1  -2  17   28.47    5.29
   1  -2  17   35.37    5.61
  -1   2 -17   27.89    5.12
  -1  -2  17   28.87    5.19
   1  -2 -17   39.67    5.48
   1   2  17   25.86    5.18
  -1  -2 -17   35.42    5.24
  -1   2 -17   27.58    5.13
   1   2  17   34.90    5.28
   1  -2  17   32.62    5.02
   1  -2 -17   33.67    5.44
  -1   2 -17   38.39    5.85
  -1   2  17   25.68    5.04
   1   2 -17   33.14    6.36
   1  -2 -17   30.79    5.09
  -1   2 -17   33.68    5.42
   1  -2  17   40.05    5.51
  -1  -2  17   28.77    5.23
   1  -2 -17   31.14    5.06
  -1  -2 -17   36.18    5.10
  -1  -2 -17   36.82    5.43
  -1  -2  17   23.25    4.90
  -1   2  17   36.36    5.59
  -1  -2 -17   30.92    5.62
   1  -2  17   24.25    5.07
  -1  -2 -17   32.44    5.03
  -1  -2 -17   41.01    5.33
   1  -2 -17   25.68    5.42
   1   2  17   33.65    5.61
   1  -2  17   33.37    5.61
  -1  -2  17   32.18    5.83
   1   2  17   30.56    6.31
   1  -2  17   28.23    5.67
  -1  -2  17   26.94    5.38
  -1   2  17   24.70    5.90
   1   2  17   34.06    5.52
  -1   2 -17   34.61    5.30
  -1   2  17   27.88    5.35
   1  -2 -17   33.43    4.97
   1  -2  17   29.26    5.07
  -1  -2  17   31.49    5.26
  -1  -2 -17   37.23    5.23
   1   2 -17   27.34    5.20
   1   2 -17   29.18    5.14
   1  -2 -17   31.27    5.16
  -1  -2 -17   25.95    5.03
  -1  -2 -17   38.97    5.22
  -1   2  17   35.41    5.42
  -1  -2  17   35.82    5.88
   1   2 -17   22.16    4.84
   1  -2  17   23.25    5.41
  -1   2 -17   31.87    5.13
   1   2  17   27.00    5.38
   1  -2 -17   27.10    5.13
   1   2  17   35.13    5.29
   1   2  17   33.64    6.04
  -1   2  17   27.79    5.22
  -1  -2 -17   38.85    5.29
   1   2 -17   34.94    5.48
   1  -2 -17   32.44    5.23
  -1   2  17   28.01    5.81
  -1  -2 -17   32.00    5.03
   1  -2 -17   33.84    5.16
  -1   2 -17   29.66    5.07
   1   2  17   33.41    5.49
  -1  -2  17   27.63    5.69
   1  -2 -17   34.60    5.17
   1  -2  17   32.29    5.84
   1   2  17   31.83    5.45
  -1  -2 -17   33.27    4.95
   1  -2 -17   35.68    5.16
   1  -2  17   27.52    5.39
   1  -2  18  256.85   36.01
  -1  -2 -18  248.72   35.74
  -1  -2 -18  250.33   35.67
  -1  -2 -18  258.43   35.80
  -1  -2  18  226.65   35.88
  -1  -2  18  259.54   35.99
  -1  -2 -18  263.09   36.35
  -1   2 -18  228.42   35.82
   1  -2  18  245.03   35.96
   1   2 -18  294.83   36.53
   1  -2 -18  266.20   35.79
   1  -2 -18  248.24   35.74
  -1   2  18  265.22   36.32
   1   2 -18  254.33   36.97
  -1   2 -18  282.77   36.54
   1   2 -18  283.10   36.10
  -1  -2 -18  283.23   36.15
   1   2  18  273.31   36.37
   1   2  18  255.54   35.92
   1  -2 -18  252.65   36.06
   1  -2  18  217.15   35.83
   1  -2  18  258.17   35.66
  -1  -2 -18  289.80   35.78
  -1  -2  18  234.71   35.70
  -1  -2 -18  296.15   35.94
  -1  -2  18  277.76   36.18
  -1   2 -18  296.92   36.29
  -1   2  18  207.71   35.72
   1   2  18  235.12   35.95
   1  -2  18  274.90   36.27
   1  -2 -18  300.82   36.15
  -1   2 -18  234.03   36.82
  -1  -2 -18  254.54   36.11
   1  -2 -18  277.05   36.41
   1  -2 -18  294.09   35.64
   1   2 -18  293.81   36.16
   1  -2  18  259.11   36.29
   1   2  18  266.83   37.20
  -1   2  18  218.69   36.75
  -1  -2  18  264.13   36.62
  -1  -2  18  236.87   36.09
   1  -2  18  256.14   36.54
   1   2 -18  237.55   35.81
  -1  -2  18  244.54   35.89
   1   2  18  258.39   36.73
   1   2  18  261.98   36.14
  -1   2  18  276.63   36.81
  -1   2 -18  252.61   35.90
   1   2 -18  246.56   35.92
   1  -2  18  240.73   35.76
  -1   2 -18  226.33   35.78
   1  -2 -18  260.06   35.63
  -1   2  18  263.55   36.21
  -1  -2 -18  267.20   35.82
  -1   2 -18  207.91   35.62
  -1  -2  18  229.91   36.30
  -1  -2 -18  209.85   35.66
   1   2  18  283.06   36.02
  -1  -2 -18  270.16   35.76
  -1   2  18  258.40   36.02
   1   2 -18  220.24   35.58
   1   2  18  244.33   36.20
   1  -2  18  183.59   35.94
   1  -2 -18  280.69   36.00
   1   2  18  290.24   36.01
   1   2 -18  226.22   35.94
  -1  -2 -18  252.39   35.79
  -1   2  18  293.81   36.12
  -1   2 -18  223.19   35.66
  -1  -2  18  239.84   36.46
   1   2  18  253.45   36.16
   1  -2 -18  269.57   35.83
   1  -2 -18  260.88   35.74
  -1  -2 -18  266.43   35.73
   1  -2  18  223.75   36.40
   1   2  18  271.58   36.20
   1  -2 -18  280.47   35.80
   1  -2  18  224.24   36.03
  -1  -2 -18  286.38   35.66
  -1  -2 -18  263.53   35.77
  -1  -2  18  264.46   36.44
  -1  -2 -19  164.74   24.78
   1  -2  19  182.02   25.19
  -1  -2  19  156.31   25.09
   1  -2  19  170.78   25.13
   1  -2 -19  179.97   25.01
  -1  -2 -19  179.30   24.82
   1   2 -19  206.86   25.30
   1   2  19  195.54   25.21
  -1  -2 -19  202.16   25.07
   1  -2 -19  173.43   25.42
  -1  -2  19  173.51   24.90
   1  -2 -19  187.96   25.18
   1   2 -19  167.60   25.10
  -1  -2 -19  176.23   24.82
   1  -2 -19  184.15   24.91
  -1  -2 -19  162.96   25.17
   1   2  19  200.95   25.63
  -1  -2 -19  181.57   25.51
   1  -2  19  181.54   24.81
   1   2  19  174.14   25.39
   1  -2 -19  192.23   24.98
  -1   2  19  143.75   24.85
  -1  -2  19  157.85   25.04
  -1  -2 -19  182.91   25.22
   1   2  19  150.20   25.03
  -1   2  19  154.58   26.08
   1   2  19  174.31   26.45
   1  -2  19  185.33   25.82
  -1  -2  19  151.47   25.12
  -1  -2  19  209.56   26.11
   1  -2  19  164.42   25.31
  -1   2 -19  169.97   25.04
   1  -2  19  181.95   25.00
  -1  -2 -19  186.12   24.96
   1   2  19  208.84   25.45
   1   2  19  165.33   25.79
   1   2 -19  167.91   25.04
  -1  -2  19  174.12   25.07
  -1   2 -19  174.31   25.01
   1   2 -19  162.80   24.94
  -1   2  19  181.95   25.38
   1  -2 -19  171.15   24.71
  -1   2  19  189.16   26.04
  -1   2  19  183.45   25.20
   1  -2  19  124.56   25.07
  -1  -2 -19  197.16   24.96
   1   2 -19  183.74   25.09
  -1  -2  19  145.89   25.40
   1   2  19  187.37   25.09
  -1  -2 -19  145.03   24.77
   1   2 -19  144.87   24.66
   1   2 -19  161.37   25.12
   1  -2 -19  184.74   25.05
  -1   2  19  190.54   25.22
  -1  -2 -19  174.65   24.94
   1   2  19  215.15   25.20
  -1   2 -19  148.86   24.75
   1   2  19  189.43   25.42
  -1  -2  19  191.39   25.96
  -1  -2 -19  172.64   24.80
   1  -2  19  154.33   25.62
   1  -2 -19  168.93   24.80
   1  -2 -19  191.48   24.99
  -1  -2 -19  166.53   24.83
  -1  -2  19  176.15   25.58
   1  -2 -19  200.91   24.97
   1   2  19  184.67   25.36
  -1  -2 -19  187.71   24.74
  -1  -2  20   50.98    8.74
   1  -2  20   49.33    8.64
  -1   2  20   50.25    8.86
  -1  -2 -20   47.68    8.21
  -1  -2  20   52.22    8.39
   1   2  20   40.33    8.43
   1   2  20   56.68    8.68
   1  -2 -20   49.91    8.86
   1   2 -20   40.49    8.41
  -1  -2 -20   53.97    8.30
   1  -2 -20   58.92    8.45
   1  -2  20   61.50    8.40
  -1  -2 -20   55.02    8.44
   1  -2  20   60.78    9.50
   1  -2  20   54.47    8.92
  -1  -2  20   43.76    8.53
  -1   2  20   51.68    9.78
  -1  -2  20   65.46    9.66
   1   2  20   44.09    9.64
  -1  -2 -20   63.22    8.59
  -1   2 -20   53.30    8.57
   1  -2  20   52.42    8.46
  -1  -2  20   51.27    8.57
  -1   2 -20   54.60    8.60
   1   2 -20   54.20    8.53
   1   2  20   71.25    9.11
  -1   2  20   67.64    9.18
   1   2 -20   49.86    8.56
   1  -2 -20   53.75    8.20
  -1   2 -20   53.48    8.58
  -1   2  20   59.41    8.78
   1   2 -20   48.48    8.46
  -1  -2 -20   53.82    8.38
   1  -2  20   42.93    8.76
   1   2  20   66.04    8.79
  -1   2 -20   52.00    8.39
  -1  -2  20   43.26    8.89
   1   2 -20   55.29    8.84
   1   2  20   64.15    8.67
   1   2  20   56.37    9.50
  -1  -2 -20   58.73    8.52
   1  -2 -20   63.07    8.70
  -1   2  20   61.09    9.67
  -1   2  20   65.92    8.87
   1  -2 -20   62.68    8.46
  -1  -2 -20   44.65    8.23
  -1  -2  20   58.24    9.64
  -1  -2 -20   51.85    8.34
   1  -2  20   45.69    9.15
   1  -2 -20   57.08    8.49
  -1  -2  20   60.45    9.30
   1  -2 -20   62.45    8.49
  -1  -2 -20   49.36    8.13
   1  -2  21   74.64   11.43
  -1   2  21   80.56   11.82
  -1  -2  21   65.69   11.32
   1  -2 -21   69.05   10.88
  -1  -2 -21   75.87   11.05
   1   2  21   51.85   12.03
   1  -2  21   64.25   11.29
  -1  -2  21   60.12   11.15
  -1   2  21   67.17   12.48
   1  -2  21   83.50   12.21
  -1  -2  21   76.90   12.20
   1   2 -21   69.13   11.11
  -1   2  21   83.34   11.68
  -1   2 -21   66.13   11.05
   1   2  21   86.97   11.62
   1   2 -21   79.49   11.37
  -1  -2  21   67.58   11.14
  -1  -2 -21   76.87   11.11
  -1   2 -21   69.42   11.16
   1  -2  21   69.98   11.00
   1   2 -21   69.86   11.15
   1   2  21   76.68   11.20
  -1   2 -21   65.10   10.92
   1  -2  21   45.70   11.14
  -1   2 -21   68.11   11.03
  -1   2  21   78.05   11.37
  -1  -2  21   64.81   11.61
   1   2 -21   61.39   11.16
  -1   2  21   74.98   12.13
  -1   2  21   66.69   11.66
   1  -2 -21   79.87   11.25
   1   2  21   91.69   11.32
  -1  -2 -21   81.20   11.18
   1   2  21   69.86   12.06
  -1   2  21   95.02   11.61
  -1  -2 -21   78.84   10.99
   1   2 -21   74.59   11.28
   1  -2  21   54.63   11.58
  -1  -2 -21   68.10   10.90
   1  -2 -21   72.97   10.86
   1  -2 -21   71.22   11.02
  -1  -2  21   75.52   11.77
  -1  -2 -21   85.12   10.88
   1  -2 -21   79.53   11.02
   1  -2 -22   22.39    3.82
  -1  -2  22   22.78    4.50
  -1   2  22   23.97    4.70
   1  -2  22   14.52    3.99
  -1  -2 -22   13.60    3.58
   1  -2 -22   20.72    3.74
   1   2  22   20.12    5.62
  -1  -2  22   23.87    5.10
   1  -2  22   10.73    3.76
   1  -2  22   17.13    4.74
  -1   2  22   23.18    5.80
  -1  -2  22   19.31    4.07
   1   2 -22   12.95    3.77
   1  -2  22   18.54    3.74
   1   2 -22   19.48    4.00
  -1   2 -22   16.45    4.03
  -1   2 -22   17.54    3.87
  -1  -2  22   21.24    4.06
   1   2  22   26.41    4.49
  -1  -2  22   15.52    4.47
  -1   2 -22   21.48    4.02
   1   2  22   16.53    3.77
   1  -2  22   15.89    4.37
   1   2 -22   16.60    3.99
  -1   2 -22   19.77    3.86
   1   2  22   24.77    5.21
  -1   2  22   14.36    4.63
  -1  -2 -22   23.91    4.05
  -1   2  22   19.90    4.66
  -1   2  22   25.82    4.28
   1  -2 -22   19.51    4.02
   1   2 -22   16.73    4.07
   1   2  22   22.76    3.94
   1  -2  22   20.01    5.12
   1  -2 -22   19.11    3.88
  -1  -2 -22   22.98    3.87
   1   2 -22   16.78    3.97
  -1  -2 -22   21.20    3.78
  -1   2  22   19.72    4.53
  -1  -2  22   15.16    4.33
  -1  -2 -22   18.31    3.53
  -1   2  23   51.51    9.43
   1  -2  23   60.27    9.37
   1  -2 -23   62.60    8.76
  -1  -2  23   49.13    9.13
  -1  -2 -23   61.02    8.86
   1  -2 -23   52.30    8.58
  -1  -2  23   50.19    9.89
  -1  -2  23   42.44    8.66
   1   2  23   48.85   10.64
   1  -2  23   47.39    8.92
   1  -2  23   59.17   10.02
  -1   2  23   45.83   10.17
   1   2  23   72.23    9.49
   1  -2  23   54.35    8.75
   1   2 -23   47.46    8.89
  -1   2 -23   62.49    9.04
   1   2 -23   53.56    8.93
  -1   2 -23   49.03    8.84
  -1  -2  23   56.78    8.95
  -1  -2  23   31.77    8.95
   1  -2  23   42.07    9.02
   1   2  23   75.04    9.26
   1   2 -23   58.35    9.05
  -1   2 -23   56.76    8.97
   1   2  23   69.99    9.07
   1   2 -23   48.08    9.05
  -1   2  23   85.78   10.38
  -1   2  23   69.87    9.28
   1   2  23   73.29   10.50
   1  -2 -23   55.02    8.92
  -1   2  23   65.42   10.35
  -1  -2 -23   63.93    9.00
   1   2 -23   51.17    8.91
   1  -2  23   29.66    9.02
  -1  -2 -23   47.97    8.49
   1  -2 -23   57.23    8.78
  -1  -2 -23   67.52    8.85
  -1   2  23   49.18    9.51
   1   2 -23   49.15    8.81
  -1  -2  23   47.24    9.53
  -1   2  24  174.66   27.10
  -1  -2  24  184.86   26.87
   1  -2  24  197.87   26.94
   1   2  24  197.67   27.27
   1  -2 -24  164.43   26.07
  -1  -2 -24  184.28   26.31
   1  -2 -24  163.43   26.08
   1  -2  24  153.56   26.42
  -1  -2  24  124.88   26.06
  -1  -2  24  197.69   27.81
   1  -2  24  193.26   27.62
  -1   2  24  187.61   28.51
   1   2  24  186.49   28.47
  -1  -2  24  199.04   26.63
  -1   2  24  188.03   27.69
   1   2  24  187.15   27.59
   1   2  24  224.62   27.02
  -1   2 -24  206.74   26.67
   1   2 -24  168.77   26.41
   1  -2  24  207.23   26.50
  -1   2 -24  208.84   26.79
   1  -2  24  141.63   26.66
  -1  -2  24  124.15   26.61
   1   2 -24  191.09   26.62
  -1   2 -24  196.58   26.56
  -1  -2 -24  203.63   26.51
   1   2  24  234.54   26.64
   1   2 -24  185.50   26.79
   1  -2 -24  195.23   26.56
  -1   2  24  184.48   27.12
   1  -2 -24  190.16   26.39
  -1  -2 -24  160.73   26.01
   1   2 -24  189.26   26.64
  -1  -2 -24  187.86   26.27
  -1   2 -24  184.41   26.58
   1   2 -24  187.90   26.47
  -1   2  24  168.20   27.26
  -1  -2  24  227.25   27.79
   1  -2 -25  133.79   18.54
   1   2  25  163.35   20.20
  -1  -2  25  126.33   19.20
   1  -2  25  122.72   19.16
  -1   2  25  124.25   19.46
  -1   2 -25  110.56   18.39
   1  -2 -25  127.01   18.49
  -1  -2 -25  142.66   18.72
  -1   2  25  125.56   20.78
   1   2  25  114.69   20.40
   1  -2  25  136.48   20.14
  -1  -2  25  119.73   19.84
  -1   2 -25  125.74   18.91
   1   2  25  145.63   20.17
  -1  -2  25  131.33   18.87
   1  -2  25  142.19   18.79
  -1   2 -25  123.88   18.94
   1   2 -25  115.22   18.74
  -1   2  25  155.85   20.55
   1  -2  25   81.50   18.74
  -1   2 -25  121.40   18.74
  -1  -2  25   79.50   18.90
   1   2 -25  133.66   18.94
  -1  -2 -25  123.69   18.68
  -1   2  25  144.53   19.75
   1  -2 -25  135.47   18.88
   1   2 -25  115.03   18.95
  -1  -2 -25  113.41   18.32
  -1  -2 -25  135.43   18.64
   1   2 -25  121.09   18.89
  -1   2 -25  138.49   18.98
   1  -2 -25  133.45   18.70
   1   2 -25  136.03   18.85
  -1  -2  25  127.61   19.66
  -1   2 -25  132.56   18.66
  -1   2  25  128.81   19.80
   1  -2 -26   20.29    4.51
   1  -2  26   25.82    5.66
  -1  -2 -26   23.84    4.46
   1   2  26   32.33    6.27
  -1   2  26   33.99    6.29
  -1  -2  26   31.92    5.99
  -1  -2 -26   27.33    4.85
  -1   2 -26   26.95    4.73
   1  -2 -26   22.28    4.55
   1  -2  26   29.27    6.55
  -1  -2  26   25.56    6.39
  -1   2  26   31.64    7.61
   1   2  26   27.45    7.25
  -1   2 -26   24.68    5.18
   1  -2  26   25.03    4.78
  -1  -2  26   27.99    5.18
  -1   2 -26   33.46    5.54
   1   2 -26   17.68    4.90
  -1   2  26   44.35    7.42
  -1   2 -26   27.05    5.15
   1   2 -26   23.03    5.18
  -1  -2  26   23.06    5.70
   1  -2  26    8.85    4.66
  -1  -2 -26   20.43    4.81
   1  -2 -26   23.02    4.95
   1   2 -26   22.70    5.32
   1   2  26   18.54    5.80
  -1   2  26   27.77    5.86
   1   2  26   25.46    5.58
  -1  -2 -26   27.22    4.92
  -1   2 -26   25.01    5.11
   1  -2 -26   21.06    4.73
   1   2 -26   19.28    5.04
  -1  -2  26   22.13    5.70
  -1  -2 -26   19.63    4.35
  -1   2 -26   36.86    5.20
   1  -2  26   26.41    6.00
   1   2 -26   25.93    5.12
  -1   2  26   20.96    5.60
   1  -2 -27  200.81   31.99
  -1   2  27  239.05   33.52
  -1  -2 -27  224.83   31.95
   1  -2 -27  212.25   32.05
   1   2  27  264.13   33.78
  -1  -2  27  233.76   33.06
  -1  -2 -27  212.30   32.15
  -1   2 -27  203.52   32.07
   1  -2  27  237.47   33.85
  -1   2  27  213.52   34.40
  -1  -2  27  226.83   33.88
   1   2  27  234.29   34.67
  -1   2 -27  253.81   32.76
   1   2 -27  208.44   32.46
  -1   2 -27  242.58   32.74
   1   2  27  288.04   34.28
  -1   2  27  254.38   34.15
   1  -2  27  157.57   32.53
   1   2 -27  232.94   32.62
  -1  -2  27  160.37   32.77
  -1   2 -27  248.15   32.62
   1   2 -27  205.35   32.69
  -1  -2 -27  233.76   32.44
   1   2  27  272.81   33.35
  -1   2  27  261.72   33.36
   1   2 -27  220.02   32.62
  -1   2 -27  234.15   32.62
   1  -2 -27  234.17   32.37
  -1  -2 -27  234.44   32.25
   1  -2  27  223.53   33.37
   1   2 -27  242.12   32.53
  -1   2 -27  255.43   32.43
  -1  -2  27  200.87   33.19
  -1   2  27  205.61   33.31
   1   2  28   29.64    6.32
   1  -2 -28   21.94    4.49
  -1   2  28   24.23    5.80
  -1  -2  28   35.15    6.27
  -1  -2 -28   23.29    4.38
  -1  -2 -28   26.23    4.83
   1  -2 -28   21.42    4.44
  -1   2 -28   25.52    4.72
   1   2  28   20.18    6.66
  -1   2  28   24.60    7.32
   1  -2  28   25.19    6.41
  -1  -2  28   22.76    6.61
  -1   2 -28   23.65    5.41
  -1   2  28   28.92    6.65
  -1   2 -28   24.86    5.28
   1   2 -28   20.68    4.69
   1  -2  28   16.15    5.17
   1   2 -28   27.56    5.30
  -1   2 -28   31.09    5.28
  -1   2  28   22.04    5.49
   1   2  28   28.18    5.69
  -1  -2 -28   20.45    4.77
   1   2 -28   25.78    5.46
   1   2  28   26.53    6.19
  -1  -2 -28   21.86    4.65
   1  -2 -28   28.07    5.01
  -1   2 -28   24.64    5.29
   1   2 -28   25.00    5.21
   1   2  28   21.90    5.95
   1  -2  28   32.04    6.36
  -1   2 -28   22.11    4.67
   1   2 -28   26.45    5.03
  -1  -2  28   22.46    5.82
  -1   2  28   14.62    5.27
   1  -2 -29   14.71    3.52
  -1   2  29   23.83    5.44
  -1  -2  29   18.68    5.04
   1   2  29   23.67    5.85
  -1  -2 -29   18.61    3.92
   1  -2 -29   12.74    3.40
  -1   2 -29   17.03    3.67
  -1  -2  29   13.90    5.47
   1   2  29    8.53    5.82
  -1   2  29    9.67    5.26
   1  -2  29   10.29    5.16
  -1   2  29   20.01    5.49
   1   2 -29   19.51    4.01
  -1   2 -29   18.15    4.61
   1   2  29   19.57    5.28
  -1   2 -29   22.65    4.62
   1   2 -29   20.12    4.60
  -1  -2 -29   12.38    3.92
   1   2  29   21.12    4.65
  -1   2  29   21.93    4.94
   1   2 -29   19.93    4.80
   1  -2 -29   14.44    3.70
  -1   2 -29   21.42    4.51
   1   2 -29   19.18    4.57
  -1  -2 -29   17.67    3.83
   1  -2  29   17.19    4.92
  -1  -2  29   13.08    4.72
  -1   2 -29   21.93    4.04
   1   2 -29   22.01    4.33
  -1   2  29   11.41    4.41
   1   2  29   19.38    5.24
  -1   2  30   13.71    4.23
   1  -2 -30    5.27    2.07
   1   2  30    9.33    4.27
  -1  -2  30    9.64    3.90
  -1   2 -30    9.73    2.48
  -1  -2 -30    8.84    2.53
   1  -2 -30    6.01    2.10
  -1  -2  30    8.90    4.38
   1  -2  30    8.62    4.10
  -1   2  30    8.50    5.08
   1   2  30    8.43    4.83
  -1   2  30    7.07    4.39
   1  -2 -30    7.75    2.92
  -1   2 -30    4.38    2.83
   1   2  30   10.29    4.00
   1   2 -30    2.25    2.05
   1   2 -30   10.00    3.34
  -1   2 -30    7.64    2.95
   1   2 -30    9.05    3.63
   1   2  30    9.14    3.25
  -1   2 -30    4.62    3.13
  -1   2  30    8.74    3.31
  -1   2 -30   11.97    3.45
   1  -2 -30    7.31    2.61
   1   2 -30    7.79    3.20
  -1  -2 -30    7.75    2.54
  -1   2 -30    6.10    2.47
  -1  -2  30    6.46    3.44
   1   2  30   11.06    3.84
   1   2 -30    5.63    2.69
  -1   2  30    4.43    3.05
   1  -2  30    6.39    3.54
  -1  -2  31  295.06   38.69
  -1  -2 -31  226.13   37.34
   1  -2 -31  262.62   37.38
   1  -2 -31  285.15   37.94
   1   2  31  317.81   39.35
   1   2 -31  247.48   37.88
  -1  -2 -31  306.03   37.88
  -1   2  31  292.76   39.10
   1   2  31  323.90   39.35
   1  -2 -31  237.60   37.76
  -1   2  31  319.61   39.59
   1   2 -31  274.94   37.59
  -1   2  31  242.02   39.77
   1   2  31  221.81   39.41
  -1  -2  31  266.72   39.26
   1  -2  31  265.89   39.14
  -1   2 -31  261.59   38.09
   1   2 -31  206.88   37.80
  -1   2  31  317.39   38.46
  -1  -2 -31  261.00   37.54
   1  -2 -31  248.02   37.63
   1   2 -31  252.87   37.96
  -1   2 -31  274.82   37.99
   1   2 -31  285.66   37.90
  -1  -2  31  239.06   38.56
  -1   2 -31  296.97   37.75
  -1   2  31  236.51   38.50
   1   2  31  247.80   38.80
   1  -2  31  251.07   38.69
   1   2 -32   57.81   10.15
  -1  -2 -32   63.62   10.04
  -1   2  32   63.40   11.18
   1  -2 -32   75.08   10.33
  -1  -2  32   81.00   11.30
   1   2  32   91.11   11.96
  -1  -2 -32   48.15    9.55
   1   2  32   85.72   11.70
   1  -2 -32   52.39    9.96
  -1   2  32   94.54   12.25
  -1  -2 -32   67.87   10.20
   1   2 -32   64.57    9.80
  -1  -2  32   52.88   11.14
   1   2  32   62.85   12.34
   1  -2  32   63.65   11.37
  -1   2  32   53.36   12.00
   1   2 -32   51.16   10.30
  -1   2 -32   57.54   10.34
  -1  -2 -32   69.68    9.93
  -1   2 -32   69.82   10.34
   1  -2 -32   54.85    9.80
   1   2 -32   62.31   10.31
   1  -2  32   53.61   10.82
   1   2 -32   70.69   10.18
  -1  -2  32   52.44   10.71
   1   2  32   63.94   11.05
  -1   2 -32   65.10    9.90
  -1   2  32   61.40   10.84
  -1   2  33   79.79   12.14
  -1  -2 -33   89.68   11.09
   1   2  33   84.71   12.43
   1   2 -33   65.29   11.00
  -1  -2 -33   58.06   10.44
   1  -2 -33   78.62   11.20
  -1   2 -33   70.44   10.98
  -1  -2  33   65.57   11.50
  -1   2  33   90.80   12.57
   1   2  33   98.33   12.48
  -1  -2 -33   70.97   10.96
   1  -2 -33   64.06   10.95
  -1   2  33   58.40   12.53
   1   2  33   62.77   12.61
   1  -2  33   68.10   12.08
  -1  -2  33   70.35   12.33
  -1   2 -33   76.33   11.40
   1   2 -33   80.97   11.38
  -1   2 -33   72.75   11.12
   1   2 -33   66.77   10.67
  -1   2  33   53.71   11.18
  -1  -2  33   52.01   11.31
   1   2  33   63.56   11.62
   1  -2  33   66.47   11.75
   1   2  34  111.13   14.01
   1  -2 -34   91.78   12.53
  -1  -2 -34   88.95   12.29
  -1   2 -34   86.49   12.41
  -1  -2  34  101.93   13.39
  -1  -2 -34   61.95   11.79
  -1   2  34   77.10   13.15
   1   2 -34   84.38   12.47
   1   2  34  114.61   13.74
   1  -2 -34   78.13   12.41
  -1  -2 -34   66.71   12.15
   1  -2  34   87.55   13.67
  -1  -2  34   71.35   13.32
  -1   2  34   96.14   14.59
   1   2  34   98.54   14.77
  -1   2 -34   73.48   12.51
   1   2 -34   79.41   12.55
  -1   2 -34   82.75   12.48
   1   2  34   77.31   13.01
   1  -2  34   69.58   12.91
  -1   2 -35    3.47    1.76
   1   2  35    2.76    2.71
  -1  -2  35    5.49    2.89
  -1   2  35    4.24    2.55
   1  -2 -35    7.28    2.27
  -1  -2 -35    3.03    1.71
   1   2 -35    0.97    1.84
   1  -2  35    5.72    3.12
  -1   2  35    8.39    3.78
   1   2  35    3.06    3.22
  -1  -2  35    4.72    3.05
   1   2 -35    4.99    2.36
  -1   2 -35    5.97    2.10
   1   2  35    4.84    2.48
   1  -2  35    1.53    2.19
   1  -2 -35    3.59    1.94
  -1  -2 -35    5.19    1.92
  -1  -2  36    5.28    2.56
  -1   2  36    6.86    2.77
   1  -2 -36   10.84    2.32
   1   2  36   12.19    3.33
  -1   2 -36    6.66    1.97
   1   2 -36    4.64    2.00
  -1  -2  36    9.55    2.55
  -1   2  36    9.33    3.51
  -1  -2  36    1.56    2.55
   1  -2  36    9.54    3.28
   1   2  36    7.38    3.83
  -1   2 -36    7.51    2.16
   1   2 -36    6.29    2.24
   1  -2  36    4.45    2.44
   1  -2 -36    6.56    2.08
  -1  -2 -36    5.55    1.96
  -1   2  37    1.24    1.55
  -1   2 -37    0.29    1.43
   1  -2 -37   -0.24    1.22
  -1  -2 -37   -0.66    1.03
   1   2 -37    0.53    1.33
  -1   2 -37    0.48    1.08
   1   2 -37   -0.54    1.55
   1   2  37   -0.41    1.91
   1   2 -37    0.22    1.10
  -1   2 -37   -0.70    1.29
  -1   2  37    0.37    1.55
   1  -2 -37   -1.45    1.33
  -1  -2  37    1.04    1.70
  -1   2  37    1.12    2.33
  -1  -2  37   -0.44    2.03
  -1  -2  37    1.53    1.50
   1  -2  37    0.85    2.01
   1   2  37   -1.14    2.68
   1   2 -38   -0.22    1.19
  -1  -2  38    0.85    1.42
   1   2  38   -0.33    1.49
  -1   2  38   -0.45    1.64
  -1  -2  38   -2.15    1.79
   1  -2  38   -1.04    1.36
   1   2  38    2.30    2.21
  -1  -2 -38    1.01    0.86
  -1   2 -38    0.24    1.07
   1  -2 -38    0.19    0.91
  -1   3   0    0.24    0.80
   1   3   0    0.36    1.15
  -1   3   0    1.11    0.52
  -1  -3   0    1.04    0.70
   1  -3   0    1.00    0.50
  -1   3   0    2.21    0.63
   1   3   0    2.98    0.44
   1  -3   0    0.83    0.64
  -1   3   0    0.07    0.82
   1  -3   0    0.77    0.68
   1   3   0    0.85    0.68
   1   3   0    1.75    0.76
   1   3   0    0.33    0.70
   1   3   0    0.83    1.12
  -1  -3   0    1.38    0.94
   1   3   0    2.53    0.80
   1   3   1  295.71   49.05
   1  -3   1  359.52   49.05
  -1   3  -1  337.33   48.98
  -1   3   1  372.30   49.21
   1   3  -1  360.89   49.15
  -1  -3   1  389.69   49.15
   1   3  -1  378.44   49.21
  -1   3   1  350.61   49.14
   1   3   1  393.54   49.25
   1   3  -1  369.88   49.02
   1   3  -1  326.19   49.16
   1  -3   1  342.29   49.01
  -1  -3   1  348.74   49.19
   1   3  -1  381.89   49.34
  -1   3   1  354.31   48.99
  -1   3  -1  333.93   49.07
  -1   3   1  363.86   49.04
   1   3  -1  365.61   49.27
  -1  -3  -1  380.26   49.04
  -1   3  -1  376.11   49.21
   1  -3  -1  362.33   49.07
  -1   3  -1  390.60   49.15
  -1   3  -1  389.51   49.08
   1   3  -1  316.38   49.09
   1   3   1  318.28   49.12
   1  -3   1  358.18   49.10
  -1  -3  -1  389.02   49.20
   1   3   1  388.59   49.41
  -1   3   2 1137.90  157.87
   1   3   2 1200.86  158.34
  -1   3   2 1177.29  157.87
  -1   3  -2 1302.94  158.15
  -1  -3   2 1170.23  158.01
   1  -3   2 1155.07  158.02
   1   3  -2 1189.21  157.96
   1   3  -2 1082.19  158.06
  -1  -3   2 1316.56  158.11
  -1  -3   2 1070.81  157.94
   1  -3  -2 1226.40  158.04
   1   3   2 1050.06  158.09
  -1   3  -2 1058.81  157.89
   1  -3   2 1190.55  157.98
  -1  -3   2 1140.20  157.96
   1  -3  -2 1120.88  157.94
   1   3  -2 1215.76  158.12
  -1   3  -2 1014.96  158.16
  -1  -3  -2 1187.68  158.06
  -1   3  -2 1245.49  158.08
  -1   3   2 1126.49  158.13
  -1   3   2 1127.44  158.02
  -1  -3  -2 1158.70  158.12
   1   3  -2 1250.72  158.26
   1   3  -2 1098.28  158.01
  -1   3  -3  628.07   88.47
  -1  -3   3  653.39   88.65
  -1   3   3  634.86   88.68
   1   3  -3  714.22   88.73
  -1   3   3  628.99   88.84
  -1  -3   3  612.25   88.60
   1   3  -3  669.90   88.82
   1  -3   3  642.86   88.70
  -1   3  -3  721.14   88.78
   1   3  -3  678.47   88.66
  -1   3   3  680.94   88.56
  -1   3  -3  723.43   88.83
   1   3  -3  621.63   88.74
   1  -3  -3  656.28   88.61
   1   3  -3  650.78   88.88
   1   3   3  544.98   88.75
  -1  -3  -3  655.61   88.74
  -1   3  -3  583.33   88.83
  -1   3   3  644.79   88.48
  -1  -3  -3  693.23   88.83
  -1  -3   3  667.17   88.69
   1   3   3  642.03   88.58
  -1  -3  -3  613.73   88.53
   1  -3  -3  664.72   88.73
   1  -3   3  660.27   88.67
   1   3  -3  714.01   88.97
  -1   3  -3  613.66   88.50
   1   3   4  525.72   83.37
  -1   3  -4  635.47   83.41
  -1  -3   4  594.62   83.29
  -1  -3  -4  660.53   83.45
   1  -3  -4  635.91   83.36
   1  -3   4  593.37   83.31
   1  -3  -4  578.76   83.10
  -1  -3  -4  609.18   83.04
   1  -3  -4  603.41   83.20
  -1   3  -4  563.72   83.44
   1  -3  -4  601.78   83.09
  -1   3  -4  684.32   83.46
  -1  -3  -4  669.15   83.06
   1   3  -4  631.63   83.55
  -1   3  -4  597.50   83.06
  -1  -3   4  557.57   83.18
  -1   3   4  615.78   83.48
  -1   3   4  598.29   83.03
   1  -3   4  623.59   83.28
   1   3  -4  598.77   83.39
   1   3  -4  624.47   83.29
  -1   3  -4  597.61   83.06
   1   3  -4  676.49   83.60
   1   3   4  572.40   83.17
   1   3  -4  542.94   83.32
   1   3   4  600.93   83.62
  -1  -3   4  619.50   83.27
  -1  -3   4  586.95   83.31
   1   3  -4  616.38   83.29
   1  -3   4  609.99   83.04
   1   3  -5   39.61    5.61
  -1   3  -5   48.55    5.78
   1   3   5   37.78    5.43
   1   3   5   32.27    5.51
  -1  -3  -5   38.42    5.70
  -1   3  -5   36.54    5.30
  -1   3  -5   32.57    5.65
   1   3   5   30.09    5.65
   1   3  -5   41.75    5.54
   1  -3   5   34.25    5.49
   1  -3   5   34.78    5.56
   1   3  -5   41.11    5.58
  -1   3   5   36.90    5.71
   1  -3  -5   37.64    5.43
  -1  -3  -5   37.83    5.50
  -1   3  -5   38.41    5.66
   1  -3   5   42.45    5.66
   1   3  -5   44.02    5.91
   1  -3  -5   36.58    5.59
  -1   3   5   35.75    5.26
   1  -3   5   36.84    5.26
  -1  -3   5   42.10    5.58
  -1  -3   5   39.25    5.59
  -1   3   5   43.10    5.65
   1   3  -5   43.94    5.99
  -1  -3  -5   41.34    5.32
   1  -3  -5   34.66    5.34
  -1  -3   5   39.67    5.54
   1   3   6   45.52    6.68
   1  -3  -6   45.87    6.56
  -1   3   6   45.46    6.86
   1   3   6   43.97    6.86
   1   3   6   43.35    6.57
   1   3  -6   49.95    6.72
  -1  -3   6   48.86    6.68
   1  -3  -6   48.34    6.76
   1  -3   6   44.30    6.73
  -1   3  -6   50.94    6.88
  -1  -3  -6   48.24    6.48
   1   3  -6   49.37    6.67
  -1   3  -6   44.19    6.45
  -1   3   6   41.91    6.70
  -1  -3  -6   46.90    6.82
  -1  -3  -6   42.01    6.62
  -1   3   6   46.27    6.40
   1  -3   6   41.73    6.63
   1  -3  -6   46.05    6.50
  -1   3  -6   50.08    6.83
  -1   3  -6   37.41    6.74
  -1   3  -6   43.05    6.41
   1   3  -6   54.69    7.16
  -1  -3   6   52.81    6.73
   1   3  -6   46.62    6.73
   1  -3  -7  929.97  120.89
   1  -3   7  921.85  120.54
   1  -3  -7  739.97  120.62
  -1   3   7  825.34  120.52
  -1   3   7  834.60  120.96
  -1  -3  -7  972.93  120.62
  -1  -3   7  863.61  120.78
  -1   3  -7 1015.61  120.98
   1  -3   7  854.62  120.77
  -1   3   7  857.88  120.84
   1   3  -7  860.74  120.75
  -1   3  -7 1001.87  121.00
  -1  -3   7  914.20  120.79
   1  -3  -7  928.67  120.73
   1  -3  -7  876.36  120.63
  -1   3  -7  853.29  120.55
   1   3  -7  931.44  120.84
   1   3  -7  847.82  121.18
  -1  -3  -7  866.74  120.74
   1  -3   7  926.90  120.89
   1   3  -7  825.01  120.81
   1   3   7  894.12  120.72
   1   3   7  803.09  120.95
   1   3  -8 1546.47  217.43
   1   3   8 1523.27  217.70
  -1   3   8 1403.47  217.22
  -1  -3  -8 1756.49  217.33
   1  -3  -8 1669.47  217.60
   1   3   8 1595.43  217.43
  -1   3  -8 1528.82  217.26
   1   3  -8 1602.21  217.54
   1  -3  -8 1594.24  217.37
   1  -3  -8 1644.05  217.34
  -1  -3  -8 1601.22  217.46
   1  -3  -8 1800.77  217.49
  -1   3   8 1539.22  217.70
  -1  -3   8 1643.61  217.49
   1  -3   8 1571.04  217.22
  -1   3  -8 1733.77  217.68
  -1   3  -8 1732.37  217.66
   1   3  -8 1458.58  217.51
   1  -3   8 1589.87  217.56
  -1  -3   8 1587.67  217.37
   1   3  -8 1453.22  217.92
  -1   3   8 1544.28  217.53
  -1  -3   8 1515.81  217.48
   1   3  -9  416.76   54.75
  -1  -3   9  417.80   54.48
  -1   3   9  392.78   54.84
   1  -3  -9  400.22   54.45
   1   3  -9  416.08   54.67
  -1  -3  -9  377.19   54.53
   1  -3   9  409.75   54.69
  -1   3   9  376.69   54.63
   1  -3   9  399.39   54.33
   1  -3  -9  383.13   54.55
   1   3   9  415.47   54.59
   1  -3  -9  385.91   54.45
  -1  -3  -9  416.49   54.44
  -1   3   9  340.60   54.33
   1   3  -9  406.28   54.56
  -1  -3   9  398.95   54.60
  -1  -3  -9  396.03   54.39
  -1   3  -9  467.78   54.86
  -1   3  -9  393.16   54.40
   1  -3   9  382.28   54.61
   1  -3  -9  413.47   54.71
  -1  -3   9  402.78   54.60
   1   3  -9  344.86   54.58
   1   3  -9  398.65   55.15
   1  -3  10  260.72   34.05
   1  -3 -10  233.75   33.82
  -1   3  10  246.52   34.05
   1  -3 -10  265.57   34.03
   1   3  10  238.53   33.95
  -1  -3  10  243.09   33.97
   1   3 -10  238.99   33.93
  -1  -3  10  243.28   33.83
  -1   3 -10  319.56   34.35
   1   3 -10  292.37   34.24
   1   3 -10  235.62   34.57
  -1  -3 -10  239.24   33.76
  -1   3  10  221.17   34.18
   1  -3 -10  248.14   34.08
   1   3 -10  229.41   34.01
   1   3  10  203.28   33.87
   1   3 -10  256.62   34.07
  -1  -3 -10  227.35   33.91
  -1   3 -10  243.21   33.81
  -1  -3  10  245.91   34.00
   1  -3  10  260.14   34.10
   1  -3  10  237.31   33.69
  -1   3  10  217.24   33.72
  -1  -3 -10  272.00   33.83
   1  -3 -10  257.87   33.86
  -1  -3  11  901.73  118.87
  -1   3  11  768.43  119.11
   1  -3  11  835.44  118.34
   1  -3  11  862.56  118.70
  -1   3  11  786.67  118.88
  -1  -3  11  847.83  118.48
   1   3 -11  910.78  118.75
   1   3  11  845.52  119.13
  -1  -3 -11  856.49  118.61
  -1  -3  11  903.22  118.69
  -1   3 -11 1062.50  119.12
   1  -3 -11  888.35  118.51
   1   3 -11  910.08  119.40
   1  -3 -11  941.66  118.73
   1   3 -11 1042.55  118.93
  -1   3 -11 1079.50  118.99
  -1  -3 -11 1017.18  118.54
   1   3 -11  782.04  118.65
   1   3  11  865.07  118.66
  -1   3  11  728.53  118.38
  -1  -3 -11  864.84  118.43
  -1   3 -11  843.31  118.47
   1   3  11  782.73  118.57
   1  -3 -11  872.64  118.51
   1   3 -11  854.99  118.60
   1  -3 -11  834.11  118.26
  -1   3  11  873.70  118.74
   1  -3 -11  804.75  118.70
  -1  -3 -11  907.05  118.64
   1  -3  11  849.31  118.75
  -1  -3  11  755.93  118.60
  -1  -3  11  855.15  118.72
  -1  -3  12   20.73    3.33
   1  -3  12   20.89    3.30
  -1  -3 -12   21.25    3.22
   1   3 -12   21.24    3.48
   1   3  12   19.66    3.81
  -1  -3  12   16.91    3.00
   1   3  12   26.28    3.47
  -1   3  12   13.84    2.90
  -1  -3 -12   19.37    2.99
  -1  -3 -12   19.78    3.46
   1   3 -12   16.45    3.90
   1   3 -12   12.79    3.04
  -1   3 -12   17.26    3.07
   1  -3  12   17.83    3.24
   1  -3  12   16.84    3.26
   1  -3  12   19.52    2.92
  -1  -3 -12   20.69    3.07
   1  -3 -12   19.31    3.10
   1   3 -12   13.91    3.05
  -1   3 -12   22.85    3.54
  -1  -3 -12   20.30    3.27
   1   3 -12   18.63    3.28
  -1   3 -12   22.92    3.74
   1  -3 -12   20.32    3.33
  -1  -3  12   19.93    3.29
  -1  -3  12   16.45    3.16
  -1   3  12   20.84    3.42
   1  -3 -12   18.61    2.82
  -1   3  12   19.83    3.62
   1   3  12   15.23    3.12
  -1  -3  12   21.69    3.63
  -1  -3  12   14.32    3.30
   1  -3  12   22.96    3.64
  -1  -3 -12   15.37    3.35
   1   3  12   16.43    3.43
   1  -3  12   20.89    3.64
   1  -3 -12   19.12    3.44
   1   3  12   13.62    3.32
  -1   3  12   15.55    3.74
   1  -3 -12   24.28    3.29
  -1  -3  12   21.55    3.64
  -1   3  12   17.78    3.40
   1  -3  12   16.67    3.49
  -1  -3  12   14.07    3.29
  -1   3  12   14.92    3.26
  -1   3  12   21.16    3.80
  -1  -3  12   16.27    3.44
   1   3  12   15.14    3.63
  -1  -3 -13   12.44    2.31
  -1  -3  13   10.75    2.36
   1  -3  13   10.87    2.26
  -1   3 -13   11.92    2.18
  -1   3  13    7.49    2.33
  -1   3 -13   11.31    2.46
   1  -3  13    8.93    2.23
  -1  -3 -13   12.27    2.12
  -1   3  13   13.34    2.53
  -1  -3 -13   13.67    2.59
  -1   3 -13   17.52    3.61
   1   3  13   14.38    2.95
  -1   3  13    9.60    2.03
  -1  -3  13   10.68    2.13
   1  -3  13    9.20    1.91
  -1  -3 -13   12.42    2.47
  -1   3 -13   10.44    2.59
   1   3 -13   10.38    2.20
  -1  -3  13   16.79    2.51
   1  -3 -13   12.48    2.21
   1   3 -13   10.70    2.37
   1  -3 -13   12.14    2.25
  -1   3 -13   14.57    2.64
  -1  -3 -13   11.06    2.01
   1   3  13   10.94    2.29
   1  -3 -13   11.40    1.87
   1   3  13   10.05    2.27
   1   3 -13   10.74    2.34
  -1   3 -13   12.23    2.18
  -1  -3  13    7.34    2.12
   1   3 -13   11.41    3.25
  -1  -3 -13   10.07    2.16
  -1  -3 -13   12.32    2.33
   1  -3 -13   11.86    2.42
   1   3 -13   10.67    2.29
  -1   3  13   12.25    3.00
  -1  -3  13   16.57    2.86
   1  -3  13   11.50    2.57
  -1  -3 -13    8.39    2.39
   1   3  13   10.62    2.97
  -1  -3  13   11.45    2.55
   1  -3  13   12.64    2.56
  -1   3  13    8.09    2.41
  -1   3 -13    7.51    2.12
   1  -3  13   11.29    2.68
  -1   3  13    9.16    2.33
   1   3  13   12.99    2.59
  -1  -3 -13   10.97    2.31
  -1  -3  13    9.16    2.54
   1  -3 -13    9.91    2.34
   1  -3 -13   10.27    2.17
  -1  -3 -13   10.82    2.12
   1   3  13    8.95    2.54
  -1  -3  13   10.85    2.74
   1  -3 -13   11.66    2.17
  -1   3  13    9.39    2.43
  -1  -3  13   11.79    2.52
   1  -3  13   16.52    2.94
   1   3  13    8.33    2.46
  -1   3  13   14.57    2.98
   1   3  13   14.77    3.17
   1  -3 -13   10.36    2.21
  -1   3  13   11.87    2.50
  -1  -3  14   78.11   12.22
  -1   3 -14   69.16   11.94
  -1  -3 -14   81.67   12.13
   1  -3  14   81.44   12.18
  -1  -3  14   78.04   11.95
  -1   3  14   82.26   12.00
   1  -3 -14   94.63   12.15
  -1  -3 -14  103.43   12.11
   1  -3  14   83.07   12.23
   1   3 -14   74.01   12.16
   1  -3  14   82.76   11.84
  -1   3 -14   78.80   12.00
  -1  -3 -14   99.96   12.31
  -1  -3 -14   95.22   12.21
   1  -3 -14   99.21   12.23
  -1   3 -14   79.78   13.15
  -1   3 -14   98.05   12.51
  -1   3  14   96.61   12.47
  -1  -3 -14   97.32   12.46
   1  -3 -14   86.96   11.75
   1   3 -14   80.70   12.23
  -1  -3  14   89.42   12.28
  -1  -3 -14   85.65   11.93
  -1   3 -14   90.87   12.42
  -1  -3 -14   82.33   12.33
   1   3 -14   78.74   12.13
   1   3  14   91.19   12.73
   1   3  14   80.50   12.19
   1   3 -14  101.38   12.51
  -1   3 -14   89.26   12.60
   1  -3 -14   90.92   12.32
  -1  -3  14   76.10   12.13
   1   3 -14   75.53   12.95
  -1  -3  14   80.70   12.47
   1   3  14   75.90   13.01
  -1   3  14   85.71   13.04
   1  -3  14   78.54   12.43
  -1  -3 -14   82.76   12.42
  -1  -3  14   86.27   12.53
   1  -3  14   91.36   12.61
  -1   3 -14   66.78   12.07
  -1   3  14   79.19   12.45
   1   3 -14   78.34   12.10
   1   3 -14   64.69   11.86
  -1  -3 -14   82.72   12.24
  -1  -3  14   78.51   12.58
   1   3  14   71.35   12.35
  -1   3  14   76.08   12.31
   1  -3 -14   89.31   12.36
  -1   3  14   78.22   12.34
   1  -3  14   71.44   12.41
   1   3  14   72.13   12.42
  -1   3  14   84.67   12.42
  -1  -3 -14   88.58   12.06
   1  -3 -14   89.35   12.15
  -1  -3  14   91.01   12.77
   1  -3 -14   91.05   12.11
   1  -3 -14   93.94   12.23
   1   3  14   90.82   12.58
  -1   3 -14   68.29   12.00
  -1   3  14   82.78   12.43
  -1  -3 -14   89.20   11.98
   1  -3  14   76.47   12.49
  -1   3  14   64.65   12.20
   1   3  14   80.76   12.43
   1   3  14   74.60   12.73
  -1  -3  14   84.22   12.45
  -1   3  14   79.19   12.73
  -1  -3 -14   87.07   12.15
  -1   3  15   14.31    3.56
   1  -3  15   23.02    3.73
   1  -3 -15   21.58    3.41
  -1   3 -15   15.54    3.30
  -1  -3  15   20.03    3.68
  -1  -3 -15   23.20    3.65
  -1  -3 -15   18.12    3.44
   1   3 -15   23.66    3.94
  -1  -3 -15   17.89    3.66
   1   3 -15   20.17    3.62
   1  -3  15   19.43    3.56
  -1  -3 -15   20.10    3.81
   1  -3  15   22.12    3.31
  -1   3 -15   29.38    4.41
   1   3 -15   25.95    4.81
   1  -3  15   22.37    3.72
   1  -3 -15   17.07    3.58
  -1  -3 -15   16.24    3.24
   1  -3 -15   20.20    3.50
  -1   3 -15   17.02    3.41
   1   3  15   17.07    3.55
   1  -3 -15   20.02    3.50
  -1   3 -15   26.46    3.98
   1  -3 -15   17.92    3.12
  -1  -3  15   21.56    3.71
  -1   3  15   20.18    3.74
   1   3 -15   28.61    4.01
  -1   3  15   14.72    3.28
  -1   3 -15   34.71    4.28
  -1   3 -15   24.77    4.91
  -1  -3  15   26.80    3.89
  -1  -3 -15   18.95    3.60
   1   3 -15   24.88    3.75
   1  -3 -15   16.68    3.61
  -1  -3 -15   20.00    3.39
   1   3  15   18.67    3.91
  -1  -3  15   21.36    3.45
   1   3  15   16.34    4.37
  -1   3  15   12.42    4.02
   1  -3  15   30.73    4.32
  -1  -3  15   25.03    4.14
   1  -3  15   23.74    4.07
  -1  -3  15   21.59    3.96
  -1  -3  15   27.58    3.68
  -1   3  15   18.18    3.86
   1  -3 -15   15.23    3.33
  -1   3 -15   23.12    3.73
   1   3 -15   20.09    3.57
   1   3 -15   17.70    3.33
  -1  -3  15   23.23    4.19
  -1   3  15   18.53    3.80
   1   3  15   19.57    3.90
   1  -3  15   25.70    4.20
  -1  -3 -15   19.57    3.63
   1  -3 -15   23.71    3.82
  -1   3 -15   16.11    3.42
  -1  -3 -15   18.96    3.44
  -1   3  15   14.60    3.69
   1  -3 -15   21.26    3.58
   1   3 -15   23.05    3.47
  -1  -3  15   21.21    4.15
   1   3  15   19.13    3.84
   1  -3 -15   21.85    3.51
  -1  -3 -15   17.64    3.30
  -1   3 -15   14.93    3.38
  -1   3  15   20.83    3.93
   1  -3  15   21.39    4.03
  -1   3  15   18.39    3.83
   1   3  15   19.07    4.29
   1  -3 -15   18.79    3.50
  -1  -3 -15   19.76    3.50
   1   3  15   23.51    4.02
   1  -3 -16   21.41    3.64
  -1   3 -16   19.03    3.62
  -1  -3 -16   16.86    3.62
   1  -3  16   21.49    3.91
  -1   3  16   18.51    3.94
  -1  -3  16   25.86    4.06
   1  -3 -16   19.03    3.67
   1  -3  16   17.64    3.73
  -1   3 -16   17.37    4.56
  -1   3  16   22.38    3.72
   1  -3  16   26.51    4.05
  -1   3 -16   27.23    4.27
  -1  -3 -16   29.81    3.85
   1   3  16   30.34    4.66
   1   3 -16   20.04    3.86
  -1  -3  16   20.15    3.83
   1   3 -16   20.27    4.75
  -1   3 -16   16.83    3.59
  -1  -3  16   19.12    3.77
   1   3  16   19.84    3.87
   1  -3 -16   29.07    4.26
  -1  -3 -16   26.65    3.92
   1  -3 -16   18.10    3.33
  -1  -3 -16   24.00    4.07
   1   3 -16   16.48    3.67
   1   3 -16   18.72    3.86
  -1  -3  16   28.49    3.83
   1  -3 -16   29.55    4.30
   1  -3 -16   22.41    3.79
  -1   3  16   26.93    4.26
   1  -3  16   22.79    3.55
  -1  -3 -16   25.77    3.68
  -1  -3 -16   20.10    3.84
  -1   3 -16   23.74    4.14
  -1  -3 -16   27.33    4.24
  -1   3 -16   26.85    4.49
   1   3 -16   24.77    4.10
  -1  -3  16   16.58    3.97
   1  -3  16   27.06    4.44
  -1  -3  16   25.43    4.41
   1  -3  16   20.24    4.15
  -1   3  16   22.36    4.87
   1   3  16   25.39    5.16
  -1  -3  16   20.64    3.71
  -1   3  16   19.44    4.13
   1  -3 -16   16.90    3.57
  -1   3 -16   18.72    3.77
   1   3 -16   18.81    3.75
  -1  -3  16   16.76    4.14
  -1   3 -16   16.21    3.65
   1   3 -16   17.25    3.55
  -1  -3 -16   22.69    3.90
   1  -3  16   19.35    4.20
   1   3  16   21.91    4.24
   1  -3 -16   21.94    3.99
  -1   3  16   18.07    3.97
   1  -3 -16   24.33    3.85
  -1  -3 -16   28.26    3.90
  -1   3  16   17.73    4.54
  -1  -3 -16   20.14    3.57
   1   3  16   20.86    4.19
  -1  -3  16   20.23    4.45
   1   3 -16   17.91    3.53
  -1   3 -16   21.22    3.78
   1  -3 -16   26.36    3.88
   1  -3 -16   29.70    4.01
  -1   3  16   22.92    4.21
   1   3  16   26.56    4.32
  -1  -3 -16   21.69    3.75
  -1   3  16   20.94    4.11
   1   3  16   17.54    4.51
   1  -3  16   18.93    4.10
  -1   3  17   13.15    2.82
  -1   3 -17    5.12    1.96
  -1  -3 -17   11.04    2.27
   1  -3 -17   11.01    2.20
   1   3  17    9.55    2.58
   1  -3  17   13.10    2.68
  -1   3 -17    8.71    2.73
   1  -3 -17   14.35    2.08
  -1  -3 -17    9.51    2.56
  -1   3 -17    8.40    2.18
   1   3 -17    9.12    2.36
  -1   3  17   14.12    2.94
   1   3  17   15.37    3.17
   1   3 -17   12.02    2.52
   1  -3 -17   14.75    2.83
   1   3  17   11.59    2.47
   1  -3  17    9.12    2.31
   1  -3  17   10.41    2.05
   1  -3 -17   13.41    2.47
  -1  -3 -17   13.97    2.26
  -1  -3 -17   11.46    2.43
  -1  -3  17    6.90    2.18
  -1  -3 -17    8.50    2.22
  -1  -3  17    7.61    2.30
   1  -3  17    8.17    2.31
  -1   3 -17    4.98    2.82
   1  -3 -17   11.37    2.34
   1   3 -17   10.44    2.38
   1   3 -17   11.66    2.63
  -1   3  17    6.90    2.06
  -1   3 -17    9.21    2.35
  -1  -3  17   12.48    2.62
  -1  -3 -17   15.68    2.42
  -1  -3  17   13.06    2.30
  -1   3  17   11.04    2.84
  -1  -3 -17    9.33    2.52
   1   3 -17   13.37    3.55
   1  -3 -17   15.45    2.84
   1  -3  17    9.03    2.65
   1  -3  17    9.64    2.67
   1   3  17   14.65    3.80
  -1  -3  17    8.94    2.75
  -1   3  17   10.71    3.39
  -1  -3  17    5.99    2.29
   1   3 -17    7.17    2.22
  -1  -3  17    8.46    2.13
   1  -3 -17    9.61    2.14
  -1   3  17   15.28    3.13
   1   3  17   11.41    2.89
  -1   3 -17   11.21    2.46
   1  -3  17    5.31    2.51
   1   3 -17   11.38    2.23
   1   3  17   10.12    2.79
   1  -3 -17   11.30    2.63
  -1   3 -17   12.44    2.48
  -1  -3 -17   11.76    2.45
  -1  -3  17    6.04    2.64
  -1  -3 -17   10.82    2.27
   1  -3 -17   11.54    2.39
  -1   3  17   11.44    3.25
   1   3 -17   14.69    2.83
   1   3  17   12.32    3.45
  -1   3  17   11.96    2.67
   1  -3 -17   12.88    2.42
  -1   3  17   11.84    2.83
   1   3  17    8.34    2.69
  -1  -3  17   10.74    2.98
   1   3 -17    6.73    2.03
  -1   3 -17    8.60    2.24
  -1  -3 -17   14.99    2.37
   1  -3 -17   14.79    2.49
   1  -3  17    8.82    2.66
  -1  -3 -17    8.16    2.17
   1   3  17    9.16    3.17
   1   3  17   14.23    2.87
   1  -3  18   34.64    5.42
  -1  -3 -18   34.54    5.21
   1  -3 -18   29.41    4.97
  -1   3 -18   28.63    4.97
   1   3  18   31.22    5.42
  -1   3  18   34.99    5.64
   1  -3  18   32.75    4.90
   1   3  18   28.48    5.26
   1   3 -18   28.81    5.21
   1   3  18   35.11    5.32
  -1  -3  18   27.50    4.91
   1   3 -18   32.31    5.31
  -1  -3 -18   39.36    5.20
   1  -3  18   28.56    5.22
   1   3  18   36.50    5.98
   1  -3 -18   33.13    5.16
  -1  -3 -18   33.89    5.22
   1   3 -18   26.14    6.05
  -1   3  18   38.29    5.74
   1  -3  18   25.55    5.16
  -1  -3  18   31.20    5.33
  -1  -3 -18   33.77    5.57
  -1  -3 -18   30.04    5.42
   1  -3 -18   36.09    5.55
  -1   3 -18   22.64    5.87
  -1  -3 -18   29.64    5.23
  -1  -3 -18   32.42    4.98
   1   3 -18   38.79    5.61
   1  -3 -18   32.38    5.17
  -1  -3  18   30.83    5.75
  -1  -3  18   27.24    5.50
   1  -3  18   41.26    6.08
   1  -3  18   33.82    5.74
   1   3  18   25.42    6.25
  -1   3  18   27.23    6.19
  -1   3 -18   23.43    5.07
  -1   3  18   32.60    5.78
   1   3 -18   30.22    5.32
   1   3  18   35.72    5.80
  -1  -3  18   31.46    5.13
   1   3 -18   25.54    5.13
   1   3  18   37.88    5.94
  -1   3 -18   21.09    4.87
   1  -3  18   19.15    5.28
  -1  -3  18   29.10    5.79
   1  -3 -18   26.74    5.22
  -1  -3 -18   25.25    5.06
   1   3 -18   25.65    4.89
   1   3 -18   32.58    5.56
   1   3  18   33.55    5.46
   1   3  18   30.92    6.25
  -1  -3 -18   35.07    5.15
  -1   3  18   35.67    6.48
  -1   3  18   31.51    5.51
   1  -3 -18   33.02    5.26
  -1  -3 -18   32.20    4.98
   1  -3 -18   40.98    5.36
   1   3  18   30.07    5.62
  -1   3 -18   24.11    4.96
  -1  -3  18   30.61    5.88
   1  -3 -18   27.41    4.98
   1   3 -18   30.38    4.98
  -1  -3 -18   30.91    5.10
   1   3  18   29.53    6.24
   1   3  18   38.74    5.88
   1  -3  18   21.30    5.37
  -1   3 -19   29.91    5.96
   1   3  19   40.55    6.58
   1  -3  19   37.05    6.47
   1  -3 -19   43.13    6.18
  -1  -3 -19   36.15    6.15
   1  -3 -19   42.51    6.26
   1   3  19   46.04    6.52
   1   3  19   36.66    6.44
  -1  -3 -19   42.20    6.21
  -1  -3 -19   39.38    6.60
   1  -3 -19   43.09    6.26
   1   3 -19   42.21    6.47
   1  -3 -19   42.92    6.69
  -1  -3 -19   33.31    5.96
  -1  -3 -19   40.64    6.32
  -1  -3  19   30.62    5.95
   1  -3 -19   41.71    6.35
   1  -3 -19   39.80    6.24
   1   3  19   39.09    7.75
  -1  -3  19   49.51    7.36
   1  -3  19   38.17    6.82
  -1  -3  19   38.17    6.67
  -1   3  19   32.35    7.30
   1  -3  19   38.73    6.80
   1   3 -19   40.44    6.43
[truncated: 5,368,860 more chars]
